# Supplementary material for: Ribosomal mutations promote the evolution of antibiotic resistance in a multidrug environment
Source: eLife. 2017 Feb 21;6:e20420. doi: 10.7554/eLife.20420 (PMC5319836; doi:10.7554/eLife.20420)
Supplement: Figure 4—source data 1. — DOI: http://dx.doi.org/10.7554/eLife.20420.012 [file elife-20420-fig4-data1.xlsx]

## Sheet: All transcripts padj<0.05 
	lfrR		rplO1		rplO2		rplF		rplY1		rplWB intergenic		rpsE1		rpsE2		rrnB1		rrnB2
locus	fold chnge (log2)	padj	fold chnge (log2)	padj	fold chnge (log2)	padj	fold chnge (log2)	padj	fold chnge (log2)	padj	fold chnge (log2)	padj	fold chnge (log2)	padj	fold chnge (log2)	padj	fold chnge (log2)	padj	fold chnge (log2)	padj	sig in any	change in any
MSMEG_0005(4591-6618_+)_gyrB_DNA_gyrase_subunit_B	0.276382	0.159325	1.22544	1.80708e-22	0.802815	3.60348e-08	0.20952	0.311131	0.0351907	0.905054	0.553116	1.53131e-06	0.143162	0.622721	0.018283	0.974528	0.519455	0.000186659	0.859503	2.66403e-14	1.80708e-22	1.22544
MSMEG_0014(14130-15098_-)_-_Formyl_transferase	-0.497365	0.523112	-1.82149	0.000627632	-1.13169	0.0858122	-1.25867	0.0242152	-0.83008	NA	-0.802277	0.168116	-0.423985	NA	-0.683049	NA	-1.10697	0.0418407	-2.27465	3.78887e-05	3.78887e-05	2.27465
MSMEG_0017(15525-17252_+)_-_ABC_transporter_permease	-0.387515	0.601324	-0.797053	0.0397443	-1.19917	0.0169281	-0.637081	0.173407	-0.273532	0.638232	-0.901386	0.0374736	-0.478682	0.384233	-0.294163	0.65713	-0.402435	0.404855	-1.09987	0.00620967	0.00620967	1.19917
MSMEG_0018(17249-19018_+)_-_ABC_transporter_permease	-0.563273	0.24579	-0.968606	0.00984622	-1.61721	0.000909528	-1.46353	0.000540079	-0.565851	0.200235	-1.08472	0.00896125	-0.544918	0.283676	-0.798732	0.0631803	-0.776743	0.0570298	-1.10996	0.0061645	0.000540079	1.61721
MSMEG_0019(19052-41623_+)_-_amino_acid_adenylation_protein	-0.0623243	0.954681	-1.20528	5.74759e-10	-1.78641	3.49375e-12	-0.81278	0.000172586	-0.376789	0.0906062	-0.956813	1.3982e-06	-0.277414	0.389469	-0.452236	0.0519155	-0.252609	0.295121	-0.393475	0.0747463	3.49375e-12	1.78641
MSMEG_0020(41689-42636_-)_-_periplasmic_binding_protein	-0.819645	0.00491711	-1.40702	4.62949e-07	-1.2532	0.00043893	-1.77302	2.0876e-08	-0.612672	0.0577215	-1.67409	5.5599e-08	-0.552662	0.109548	-0.816201	0.00738614	-1.61295	2.15958e-08	-1.54061	6.5025e-08	2.0876e-08	1.77302
MSMEG_0022(43366-44688_+)_-_L-ornithine_5-monooxygenase	-0.906904	0.00640807	-1.21064	0.000160799	-0.995517	0.0185949	-1.55076	2.11044e-05	-0.831965	0.0178079	-1.23804	0.000554377	-0.61112	0.117493	-0.59084	0.147249	-1.42824	2.32221e-05	-1.3599	9.11058e-05	2.11044e-05	1.55076
MSMEG_0025(45854-46261_-)_-_hypothetical_protein	-0.31872	0.532836	0.969752	4.33363e-06	1.18265	1.01319e-05	0.761154	0.00194013	0.591497	0.0165323	0.582122	0.0220181	0.38206	0.368612	0.485176	0.0991604	0.18453	0.604385	0.539648	0.0274982	4.33363e-06	1.18265
MSMEG_0026(46417-46701_-)_-_septation_inhibitor_protein	0.0210141	0.989688	0.910715	2.44097e-06	1.11389	0.000181764	0.661062	0.00407201	0.227774	0.49692	0.392108	0.122872	0.212079	0.656884	0.21997	0.594021	-0.0505365	0.897318	0.105736	0.754983	2.44097e-06	1.11389
MSMEG_0051(70234-70527_-)_-_transcription_factor_WhiB_family_protein	-0.433918	0.625139	0.413395	0.433934	1.32079	0.00523944	1.93699	6.8984e-09	0.494675	0.373433	1.53051	9.39275e-06	0.186118	0.857916	0.263354	0.751776	0.0397703	0.961176	-0.464346	0.452982	6.8984e-09	1.93699
MSMEG_0074(96469-97935_+)_-_IS1549,_transposase	-0.184219	0.8256	1.36394	1.78558e-09	0.659431	0.0212275	1.99006	7.97041e-24	0.965642	2.08554e-06	1.65589	7.70403e-20	0.738547	0.0127123	1.05366	4.65472e-07	0.230007	0.498941	0.284828	0.36898	7.97041e-24	1.99006
MSMEG_0077(101776-102093_-)_-_hypothetical_protein	0.0560501	0.976849	0.825723	0.00130531	0.693173	0.0495675	0.688317	0.023024	1.01675	2.04132e-05	0.667649	0.0217907	0.691518	0.0255191	0.770113	0.00643103	0.805619	0.00238915	0.898372	0.000369098	2.04132e-05	1.01675
MSMEG_0079(102936-103682_-)_-_hypothetical_protein	-0.0517781	0.979761	1.19956	2.34277e-08	1.10548	6.88938e-05	1.00636	6.56899e-05	1.37693	4.60328e-12	0.97749	4.61936e-05	1.12671	3.33903e-07	1.25211	1.15467e-08	1.10274	1.42002e-06	1.68925	1.86781e-18	1.86781e-18	1.68925
MSMEG_0080(103713-104243_-)_-_hypothetical_protein	-0.0709822	0.962749	1.28043	8.5706e-11	0.888664	0.00040078	0.869307	0.000154464	1.03459	2.07356e-07	0.855526	8.82775e-05	0.883364	5.62866e-05	0.770252	0.000881626	0.941309	6.4667e-06	1.0982	1.54085e-08	8.5706e-11	1.28043
MSMEG_0081(104251-104583_-)_-_hypothetical_protein	-0.200277	0.832216	1.34329	1.21288e-08	1.13323	3.22214e-05	0.869664	0.00188982	1.05972	3.84536e-06	0.653157	0.019937	0.907702	0.000395452	0.856529	0.000932025	0.782628	0.00235677	1.10623	1.31642e-06	1.21288e-08	1.34329
MSMEG_0082(104594-105988_-)_-_hypothetical_protein	-0.256559	0.532193	1.11572	3.28127e-11	0.966601	5.8467e-06	0.840584	4.56952e-06	0.816256	4.41443e-07	0.732455	1.75333e-05	0.682364	0.000371006	0.650796	0.000498295	0.807793	2.02313e-06	0.922346	4.5593e-09	3.28127e-11	1.11572
MSMEG_0083(105985-107334_-)_-_membrane-anchored_mycosin_mycp1	-0.106978	0.903252	1.07352	4.25932e-10	0.980001	5.49182e-07	0.971294	5.87481e-08	0.914408	8.26786e-09	0.846917	4.9744e-07	0.688373	0.000385773	0.809667	7.37826e-06	0.884604	2.12722e-07	0.811659	2.17448e-06	4.25932e-10	1.07352
MSMEG_0088(111735-113369_+)_ptsI_phosphoenolpyruvate-protein_phosphotransferase	-0.0877535	0.958726	-2.31027	1.17224e-10	-1.75339	0.000193867	0.72234	0.0194603	-0.244799	0.641403	-0.641272	0.0996009	-0.461838	0.325516	-0.483124	0.270998	-0.848289	0.0247365	-1.15378	0.00130762	1.17224e-10	2.31027
MSMEG_0089(113433-114407_+)_-_chromosome_condensation_protein	0.00731436	0.998314	-1.36504	0.0139876	-1.06801	0.125181	0.238417	0.735991	-0.0548149	0.963464	-0.649757	0.296918	-0.245598	NA	-0.00523916	NA	-0.64057	0.298536	-0.292152	0.675349	0.0139876	1.36504
MSMEG_0090(114447-116594_-)_-_hypothetical_protein	-0.0398448	0.979869	0.945824	4.49272e-07	0.690522	0.00596911	0.362343	0.179581	0.55239	0.00986144	0.684173	0.000771973	0.564548	0.018148	0.713308	0.00189275	1.239	6.2126e-12	0.928876	2.68726e-07	6.2126e-12	1.239
MSMEG_0091(116600-117193_-)_-_transcriptional_regulator	-0.194311	0.695449	1.93164	1.15321e-40	1.80206	3.95329e-22	1.06394	3.53251e-10	1.38398	9.07203e-24	1.41669	3.45336e-23	1.17845	3.36746e-13	1.28065	4.34607e-17	1.40814	1.24839e-21	1.37865	2.84698e-22	1.15321e-40	1.93164
MSMEG_0105(128084-128734_+)_-_LuxR_family_transcriptional_regulator	0.0147908	NA	1.21178	0.0428546	1.04043	0.215609	1.15097	0.049948	0.655876	NA	0.991548	0.124042	0.43224	NA	0.434023	NA	0.215986	NA	0.412969	NA	0.0428546	1.21178
MSMEG_0109(132711-134153_-)_pntB_NAD(P)_transhydrogenase_subunit_beta	-0.0550269	0.957291	-1.10351	1.51269e-10	-0.828531	0.000490301	-0.550451	0.00861015	-0.311158	0.109385	-0.828145	6.05567e-07	-0.345526	0.162352	-0.313109	0.164343	-0.476921	0.00921088	-0.456774	0.0083577	1.51269e-10	1.10351
MSMEG_0113(136950-137810_+)_-_taurine_transporter_permease_TauC	0.0480805	0.981078	-3.03257	1.72997e-16	-3.02781	5.29191e-10	-2.53482	3.44194e-11	-1.67775	1.55337e-07	-2.37637	2.03922e-10	-2.0236	7.50559e-11	-2.0491	1.12723e-09	-2.18942	4.11198e-10	-2.81393	3.34304e-14	1.72997e-16	3.03257
MSMEG_0114(137817-138845_+)_-_extracellular_solute-binding_protein	0.319049	0.626777	-3.86258	2.03901e-16	-2.81393	5.00471e-08	-2.81555	2.69873e-10	-1.95672	7.85864e-08	-2.77695	3.70328e-10	-1.8777	2.98801e-08	-2.07882	3.65216e-08	-1.76027	4.80221e-06	-2.25395	1.40211e-08	2.03901e-16	3.86258
MSMEG_0116(138829-139626_+)_-_taurine_import_ATP-binding_protein_TauB	0.371938	0.613296	-4.27967	1.74879e-13	-2.81917	1.76944e-06	-2.52411	2.70025e-07	-1.95629	1.49428e-06	-3.29169	3.32765e-10	-1.90496	3.18841e-07	-1.9427	5.11727e-06	-1.78369	4.62743e-05	-2.13665	2.17411e-06	1.74879e-13	4.27967
MSMEG_0126(147229-148347_-)_-_mandelate_racemase/muconate_lactonizing_enzyme	-0.408875	0.59332	-1.18775	0.0050448	-1.12672	0.0436735	-0.685481	0.172488	-0.653157	0.184603	-1.22487	0.00959672	-0.2955	0.701179	-0.475153	0.416307	-0.74349	0.113887	-0.795902	0.100405	0.0050448	1.22487
MSMEG_0130(150431-151123_-)_-_GntR_family_transcriptional_regulator	-0.289543	0.783133	-2.41938	2.30279e-06	-1.81701	0.00394224	0.391231	0.460632	-0.00806417	0.994024	-0.192526	0.77684	0.0218173	0.979365	-0.0750642	0.952657	-0.255739	0.685949	-0.316693	0.591316	2.30279e-06	2.41938
MSMEG_0131(151273-152907_+)_-_long-chain-fatty-acid--CoA_ligase	0.0665947	0.963651	-1.46977	4.60176e-08	-1.21562	0.000994645	0.597517	0.0220222	0.0997228	0.848696	-0.500589	0.11651	-0.216193	0.69707	-0.229201	0.634822	-0.629131	0.0355667	-0.68033	0.0143525	4.60176e-08	1.46977
MSMEG_0132(153100-153900_+)_-_hypothetical_protein	-0.0376949	0.976208	-0.681229	0.000172262	-1.06306	0.000297553	0.529095	0.00575253	0.275469	0.207609	0.149248	0.537063	0.143206	0.738588	0.346217	0.121681	-0.394713	0.050933	-0.273272	0.179624	0.000172262	1.06306
MSMEG_0133(153902-154771_+)_-_ABC_transporter	-0.167063	0.78731	-0.821335	6.29763e-05	-1.12976	0.00321199	0.392547	0.0959823	0.274794	0.270724	0.0759271	0.808828	0.0834379	0.89052	0.221858	0.505595	-0.407044	0.0992214	-0.359904	0.131635	6.29763e-05	1.12976
MSMEG_0135(156002-157033_+)_-_virulence_factor_Mce_family_protein	-0.0919369	0.920726	-0.431146	0.0413848	-1.0776	0.00135701	0.240286	0.33432	0.174986	0.538303	-0.0471819	0.876429	0.106881	0.840432	0.0230104	0.97675	-0.179955	0.488293	0.0106858	0.972439	0.00135701	1.0776
MSMEG_0136(157030-158604_+)_-_virulence_factor_Mce_family_protein	0.0431283	0.967404	-0.668939	0.000114331	-1.12681	0.000888102	0.0704498	0.81557	-0.0528592	0.886303	-0.296328	0.132442	-0.0443453	0.938837	-0.0174777	0.97675	-0.2688	0.192555	-0.0282448	0.922381	0.000114331	1.12681
MSMEG_0139(161440-162996_+)_-_mce-family_protein_mce1f	-0.0334372	0.979272	-0.745102	1.9146e-05	-1.07865	3.79679e-05	-0.291158	0.189243	-0.162209	0.529917	-0.351749	0.0669191	-0.0995038	0.840458	-0.0312467	0.960375	-0.410276	0.0360563	-0.0968263	0.692073	1.9146e-05	1.07865
MSMEG_0153(175555-176568_+)_panE_2-dehydropantoate_2-reductase	-0.545334	0.435169	0.964193	0.0118581	1.6534	6.94086e-06	0.259526	0.699242	0.490305	0.355968	0.466745	0.382778	0.317821	0.692959	0.439849	0.477916	0.565683	0.264763	0.47577	0.355836	6.94086e-06	1.6534
MSMEG_0154(176579-178012_+)_pyk_pyruvate_kinase	-0.0906321	0.963651	1.30893	3.00912e-06	1.2988	0.000122921	0.597357	0.136543	0.831677	0.0113643	0.47408	0.258508	0.623768	0.112255	0.726264	0.0522092	0.793582	0.0187505	0.646205	0.0712494	3.00912e-06	1.30893
MSMEG_0156(178631-179557_+)_-_LysR_family_transcriptional_regulator	0.140412	0.947418	1.18047	0.00524249	0.753658	0.223102	0.82515	0.110608	0.657062	0.220261	0.489853	0.437956	0.529145	0.392168	0.639659	NA	0.76985	0.137991	0.882501	0.065775	0.00524249	1.18047
MSMEG_0172(197588-198190_-)_-_transmembrane_protein	-0.10298	0.920726	3.67382	1.0026e-129	3.61237	6.29325e-49	1.05383	1.30433e-08	1.74145	1.46253e-34	2.4921	3.16171e-74	1.65274	1.13574e-23	1.68545	4.69478e-27	1.80802	2.28842e-32	2.25438	4.91986e-56	1.0026e-129	3.67382
MSMEG_0181(204225-205163_+)_-_alpha-ketoglutarate-dependent_taurine_dioxygenase	-0.467506	NA	-1.76272	0.0185882	-1.40827	NA	-0.413531	NA	-0.265575	NA	-0.718091	NA	-0.154002	NA	-0.0339521	NA	-0.0256238	NA	-0.598478	NA	0.0185882	1.76272
MSMEG_0186(211421-211915_-)_-_MmpS2_protein	0.23195	0.878065	0.135635	0.863254	0.0878552	0.942727	-1.60395	0.0101187	-0.533587	NA	-0.331212	0.683324	0.130322	NA	-0.236392	NA	0.575515	0.343743	0.55053	0.364457	0.0101187	1.60395
MSMEG_0195(219598-221238_+)_-_steroid_monooxygenase	-0.286277	0.782788	0.0243556	0.972714	0.0291826	0.976382	-1.16679	0.0211119	-0.340415	0.592791	-0.415331	0.458302	-0.357429	0.6279	-0.60448	0.275737	-0.0538234	0.937019	0.377802	0.439326	0.0211119	1.16679
MSMEG_0200(225160-227712_+)_-_hypothetical_protein	-0.221492	NA	0.588566	0.364995	0.179515	0.879723	1.68985	0.000175441	0.608561	NA	0.222072	0.797861	0.289129	NA	0.396418	NA	0.32888	0.687182	0.212264	0.80674	0.000175441	1.68985
MSMEG_0210(236061-237149_-)_-_LprO_protein	0.0278003	0.989688	0.18209	0.636416	0.434152	0.290374	1.48591	3.90407e-10	0.688906	0.0146039	0.726605	0.0108294	0.551738	0.100369	0.532401	0.115342	0.280021	0.467706	-0.222751	0.59749	3.90407e-10	1.48591
MSMEG_0217(243477-244601_-)_-_alcohol_dehydrogenase	0.0638192	0.98114	-1.18977	0.0464734	-0.806671	0.2987	-0.813576	0.212697	-0.288371	NA	-0.119779	0.885702	-0.10597	NA	-0.089242	NA	-0.343191	0.643803	-0.839225	0.176265	0.0464734	1.18977
MSMEG_0219(245271-246293_-)_-_RNA_polymerase_factor_sigma-70	0.320922	0.283283	-1.06677	2.79908e-07	-1.10469	3.22804e-05	-0.179633	0.573643	-0.238583	0.43314	-0.386858	0.114977	-0.481129	0.0694033	-0.313532	0.30324	-0.235335	0.383144	-0.509208	0.0275131	2.79908e-07	1.10469
MSMEG_0230(259367-259672_+)_-_hypothetical_protein	0.0587746	0.980947	0.946899	0.00217356	1.06625	0.00854565	0.175524	0.771126	0.342906	0.505517	1.03985	0.00183314	0.299002	0.668929	0.335211	0.56796	-0.31893	0.552005	0.200346	0.706466	0.00183314	1.06625
MSMEG_0238(267632-268102_-)_-_O-acetylhomoserine/O-acetylserine_sulfhydrylase	-0.167954	0.887885	-1.38107	8.01406e-05	-1.39602	0.00228339	-0.601464	0.154125	-0.221117	0.69352	-0.664592	0.102209	0.0108687	0.986352	0.0160318	0.990486	-0.626949	0.108065	-0.830433	0.0288896	8.01406e-05	1.39602
MSMEG_0239(268095-269390_-)_-_O-acetylhomoserine/O-acetylserine_sulfhydrylase	-0.365496	0.138168	-1.37644	1.82488e-13	-1.03722	1.26124e-06	-0.637048	0.00168906	-0.152136	0.604367	-0.79349	1.25739e-05	-0.160877	0.723111	-0.216406	0.449531	-0.736006	7.40783e-05	-0.905416	1.7706e-07	1.82488e-13	1.37644
MSMEG_0242(273263-273844_+)_-_hypothetical_protein	-0.415499	0.204528	-1.00651	1.14752e-05	-0.431729	0.185333	-0.844225	0.00119765	-0.717954	0.00374534	-0.75798	0.00251204	-0.705926	0.00991358	-0.433159	0.159402	-1.17268	7.68953e-07	-0.84115	0.000340872	7.68953e-07	1.17268
MSMEG_0263(296866-298137_+)_-_amidohydrolase	-0.462063	0.148979	-1.16313	4.98629e-07	-1.15603	6.25923e-05	-0.286201	0.368113	-0.0937177	0.848146	-0.526643	0.0465363	-0.235804	0.617879	-0.209783	0.617109	-0.310183	0.315437	-0.379799	0.149073	4.98629e-07	1.16313
MSMEG_0265(300761-301390_-)_-_uracil_DNA_glycosylase_superfamily_protein	0.850854	NA	2.01612	6.93391e-05	-0.71834	NA	-0.796947	NA	-0.223098	NA	-0.583321	NA	-0.0901787	NA	-0.872066	NA	1.4692	0.00631016	1.06437	0.0865105	6.93391e-05	2.01612
MSMEG_0266(299314-300771_+)_-_arginine_decarboxylase	1.24803	8.41734e-15	1.31764	7.53089e-15	-0.809642	0.424563	-0.463126	0.0830792	-0.193127	0.557778	-0.516432	0.0352643	-0.387944	0.263838	-0.77632	0.000864171	1.21161	1.46077e-13	0.794581	2.7579e-05	7.53089e-15	1.31764
MSMEG_0267(301478-302494_+)_-_esterase	1.30484	1.14447e-13	2.04863	1.61611e-25	-0.796916	0.473844	-0.274788	0.393092	-0.365974	0.214109	-0.449145	0.0899191	-0.274136	0.52498	-1.14885	1.96738e-06	1.66885	5.40763e-23	0.712444	0.000271094	1.61611e-25	2.04863
MSMEG_0278(312095-312322_-)_-_hypothetical_protein	1.27177	0.00043443	-1.18533	0.0990695	-1.17285	0.218829	-1.20528	NA	-0.423066	NA	-1.13838	NA	-0.50735	NA	-0.596312	NA	0.97678	0.0565027	0.0121911	0.988604	0.00043443	1.27177
MSMEG_0280(312359-313258_-)_-_alpha/beta_hydrolase	1.49372	4.50119e-13	-0.944134	0.00593062	-0.685822	0.52503	-0.886798	0.0158533	-0.856605	0.0118506	-1.50505	2.49503e-05	-0.76028	0.0420329	-1.06945	0.00183608	0.916291	0.000277022	0.0631842	0.89912	4.50119e-13	1.50505
MSMEG_0300(330792-331799_+)_-_amidohydrolase	0.458231	0.525401	1.86893	1.47378e-09	1.09478	0.0507892	1.01953	0.0128273	-0.0764566	0.942433	0.888541	0.0366849	0.4937	0.404379	0.202234	0.826308	0.571958	0.253732	1.09423	0.00357597	1.47378e-09	1.86893
MSMEG_0303(333272-334264_+)_-_alcohol_dehydrogenase	0.850065	0.079886	1.126	0.0413635	0.517823	0.419869	-1.10385	0.0148545	-0.755876	0.233439	0.0195755	0.985001	0.00319319	0.996507	-0.662213	0.158836	2.2237	6.23017e-07	2.01571	9.02327e-06	6.23017e-07	2.2237
MSMEG_0307(338897-339805_+)_-_AraC_family_transcriptional_regulator	-0.008601	0.998314	1.77459	1.80366e-07	1.73946	1.90194e-05	1.67655	3.65872e-06	1.65922	2.89352e-07	1.80457	2.6982e-07	1.19155	0.000923977	1.4939	1.78347e-05	1.64687	2.05519e-06	1.24973	0.00129537	1.80366e-07	1.80457
MSMEG_0308(339809-340336_+)_-_dihydrofolate_reductase	0.0170516	NA	1.54551	0.000463365	0.984054	0.128164	1.26886	0.00758187	0.983523	0.0375012	0.743541	0.208945	1.28017	0.000756013	1.33965	0.00158062	1.24328	0.0079914	1.13824	0.0234244	0.000463365	1.54551
MSMEG_0309(340411-341904_-)_-_aldehyde_dehydrogenase	-0.158674	0.85954	-0.848521	0.0016812	-1.38777	0.000293198	-0.485291	0.147047	-0.192923	0.660193	-0.549482	0.0767956	-0.223859	0.69738	-0.428939	0.253352	-0.344853	0.292611	-0.457366	0.131687	0.000293198	1.38777
MSMEG_0311(342748-343923_+)_-_glycosyltransferase	-0.151442	0.701868	-0.763424	4.7674e-06	-1.52544	1.08834e-06	0.124289	0.634901	-0.132272	0.587298	-0.172234	0.357563	-0.252959	0.301426	-0.31127	0.141875	-0.328841	0.0626939	-0.531962	0.000310033	1.08834e-06	1.52544
MSMEG_0312(343930-344559_-)_eda_2-dehydro-3-deoxyphosphogluconate_aldolase	0.242194	0.625139	0.930001	5.48187e-06	1.02099	4.20661e-06	0.669728	0.000918691	0.113669	0.74645	0.855568	4.12909e-07	0.0721547	0.912958	0.317454	0.215717	0.319648	0.147878	0.472463	0.0171353	4.12909e-07	1.02099
MSMEG_0314(346382-347869_-)_zwf_glucose-6-phosphate_1-dehydrogenase	0.560594	0.00250984	0.98613	2.15217e-08	1.0879	1.41925e-06	0.659909	0.000276664	-0.0366745	0.93313	0.748801	2.54457e-06	-0.0332666	0.950158	0.154076	0.639844	0.449437	0.0154907	0.548742	0.00103318	2.15217e-08	1.0879
MSMEG_0317(350874-352070_-)_-_hypothetical_protein	-0.24279	0.308607	0.362364	0.0164415	0.574569	0.0189155	1.03766	6.15858e-14	0.326675	0.017591	0.685442	5.6685e-09	0.203165	0.463153	0.193098	0.386178	-0.139118	0.470646	-0.248548	0.0997332	6.15858e-14	1.03766
MSMEG_0318(353392-354879_-)_-_AMP-dependent_synthetase/ligase	0.0137116	0.997225	-0.666972	0.173748	-1.40488	0.041475	-0.241301	0.721054	-0.240403	0.749486	-0.518674	0.368689	-0.411424	0.564242	-0.553602	0.35903	-0.385101	0.516402	-0.311847	0.599198	0.041475	1.40488
MSMEG_0320(354881-355858_-)_-_phosphotriesterase	0.0151726	0.995847	-1.22724	0.00746444	-0.889304	0.12906	-0.425479	0.462064	-0.444786	0.435453	-0.815713	0.107821	-0.376208	0.602543	-0.65377	0.226815	-0.625908	0.229332	-0.512076	0.318324	0.00746444	1.22724
MSMEG_0330(365798-366985_-)_-_LuxR_family_transcriptional_regulator	0.0605295	0.98114	-2.55707	5.78477e-06	-2.14936	0.0038194	0.948534	0.024886	-0.0232069	0.98455	-0.789694	0.173541	0.111063	0.92288	-0.110891	0.922743	-0.520644	0.385973	-0.730894	0.191626	5.78477e-06	2.55707
MSMEG_0331(366982-368034_-)_-_LuxR_family_transcriptional_regulator	0.183525	0.924644	-1.91048	0.00380339	-1.91894	0.0134761	1.50517	0.000224025	0.648262	0.23291	0.0367972	0.969301	0.0600016	NA	0.422329	NA	-0.675835	NA	-0.327487	0.674381	0.000224025	1.91894
MSMEG_0334(370879-372888_+)_-_acetyl-/propionyl-coenzyme_A_carboxylase_subunit_alpha	0.200805	0.883325	0.393281	0.411451	0.162711	0.837588	0.419591	0.433843	1.14606	0.000506295	0.349848	0.523221	0.824302	0.0314559	0.895266	0.0203894	0.867519	0.0304628	0.93893	0.0111137	0.000506295	1.14606
MSMEG_0343(381177-381809_-)_-_TetR_family_transcriptional_regulator	-0.161213	0.925483	1.03222	0.00253606	0.297893	0.661053	-0.00972723	0.988297	0.240258	0.713381	0.285461	0.608668	0.249112	0.759384	-0.113209	0.91145	0.429672	0.367385	0.503333	0.249103	0.00253606	1.03222
MSMEG_0352(391385-391987_+)_-_hypothetical_protein	-0.558966	0.386346	-0.515895	0.299902	-0.359683	0.699611	-0.751199	0.179581	-0.541442	0.337543	-1.05019	0.0437426	-0.477874	0.461961	-0.103137	0.923171	-0.649385	0.239731	-0.211213	0.738772	0.0437426	1.05019
MSMEG_0356(393601-393897_-)_-_acetyltransferase	-0.20113	0.901576	-1.53932	0.00367518	-1.33236	0.0441647	-0.833938	0.183767	-0.827584	NA	-0.846509	0.146867	-0.590074	NA	-0.810845	NA	-0.813159	0.156221	-1.32894	0.0133745	0.00367518	1.53932
MSMEG_0358(395654-396616_+)_-_ribonucleotide-diphosphate_reductase_subunit_beta	-0.0317555	0.988702	-1.60936	3.46948e-05	-1.3317	0.00861957	-0.360256	0.477195	-0.408674	0.408004	-0.581708	0.195729	-0.444632	0.420034	-0.621366	0.183991	-0.606326	0.159043	-1.15849	0.00432996	3.46948e-05	1.60936
MSMEG_0367(407282-408355_-)_-_O-demethylpuromycin-O-methyltransferase	-0.0345326	0.986071	-1.2664	3.90061e-05	-1.12243	0.00860276	0.132585	0.798854	-0.128471	0.82916	-0.361954	0.350963	-0.121919	0.87898	-0.201641	0.736994	-0.461021	0.211265	-0.55519	0.10772	3.90061e-05	1.2664
MSMEG_0371(414063-414920_-)_-_MaoC_like_domain-containing_protein	1.16427	1.50245e-11	1.38749	4.04054e-16	-0.217556	0.873129	-0.0205315	0.962483	-0.142532	0.689677	0.583012	0.00294221	0.25788	0.508548	-0.0183567	0.983182	1.28789	4.08409e-14	1.52967	3.07252e-22	3.07252e-22	1.52967
MSMEG_0372(414922-416274_-)_fabG_3-ketoacyl-ACP_reductase	1.00973	1.82868e-11	1.53645	1.93095e-24	-0.424645	0.691234	0.0991622	0.752937	-0.126056	0.657294	0.570516	0.000321479	0.340786	0.226947	0.093374	0.846093	1.17257	6.03703e-15	1.22814	1.28336e-18	1.93095e-24	1.53645
MSMEG_0373(416355-417653_+)_-_acetyl-CoA_acetyltransferase	0.756903	2.63493e-07	1.37572	2.18319e-22	-0.415555	0.618313	0.216336	0.304584	-0.0387545	0.914001	0.549672	0.000110078	0.290108	0.236275	0.27649	0.201925	0.933485	2.17627e-11	1.10449	5.72282e-18	2.18319e-22	1.37572
MSMEG_0375(420213-421805_-)_-_phospholipase_D	0.904551	0.00531805	0.0526657	0.929155	-1.32973	0.0435537	-1.2834	0.0105645	-0.515336	0.343866	-0.980759	0.0511061	-0.605449	0.262729	-0.821786	0.138516	0.528172	0.225942	-0.323267	0.5598	0.00531805	1.32973
MSMEG_0376(421882-422928_+)_-_AraC_family_transcriptional_regulator	-0.358203	0.705742	-1.03254	0.0418768	-0.793934	0.220997	-0.578192	0.329755	-0.273363	0.716223	-0.744504	0.189441	-0.562527	0.352083	-0.337955	0.66195	-0.987047	0.0592731	-1.30846	0.0101574	0.0101574	1.30846
MSMEG_0383(431707-432045_-)_-_hypothetical_protein	0.270207	0.385221	0.52396	0.00933693	-0.263523	0.367486	-1.0541	3.48534e-07	-1.02798	1.44683e-08	-0.706675	0.000397822	-0.599335	0.00739689	-0.848458	1.79312e-05	0.288818	0.179295	0.298585	0.133462	1.44683e-08	1.0541
MSMEG_0389(438130-439398_+)_-_glycosyl_transferase_family_protein	-0.338201	0.124598	-1.32316	1.26135e-14	-1.07848	2.39236e-06	-0.614031	0.000477347	-0.540779	0.000338354	-0.971901	2.23073e-10	-0.465839	0.041921	-0.459229	0.0102592	-0.799621	2.7282e-07	-0.934225	1.1231e-10	1.26135e-14	1.32316
MSMEG_0390(439605-440687_+)_-_acyltransferase	-0.213717	0.601324	-1.11559	6.05398e-10	-1.06855	2.84435e-05	-0.434539	0.0472484	-0.437817	0.0283118	-0.745085	6.38299e-05	-0.454053	0.0476744	-0.386363	0.0928947	-0.605054	0.00131609	-0.619122	0.000585154	6.05398e-10	1.11559
MSMEG_0394(444075-444329_+)_-_hypothetical_protein	0.0840826	0.924679	1.14734	5.60645e-14	0.847818	4.75355e-05	0.112786	0.702757	-0.0592285	0.887547	0.175961	0.459681	-0.220496	0.532525	-0.000891899	0.998071	-0.129419	0.653036	0.0777634	0.770417	5.60645e-14	1.14734
MSMEG_0395(444662-444796_+)_-_hypothetical_protein	0.33409	0.625139	0.896966	0.00506321	1.10616	0.000967961	-0.134784	0.823457	0.00561419	0.994024	-0.0621078	0.913563	-0.269797	0.705905	0.262757	0.672256	-0.0437676	0.940143	0.32148	0.4409	0.000967961	1.10616
MSMEG_0406(468441-470276_-)_-_acyl-CoA_dehydrogenase	1.22938	6.25136e-20	2.2093	1.15542e-66	-0.10869	0.943524	0.0817404	0.800609	-0.436212	0.00521828	0.158164	0.446919	0.126485	0.741269	0.0972002	0.932236	1.73209	3.52968e-40	1.77055	3.11031e-53	1.15542e-66	2.2093
MSMEG_0409(482813-484234_+)_-_condensation_domain-containing_protein	-0.310533	0.167599	-1.35623	3.30593e-18	-0.897186	6.63535e-06	-1.2242	7.02298e-13	-0.463509	0.00301123	-0.95621	6.08321e-10	-0.536266	0.00493508	-0.478906	0.0068698	-1.01683	2.05357e-11	-1.01265	7.05435e-12	3.30593e-18	1.35623
MSMEG_0411(487386-489095_+)_-_acyl-CoA_synthetase	-0.168736	0.709322	-1.42454	3.22658e-16	-1.29312	4.43288e-06	-1.04441	1.01292e-08	-0.287448	0.15355	-0.935288	2.38907e-08	-0.49808	0.019993	-0.349756	0.0953162	-0.601107	0.000409158	-0.534097	0.00104757	3.22658e-16	1.42454
MSMEG_0412(489157-490308_+)_-_hypothetical_protein	-0.138312	0.774788	-1.33214	3.56273e-16	-1.28294	1.35047e-08	-0.879602	1.33068e-06	-0.3721	0.0343792	-0.830802	2.5309e-07	-0.45917	0.0478992	-0.419128	0.030104	-0.364029	0.0557027	-0.471299	0.00566985	3.56273e-16	1.33214
MSMEG_0414(491026-492051_+)_-_oxidoreductase,_2OG-Fe(II)_oxygenase	0.027075	0.990727	-1.35993	0.00119387	-0.755057	0.183555	-0.489636	0.348133	-0.209484	0.764273	-0.595483	0.228702	-0.615748	0.217401	-0.60521	0.247113	-0.380622	0.471328	-0.666717	0.142746	0.00119387	1.35993
MSMEG_0422(497010-497777_+)_-_transferase	-0.248019	0.542531	2.82149	2.66115e-87	2.6358	2.42244e-53	1.77829	1.25503e-32	2.37758	5.56003e-91	2.26251	3.3357e-69	1.92531	2.92917e-34	2.34692	1.58147e-66	1.94125	1.91817e-41	2.1853	1.62043e-69	5.56003e-91	2.82149
MSMEG_0423(497860-498360_+)_-_hypothetical_protein	0.145805	0.889469	2.86273	1.46884e-51	2.63552	8.43442e-39	1.37179	1.44981e-08	2.16238	1.51877e-35	1.91012	1.66846e-23	1.73818	3.73231e-19	2.09959	5.54963e-29	2.38227	1.16013e-39	1.92118	4.73883e-25	1.46884e-51	2.86273
MSMEG_0424(498438-498875_-)_-_Hsp20/alpha_crystallin_family_protein	0.117411	0.946006	-0.568165	0.167035	-0.335435	0.608258	-1.5924	0.000469561	-1.04227	0.0107112	-0.443365	0.368084	-0.591335	0.244245	-1.14103	0.0157528	-0.337348	0.498577	-0.362567	0.450521	0.000469561	1.5924
MSMEG_0430(505025-506392_+)_-_ISMsm4,_transposase	0.566665	0.190665	0.402037	0.35634	-1.43792	0.015604	-0.99871	0.036007	-0.807611	0.076067	-0.355844	0.511331	-0.637697	0.213744	-0.896312	0.0537109	0.109766	0.852424	0.29704	0.53071	0.015604	1.43792
MSMEG_0434(510209-510841_-)_-_aminoglycoside_2_-N-acetyltransferase	0.00616657	0.99799	0.365558	0.0982926	-0.405193	0.159925	1.15919	3.41425e-11	0.236195	0.373433	0.586997	0.0027168	0.311643	0.310893	0.306373	0.251696	0.40444	0.0586986	-0.0815858	0.789763	3.41425e-11	1.15919
MSMEG_0435(510873-511757_-)_-_allophanate_hydrolase_subunit_2	0.493699	0.0915841	1.11722	4.01065e-07	-0.622825	0.273511	2.35206	6.79859e-40	1.08386	3.20126e-07	1.48268	6.52834e-15	0.786874	0.00247962	0.756849	0.00124929	0.678812	0.00384702	0.324676	0.244156	6.79859e-40	2.35206
MSMEG_0436(511773-512405_-)_-_allophanate_hydrolase_subunit_1	0.208615	0.7932	0.811438	0.00266634	-0.242017	0.659903	2.11177	2.95669e-23	1.13608	2.16464e-07	1.41725	7.76354e-11	0.725472	0.0128272	0.871127	0.000688262	0.255641	0.498577	0.050584	0.91765	2.95669e-23	2.11177
MSMEG_0439(514184-515320_-)_-_hypothetical_protein	0.0434422	0.98114	-0.69482	0.0288269	-0.601225	0.148676	-0.662032	0.0763827	-0.336832	0.443191	-1.10243	0.00158168	-0.20406	0.763735	-0.185849	0.757291	-0.696052	0.0408264	-0.585799	0.0857205	0.00158168	1.10243
MSMEG_0443(516901-517893_+)_-_carbon-nitrogen_hydrolase	-0.726271	0.18278	-1.78305	0.000799768	-1.8464	0.0044911	0.298107	0.645496	-0.182327	0.832532	-0.350643	0.604806	-0.296243	0.737304	-0.0552783	0.974528	-1.16912	0.0292718	-0.736016	0.185936	0.000799768	1.8464
MSMEG_0444(517901-518923_+)_-_agmatine_deiminase	0.0762535	0.97846	-0.882541	0.158533	-1.65473	0.0206302	0.271097	0.706507	0.05267	0.965943	-0.27236	0.719227	-0.277427	NA	0.347057	NA	-0.160091	0.837107	-0.238285	0.751551	0.0206302	1.65473
MSMEG_0449(522988-524988_-)_-_transporter_major_facilitator_family_protein	0.866183	0.015306	2.19369	1.15815e-10	1.70103	9.22816e-09	-0.87823	0.000262486	-0.47745	0.295279	0.484327	0.331953	0.304234	0.736775	-0.134414	0.902237	2.16714	7.92368e-12	2.42687	2.97098e-12	2.97098e-12	2.42687
MSMEG_0452(525610-527055_-)_-_inner_membrane_permease_YgbN	1.22229	8.82553e-08	-0.747389	0.0245729	-0.287429	0.696345	1.16285	9.41401e-06	-0.0759549	0.917819	0.0167918	0.976858	-0.258951	0.69363	0.176141	0.771437	0.246285	0.583232	0.566798	0.0563775	8.82553e-08	1.22229
MSMEG_0453(527092-527604_-)_aroK_shikimate_kinase	1.73006	1.60905e-10	-0.0819785	0.903199	-0.101901	0.920136	1.6118	1.54674e-06	-0.154267	0.867054	0.498443	0.369034	-0.293801	0.744391	-0.0143161	0.994597	0.57908	0.238414	0.984073	0.0129118	1.60905e-10	1.73006
MSMEG_0458(534392-535687_+)_-_two-component_system_sensor_kinase	-0.260643	0.796592	-1.06057	0.00976541	-0.806462	0.205872	-0.478157	0.348133	-0.242285	0.699646	-0.85349	0.0619772	-0.432529	0.474723	-0.196759	0.804583	-0.645722	0.155638	-0.731322	0.0933171	0.00976541	1.06057
MSMEG_0467(543882-544481_-)_-_membrane_transporter	-0.272976	NA	-1.99916	0.0153384	-0.990303	NA	-0.920991	NA	-1.23567	NA	-0.668749	NA	-0.465174	NA	-0.787444	NA	-1.42499	NA	-1.7344	NA	0.0153384	1.99916
MSMEG_0473(550350-551168_+)_-_LuxR_family_transcriptional_regulator	0.0561485	0.98114	3.28712	8.82926e-50	2.80575	2.47348e-25	3.03819	1.75457e-38	2.96162	3.9255e-45	2.72223	1.83242e-29	2.40775	3.39179e-24	2.87501	4.5412e-37	2.35014	3.55728e-21	2.37343	4.39713e-21	8.82926e-50	3.28712
MSMEG_0474(551334-553121_+)_-_glucosamine--fructose-6-phosphate_aminotransferase_(isomerizing)	0.243667	0.844889	2.84696	9.54264e-29	1.72634	3.82576e-06	2.15832	3.2403e-13	2.21961	1.54166e-17	1.92734	1.71728e-10	1.85578	8.18977e-12	2.21146	2.30859e-16	2.59178	6.19882e-23	2.11782	4.12703e-14	9.54264e-29	2.84696
MSMEG_0475(553181-554419_+)_-_nucleotide-sugar_dehydrogenase	0.011573	0.99799	3.17183	2.69605e-36	2.16306	1.33288e-10	2.28334	1.37678e-14	2.27556	8.34718e-18	2.3097	2.89073e-15	1.78477	2.04966e-10	2.17982	8.99627e-15	2.6936	2.61883e-24	2.18102	6.89861e-14	2.69605e-36	3.17183
MSMEG_0476(554422-555717_+)_-_chitin_synthase	0.127748	NA	3.98293	2.6178e-40	2.86135	1.98865e-12	2.58802	6.35111e-13	2.85252	1.24906e-21	2.68204	3.14785e-14	2.08846	1.81692e-10	2.72391	2.39702e-17	3.11536	3.00119e-22	3.0106	4.72294e-20	2.6178e-40	3.98293
MSMEG_0478(555747-557249_+)_-_hypothetical_protein	0.327903	0.767027	3.18578	3.06426e-44	2.28788	1.01862e-11	2.1792	8.92513e-15	2.36868	3.44009e-23	2.43644	5.34483e-22	1.98398	3.92699e-14	2.37144	6.44276e-21	2.58406	2.91188e-26	2.45742	1.19941e-23	3.06426e-44	3.18578
MSMEG_0479(557252-557959_+)_-_hypothetical_protein	-0.3885	0.696068	2.30198	1.28675e-13	1.34756	0.00641227	1.48278	8.3997e-05	1.49605	7.25646e-06	2.09821	7.18379e-11	0.979972	0.0122109	1.66557	4.49713e-07	1.94334	1.36544e-09	1.6714	1.15316e-06	1.28675e-13	2.30198
MSMEG_0481(558749-560095_+)_-_FAD_dependent_oxidoreductase	0.213019	NA	1.61079	0.00276168	1.35527	0.0661199	0.506193	0.527731	1.0357	NA	1.20466	0.036741	0.386377	NA	0.754661	NA	0.727809	NA	0.720668	0.309974	0.00276168	1.61079
MSMEG_0482(560092-561786_+)_-_dihydroxy-acid_dehydratase	0.183702	0.924679	2.33049	3.2399e-11	1.97552	8.63775e-06	0.821351	0.136279	1.34414	0.000635426	1.01433	0.0422103	1.06597	0.00903993	1.44261	0.000240977	0.957618	0.0648165	1.62438	4.14335e-05	3.2399e-11	2.33049
MSMEG_0483(561813-563186_+)_-_shikimate_transporter	-0.0699581	0.980947	1.76007	4.27366e-06	1.63354	0.000350423	0.72122	0.194925	0.853676	0.0702738	0.575939	0.327595	0.668926	0.20498	1.0622	0.0157528	0.616072	0.282271	1.1669	0.0084623	4.27366e-06	1.76007
MSMEG_0493(572636-572803_-)_-_hypothetical_protein	0.23517	0.878234	2.57238	1.15744e-12	1.32349	0.0200196	-0.624025	0.414619	-0.313184	NA	0.174235	0.83974	0.289894	NA	-0.020445	NA	1.64311	7.55488e-05	1.99029	1.47987e-07	1.15744e-12	2.57238
MSMEG_0500(579284-580351_+)_-_regulator_of_polyketide_synthase_expression	0.288505	0.742143	1.02978	0.00122801	0.78055	0.0799352	1.03257	0.00240647	0.350393	0.509693	1.00726	0.00249606	0.366807	0.552388	0.22861	0.747051	0.464164	0.28916	0.536185	0.175618	0.00122801	1.03257
MSMEG_0504(583427-584413_+)_-_carbohydrate_kinase	-0.285058	0.823643	1.43962	6.50178e-05	1.71034	1.21191e-05	0.834063	0.07387	0.493009	0.373433	0.971865	0.022397	0.298178	0.727169	0.944144	0.0259267	0.565315	0.274544	0.892015	0.0345189	1.21191e-05	1.71034
MSMEG_0505(584410-585780_+)_-_sugar_ABC_transporter_substrate-binding_protein	0.111645	0.954016	1.43368	7.95599e-07	1.65637	2.86254e-06	0.722522	0.0725751	0.778915	0.0318565	1.04216	0.00206747	0.532225	0.262729	0.773497	0.0448325	0.782728	0.0348509	0.803786	0.0251522	7.95599e-07	1.65637
MSMEG_0506(585885-586739_+)_-_ABC_transporter_permease	-0.0707579	NA	1.08542	0.0287362	0.99851	0.129717	0.37439	0.622946	0.357041	NA	0.518944	0.437442	-0.0397321	NA	0.457901	NA	0.598612	0.347416	0.742027	0.193043	0.0287362	1.08542
MSMEG_0507(586736-587560_+)_-_sugar_ABC_transporter_permease	0.0698103	NA	1.53547	0.00781996	1.13418	0.137594	0.884073	0.206283	0.519735	NA	1.02696	0.10083	0.303004	NA	0.726915	NA	1.1163	0.0658004	0.872313	NA	0.00781996	1.53547
MSMEG_0508(587587-588657_+)_-_glycerol-phosphate_porter	-0.00211652	0.999323	0.92025	0.0533578	1.14776	0.045979	0.318294	0.689132	0.290557	0.71305	0.943889	0.0593529	0.139709	NA	0.46713	NA	0.500314	0.458084	0.502088	0.405899	0.045979	1.14776
MSMEG_0509(588742-589527_-)_-_transcriptional_regulatory_protein	0.290681	NA	1.96312	0.00557936	1.05081	NA	1.04629	NA	0.739646	NA	1.10448	NA	0.648283	NA	1.03269	NA	1.26559	NA	1.26773	NA	0.00557936	1.96312
MSMEG_0520(600086-600733_+)_-_porin	-0.50966	0.00855992	-0.386855	0.0543087	-0.313735	0.235596	-1.09374	1.27477e-09	-0.00226171	0.995077	-0.378881	0.031226	0.0578424	0.912958	0.130707	0.757291	-1.01095	2.46988e-10	-0.423104	0.0107551	2.46988e-10	1.09374
MSMEG_0530(611055-611756_-)_-_short_chain_dehydrogenase	0.519405	0.0111081	0.167104	0.588446	0.529367	0.0204575	-1.09273	1.3794e-06	-0.470615	0.0382842	-0.969871	8.11893e-06	-0.108579	0.852711	-0.238439	0.47316	0.011111	0.975029	0.327694	0.114672	1.3794e-06	1.09273
MSMEG_0532(613219-613836_-)_-_TetR_family_transcriptional_regulator	0.867744	0.00055927	0.883136	0.000503165	0.489023	0.26075	-0.680345	0.0611818	-0.149215	0.794738	0.0977389	0.833117	0.271337	0.622356	0.13288	0.850374	0.947812	0.000181477	1.09977	2.85754e-06	2.85754e-06	1.09977
MSMEG_0535(615801-616439_-)_-_GntR_family_transcriptional_regulator	1.07785	1.99396e-06	0.771768	0.00423889	-0.197418	0.762436	-0.661096	0.0865944	-0.391995	0.348281	-0.0278615	0.957706	-0.208736	0.770112	-0.551509	0.170318	1.08769	9.93771e-06	0.51321	0.0841141	1.99396e-06	1.08769
MSMEG_0539(618144-618818_-)_-_Crp/Fnr_family_transcriptional_regulator_protein	-0.353733	0.150452	-2.33999	3.52427e-30	-1.89788	5.1505e-09	-0.317742	0.176159	-0.483439	0.00788455	-1.00223	1.28355e-08	-0.599763	0.00688437	-0.419958	0.0477601	-1.55634	1.19572e-18	-1.3586	2.74843e-15	3.52427e-30	2.33999
MSMEG_0541(619744-620037_+)_-_hypothetical_protein	0.0821504	0.973517	1.04967	0.00324791	0.891206	0.0488692	0.695557	0.107502	0.45009	0.367737	0.511924	0.273826	0.344196	0.622063	0.0395371	0.97675	0.231205	0.692573	0.210666	0.721692	0.00324791	1.04967
MSMEG_0543(621750-622790_-)_-_hypothetical_protein	-0.0019576	0.999323	1.49284	5.54905e-06	1.33129	0.00587304	0.10948	0.888373	0.584183	0.224123	0.306131	0.614449	0.287938	0.727169	0.570997	0.272828	0.771868	0.0819828	0.747041	0.0790916	5.54905e-06	1.49284
MSMEG_0545(622986-623513_-)_-_LuxR_family_transcriptional_regulator	0.341432	0.653337	3.88639	1.00376e-85	3.87974	8.66336e-48	2.47543	5.35636e-25	2.57293	8.44094e-34	2.66985	7.13089e-33	2.15572	4.09274e-21	2.58792	2.25057e-30	3.02706	1.33967e-45	2.78222	2.062e-38	1.00376e-85	3.88639
MSMEG_0546(623786-624613_-)_-_hypothetical_protein	-0.0799054	0.925273	3.5966	4.00214e-158	3.55597	1.38467e-77	2.71451	6.34148e-87	2.93659	4.77382e-144	3.18598	4.20262e-161	2.53883	1.69653e-80	2.94586	5.27287e-118	2.77327	4.21557e-103	2.98611	8.03494e-137	4.20262e-161	3.5966
MSMEG_0548(624722-625600_+)_-_chromosome_replication_initiation_inhibitor_protein	-0.436077	0.482269	1.21956	5.59534e-06	1.43238	3.14287e-06	1.11122	0.000133449	1.34869	3.55518e-08	1.45464	2.11653e-08	1.03196	0.000179143	1.47993	1.9672e-09	1.02946	0.000236828	1.17142	8.86885e-06	1.9672e-09	1.47993
MSMEG_0552(629360-629854_+)_-_hypothetical_protein	0.0505568	0.98114	2.15611	1.49344e-25	2.12947	2.06006e-18	0.689799	0.026008	1.5315	5.77962e-13	1.34446	1.40883e-08	1.30928	1.37002e-08	1.52952	8.09831e-12	1.64466	4.4928e-13	1.892	1.34227e-20	1.49344e-25	2.15611
MSMEG_0553(629922-631274_+)_-_sugar_ABC_transporter_substrate-binding_protein	-0.00344766	0.998469	1.2446	1.20163e-05	1.51303	3.36085e-05	0.0406633	0.952639	1.05927	0.000370717	0.443902	0.307436	0.668365	0.084143	0.989814	0.00190837	0.834187	0.0127481	0.70043	0.0490748	1.20163e-05	1.51303
MSMEG_0557(634165-634302_+)_-_hypothetical_protein	-0.123541	0.911288	1.34634	2.90667e-12	1.43196	4.50567e-11	0.12457	0.768067	0.274859	0.450657	0.683565	0.00341973	0.256104	0.598631	0.494609	0.0787758	0.0862621	0.828295	0.578748	0.015522	2.90667e-12	1.43196
MSMEG_0558(634299-634826_+)_-_hypothetical_protein	0.0479875	0.965884	1.34135	8.18637e-17	1.16665	7.16496e-11	0.348419	0.134457	0.403038	0.0280915	0.752679	3.42451e-06	0.230379	0.508799	0.519909	0.00763806	0.470677	0.0089798	0.849572	1.68169e-08	8.18637e-17	1.34135
MSMEG_0559(634899-635102_-)_-_hypothetical_protein	0.0106439	0.992105	1.80579	4.85396e-44	1.64156	7.64117e-24	1.24339	6.40162e-19	0.611233	2.17629e-07	1.44506	4.81041e-27	0.682137	1.17767e-06	0.56222	8.0781e-05	0.655883	4.40202e-06	0.907824	9.30431e-15	4.85396e-44	1.80579
MSMEG_0575(649562-649978_+)_-_MmpS1_protein	0.683085	0.0282246	1.41816	0.00348116	1.0525	0.0327801	-0.524102	0.212375	-0.498136	0.227454	0.288432	0.482676	0.338067	0.541235	-0.29438	0.619638	2.21323	2.43862e-09	2.37486	3.1372e-10	3.1372e-10	2.37486
MSMEG_0576(649975-652866_+)_-_MmpL4_protein	0.545954	0.0176917	1.14971	4.74489e-09	0.993918	0.0110886	-0.502402	0.0633543	-0.129625	0.746174	-0.254073	0.366764	0.236737	0.564198	0.190757	0.653481	1.71367	1.72178e-25	2.32726	1.72124e-40	1.72124e-40	2.32726
MSMEG_0577(652908-654131_+)_-_major_facilitator_superfamily_protein	0.271945	0.767182	0.420905	0.300318	0.750862	0.115153	0.147311	0.816221	0.237727	0.695482	-0.265634	0.642761	0.291523	0.685926	0.48335	0.312297	0.717094	0.0501585	1.25209	2.42502e-05	2.42502e-05	1.25209
MSMEG_0584(660999-662471_-)_-_hypothetical_protein	-0.155965	0.723636	1.33198	4.16317e-18	2.04875	2.8775e-24	2.69578	2.91739e-79	1.33214	2.03556e-24	1.90813	1.05698e-52	0.939652	1.1523e-06	1.14741	2.34818e-15	-0.164041	0.466964	0.149656	0.446844	2.91739e-79	2.69578
MSMEG_0586(662508-662897_-)_-_STAS_domain-containing_protein	-0.309781	0.250229	1.02027	7.29834e-10	2.00148	4.08347e-23	2.61747	9.18383e-52	1.52189	1.70189e-26	2.0998	1.14962e-52	0.706848	0.112255	1.01667	6.32042e-10	-0.326171	0.109349	-0.157988	0.48286	1.14962e-52	2.61747
MSMEG_0589(664918-666081_+)_rhaI_L-rhamnose_isomerase	0.528058	0.487981	0.944451	0.0829884	0.786339	0.271034	1.08286	0.0417088	0.566789	NA	0.761922	0.212792	0.447768	NA	0.558449	NA	0.715095	0.239547	0.710368	0.233831	0.0417088	1.08286
MSMEG_0590(666069-668123_+)_rhaD_short_chain_dehydrogenase	0.226867	0.847058	0.486543	0.223875	0.326533	0.6016	0.97234	0.00586211	0.360089	0.491456	1.02239	0.00215295	0.342294	0.59817	0.372748	0.516421	0.244519	0.651688	0.389202	0.385569	0.00215295	1.02239
MSMEG_0592(669649-670650_+)_-_rhamnose_catabolism_operon_transcriptional_regulator	0.285069	0.723636	0.61761	0.0650188	0.373538	0.490764	1.11012	0.000279273	0.676886	0.0506249	1.04823	0.000522153	0.527023	0.217401	0.324674	0.559688	0.625275	0.0846407	0.412969	0.304663	0.000279273	1.11012
MSMEG_0594(671348-672817_-)_-_iron-sulfur_cluster_binding_protein	0.867127	4.02391e-05	0.757385	0.000729857	-0.209078	0.712175	-0.872097	0.000896115	-1.00786	1.6887e-05	-0.300696	0.307436	-0.333275	0.423531	-0.530141	0.0847925	0.790588	0.000228606	0.966918	1.3274e-06	1.3274e-06	1.00786
MSMEG_0595(672814-673551_-)_-_glycolate_oxidase	0.857848	0.037293	1.26061	0.00624625	0.257802	0.614443	-0.856584	0.00577678	-0.951184	0.000771423	-0.256132	0.489701	-0.147086	0.904542	-0.586203	0.0892181	0.806319	0.00100587	1.04339	4.78272e-06	4.78272e-06	1.26061
MSMEG_0599(676104-677750_+)_-_acyl-CoA_synthetase	0.167415	0.856203	-1.20374	5.60737e-05	-1.45688	0.00376378	0.171147	0.708104	0.0782279	0.903555	-0.318727	0.405505	-0.0508284	0.948964	-0.0158188	0.989989	-0.298493	0.466964	-0.273979	0.461731	5.60737e-05	1.45688
MSMEG_0601(678620-678928_-)_-_hypothetical_protein	1.36813	7.80669e-15	2.49318	3.08674e-10	0.76866	0.0952551	-0.358979	0.26892	-0.730715	0.00419431	0.373383	0.170397	0.18117	0.878881	-0.341154	0.710735	2.37389	1.9054e-45	2.08852	8.98955e-42	1.9054e-45	2.49318
MSMEG_0602(678969-679124_-)_-_hypothetical_protein	1.17906	1.1788e-07	2.61111	6.24435e-35	0.971948	0.00706965	-0.042499	0.944801	-0.427656	0.29851	0.594163	0.0519202	0.0820158	0.94457	-0.494958	0.245578	2.34051	5.92595e-35	2.2071	2.73525e-31	5.92595e-35	2.61111
MSMEG_0603(679378-681582_-)_-_acyl-CoA_dehydrogenase	0.680527	0.0361484	-2.06861	1.29994e-07	-2.22666	0.000538652	-1.1152	0.00636578	-0.779564	0.0520042	-1.32237	0.000969041	-0.683059	0.101931	-0.604894	0.175144	-0.435139	0.318603	-0.469872	0.255543	1.29994e-07	2.22666
MSMEG_0614(690921-691814_+)_-_methyltransferase	-0.158173	0.909236	-1.29343	0.000388146	-0.747677	0.118583	-0.953934	0.0223569	-0.636407	0.133507	-1.04332	0.0102897	-0.391675	0.501224	-0.532325	0.260038	-0.815319	0.0397979	-1.24709	0.00190144	0.000388146	1.29343
MSMEG_0615(691998-693767_+)_-_ATPase_AAA	-0.292182	0.737062	-1.29732	0.000873439	-0.686375	0.321233	-0.991988	0.0226688	-0.615273	0.1849	-1.29369	0.00223504	-0.372387	0.550741	-0.738788	0.105813	-0.86553	0.0362564	-1.10767	0.00805223	0.000873439	1.29732
MSMEG_0616(693764-695320_+)_-_hypothetical_protein	-0.374426	0.625139	-0.494173	0.247888	-0.665515	0.24017	-1.58834	0.000685767	-0.51492	0.301114	-0.88795	0.0620316	-0.510111	0.347154	-0.880876	0.072761	-1.25759	0.00289523	-0.863677	0.0543362	0.000685767	1.58834
MSMEG_0617(695317-699294_+)_-_ftsk/SpoIIIE_family_protein	-0.0250649	0.988481	-0.464412	0.0707872	-1.06996	0.0011928	-1.1329	2.55468e-05	-0.631432	0.0153037	-0.843812	0.00294952	-0.680836	0.0149608	-0.987127	0.000246048	-0.754373	0.00270825	-0.429432	0.106327	2.55468e-05	1.1329
MSMEG_0619(699604-701175_+)_-_PPE_family_protein	-0.00919372	0.998271	-0.730453	0.0691235	-1.24245	0.0153102	-0.88841	0.046785	-0.676415	0.124741	-0.774141	0.0823539	-0.4055	0.522133	-0.761454	0.0934847	-0.678981	0.118119	-0.201572	0.705466	0.0153102	1.24245
MSMEG_0620(701225-701518_+)_-_PE_family_protein	-0.312498	0.782485	-0.882899	0.111969	-0.527896	0.499483	-0.859309	0.162438	-0.645232	NA	-1.54992	0.00634367	-0.22338	0.838787	-0.516097	NA	-1.19869	0.0313725	-0.793632	0.169836	0.00634367	1.54992
MSMEG_0622(701853-702734_+)_-_DNA-binding_protein	-0.021191	0.99123	-1.08022	0.00156696	-1.05332	0.0204019	-0.76959	0.0578133	-0.736761	0.0521137	-1.0888	0.00422103	-0.353647	0.54292	-0.354083	0.496379	-0.723833	0.0689037	-0.272042	0.528686	0.00156696	1.0888
MSMEG_0623(702737-704164_+)_snm_secretion_protein_Snm4	-0.0905557	0.954422	-1.27798	3.84471e-05	-1.42389	0.000322621	-0.613862	0.0990942	-0.465151	0.223966	-1.01326	0.00395998	-0.540291	0.187282	-0.676549	0.0706438	-0.516753	0.145833	-0.750268	0.0217221	3.84471e-05	1.42389
MSMEG_0624(704172-705551_+)_-_subtilase	-0.00662092	0.998314	-1.02355	0.00252349	-1.19621	0.0149088	-0.0517777	0.926625	-0.442554	0.298023	-0.529851	0.199841	-0.317061	0.601358	-0.453838	0.321922	-0.419669	0.334003	-0.396172	0.314381	0.00252349	1.19621
MSMEG_0626(705548-706477_+)_-_hypothetical_protein	-0.179898	0.901848	-1.65968	0.000124349	-1.24074	0.0246187	-0.817101	0.0974804	-0.925007	0.0382842	-1.17834	0.0119091	-0.524413	0.343522	-0.483724	0.396798	-0.861545	0.0618919	-0.699296	0.131493	0.000124349	1.65968
MSMEG_0627(707650-709398_-)_-_glycosyl_transferase_family_protein	-0.113527	0.909236	-1.31356	9.40852e-09	-1.22846	1.7236e-05	-0.383225	0.196413	-0.451788	0.0939255	-1.01712	3.87931e-05	-0.268011	0.542856	-0.259934	0.476972	-0.558117	0.0247365	-0.839997	0.000855058	9.40852e-09	1.31356
MSMEG_0630(711186-711989_-)_-_hypothetical_protein	0.0903731	0.968178	-1.48268	0.00450532	-1.11571	0.0969611	-1.00824	0.0758169	-0.565165	0.348198	-0.874563	0.125734	-0.451786	0.529078	-0.754822	NA	-0.470629	0.446023	-1.14705	0.0319521	0.00450532	1.48268
MSMEG_0635(716288-716914_+)_-_hypothetical_protein	-0.120381	0.925483	-0.987969	0.000639814	-0.16738	0.739178	0.27259	0.478828	-0.119773	0.832579	-0.129695	0.771841	-0.152353	0.838607	0.0813939	0.9078	-0.652628	0.0473021	-1.5609	5.90368e-07	5.90368e-07	1.5609
MSMEG_0637(717434-719002_-)_-_iron-sulfur_binding_oxidoreductase	0.664083	0.00556491	0.349041	0.124908	-1.20447	0.21899	-0.712389	0.00961381	-0.514969	0.035219	-1.18151	1.91659e-07	-0.711782	0.00490559	-1.31903	4.64619e-09	0.529764	0.0136966	0.0511667	0.884927	4.64619e-09	1.31903
MSMEG_0647(730167-730958_-)_phnC_phosphonate_ABC_transporter_ATP-binding_protein	-0.644874	NA	-2.59621	0.000418888	-0.812427	0.398668	-1.60381	NA	-1.16539	NA	-1.2834	NA	-0.53091	NA	-1.14891	NA	-2.25963	NA	-1.51592	NA	0.000418888	2.59621
MSMEG_0649(730969-731934_-)_-_phosphonate-binding_periplasmic_protein	-0.639345	0.323464	-2.43493	0.000162314	-0.098237	0.928834	-2.15663	0.000324942	-1.63964	NA	-0.512166	0.462967	-0.621237	NA	-0.559331	NA	-1.7327	NA	-1.29844	0.0325272	0.000162314	2.43493
MSMEG_0651(732984-733664_+)_-_hypothetical_protein	-0.198833	0.88803	2.30499	2.59581e-20	2.78132	1.66101e-18	3.48858	2.26235e-57	2.17411	1.41985e-19	2.77871	6.65049e-34	1.7559	3.9115e-12	2.05317	3.25783e-16	1.30586	1.97654e-05	1.40242	3.47723e-06	2.26235e-57	3.48858
MSMEG_0652(733710-734573_+)_-_hypothetical_protein	0.0814685	0.967299	0.183805	0.708395	0.846521	0.051625	1.54419	3.6103e-08	0.411128	0.378214	0.631362	0.0966702	0.156367	0.865638	0.25982	0.690309	0.176952	0.755021	0.140513	0.798702	3.6103e-08	1.54419
MSMEG_0663(745088-745795_-)_-_TetR_family_transcriptional_regulator	0.293368	0.7932	1.09112	0.00993416	0.852953	0.130252	0.625479	0.237759	0.18934	0.827002	0.476849	0.407893	0.306927	0.727169	0.114932	NA	0.229761	0.742583	0.434748	0.441448	0.00993416	1.09112
MSMEG_0669(753330-753836_-)_-_hypothetical_protein	1.16136	2.75503e-10	-0.00270216	0.996488	-0.755067	0.499228	-0.626231	0.0247142	-0.317902	0.283278	-0.963119	0.000103884	-0.572505	0.0429019	-0.980865	6.13509e-05	0.963379	2.29595e-07	0.565797	0.0123356	2.75503e-10	1.16136
MSMEG_0671(753920-755068_-)_-_S-(hydroxymethyl)glutathione_dehydrogenase	1.09011	1.24609e-14	0.415193	0.00758829	-0.921438	0.378989	-0.733952	7.58146e-05	-0.570257	0.000128421	-1.07005	4.73614e-14	-0.612291	0.000268409	-1.24281	6.92567e-17	0.85885	6.62106e-10	0.573515	0.000104564	6.92567e-17	1.24281
MSMEG_0672(755161-755814_-)_-_hypothetical_protein	1.28247	1.75752e-20	1.09544	0.00717282	-0.900406	0.402168	-0.656443	0.000333088	-0.707449	1.9064e-06	-0.921375	1.52696e-09	-0.485277	0.0158722	-1.32601	1.22641e-16	1.14634	1.36364e-15	0.346891	0.0447925	1.75752e-20	1.32601
MSMEG_0684(766670-768784_-)_-_aldehyde_oxidase	1.02053	1.02339e-06	-0.664327	0.00401595	-1.40184	0.137865	-0.907416	0.000640884	-0.778527	0.00110675	-1.56679	1.21015e-09	-0.774887	0.0045496	-1.51024	8.49829e-10	0.437238	0.0639087	-0.0951645	0.786144	8.49829e-10	1.56679
MSMEG_0685(768781-769776_-)_-_oxidoreductase,_molybdopterin-binding_subunit	1.36117	8.06628e-11	0.0948047	0.825003	-0.944987	0.375332	-0.842009	0.0224445	-0.976387	0.00341845	-1.34203	0.000172317	-0.616612	0.124561	-1.58835	2.49604e-06	0.779462	0.00307016	-0.0440783	0.93289	8.06628e-11	1.58835
MSMEG_0686(769773-770294_-)_-_oxidoreductase	0.996799	4.66609e-06	0.597537	0.026873	-1.07347	0.0411381	-0.388273	0.3302	-0.15282	0.771551	-0.194365	0.641586	-0.0699519	0.934247	-0.203415	0.732333	0.91889	7.05987e-05	0.110616	0.792131	4.66609e-06	1.07347
MSMEG_0687(770334-771569_-)_-_hypothetical_protein	-0.0344357	0.979869	2.72924	4.08937e-85	2.57622	8.74502e-55	2.65319	5.28582e-81	2.44385	2.19e-95	2.64304	5.72861e-103	2.15483	3.26441e-54	2.53978	1.2622e-77	2.21245	1.36669e-61	2.33214	7.3711e-75	5.72861e-103	2.72924
MSMEG_0688(771588-772862_-)_-_aminotransferase	-0.0158595	0.989688	3.15605	2.63367e-137	3.1268	4.85747e-68	2.73521	8.38884e-97	2.59685	1.32291e-121	2.72965	6.90926e-131	2.1974	6.72864e-60	2.49105	1.03331e-83	2.13326	1.01475e-65	2.26401	1.41589e-83	2.63367e-137	3.15605
MSMEG_0690(773427-776555_-)_-_(Fe-S)-binding_protein	0.631416	1.38416e-05	1.05087	3.51674e-13	-0.298918	0.746621	0.0323134	0.913368	-0.256373	0.17655	0.289499	0.0829797	0.316349	0.226588	0.101103	0.757291	0.932297	1.15061e-12	1.07695	1.58222e-18	1.58222e-18	1.07695
MSMEG_0693(781358-781909_+)_-_hypothetical_protein	-0.654316	0.0177252	-2.6269	6.92831e-21	-1.59403	1.72006e-06	-1.86397	8.99847e-11	-2.25847	1.87439e-17	-1.25163	3.32154e-06	-1.90734	1.14256e-13	-2.26796	2.64284e-16	-2.3118	4.83675e-17	-2.38865	6.97668e-18	6.92831e-21	2.6269
MSMEG_0695(783439-785247_+)_-_isoniazid_inductible_protein_IniA	-0.486403	0.0963895	-1.27071	8.36414e-08	-1.14957	0.000101572	-1.51891	4.42665e-09	-1.24009	6.40028e-08	-1.2624	6.79807e-07	-1.19152	5.05773e-07	-1.11453	7.50707e-06	-1.1905	4.53971e-07	-1.22343	1.19191e-07	4.42665e-09	1.51891
MSMEG_0696(785252-785593_-)_-_hypothetical_protein	0.771286	0.0956224	0.631964	0.243174	-1.73966	0.0351465	-1.96608	0.000954974	-0.956053	NA	-0.720678	0.280803	-0.507963	NA	-1.39885	NA	1.05414	0.0182525	-0.0344289	0.966788	0.000954974	1.96608
MSMEG_0697(785583-785996_-)_-_integral_membrane_protein	1.23926	0.0002751	1.22992	0.00278468	-1.16976	0.201551	-1.0787	0.0868238	-0.491778	NA	-0.489934	0.484362	-0.375881	NA	-0.844779	NA	1.32567	0.0010144	0.213261	0.772045	0.0002751	1.32567
MSMEG_0699(787715-789565_+)_-_hypothetical_protein	0.0468828	0.97846	-0.682082	0.0095886	-0.569732	0.117372	-0.684342	0.0264526	-1.26703	2.33445e-06	-0.170252	0.651637	-0.938419	0.000874873	-0.896268	0.00162001	-0.838218	0.00217858	-0.593694	0.0318836	2.33445e-06	1.26703
MSMEG_0700(789578-790090_-)_-_hypothetical_protein	-0.343264	0.320873	-1.09129	3.47033e-07	-0.742325	0.012722	-0.155449	0.646255	-0.309775	0.265776	-0.370402	0.15376	-0.109478	0.865638	-0.106493	0.827043	-0.443624	0.070586	-0.834655	0.000111159	3.47033e-07	1.09129
MSMEG_0723(811187-811729_-)_-_hypothetical_protein	-0.215843	NA	1.26608	0.00916967	1.20294	0.0559849	0.322046	0.694962	0.650007	NA	0.652206	0.30355	0.346398	NA	0.612829	NA	0.361719	0.643803	0.897232	0.104054	0.00916967	1.26608
MSMEG_0733(820263-821342_-)_dapB_dihydrodipicolinate_reductase_N-terminus_domain-containing_protein	0.141386	0.933535	-1.17216	0.00991221	-0.553729	0.407009	-0.291182	0.651118	-0.326292	0.619509	-0.600983	0.260287	-0.193144	0.852348	-0.738118	0.158836	-0.65522	0.234744	-0.557565	0.275962	0.00991221	1.17216
MSMEG_0746(832120-834519_+)_-_carbon-monoxide_dehydrogenase,_large_subunit	-0.386828	0.698769	-1.25494	0.0343167	-0.807992	0.353214	-0.238373	0.768095	-0.60804	NA	-0.741395	0.282053	-0.519913	NA	-0.257527	NA	-0.739915	0.247534	-0.577959	0.371074	0.0343167	1.25494
MSMEG_0757(842208-842702_+)_-_hypothetical_protein	0.539463	0.433227	2.32806	1.19719e-09	1.6868	9.93821e-09	-0.323629	0.409106	-0.410929	0.258633	0.904656	0.0719088	0.536042	0.449491	-0.0626657	0.974528	2.23534	1.1715e-10	2.15451	3.47479e-09	1.1715e-10	2.32806
MSMEG_0773(857779-858309_+)_-_acetyltransferase	1.11625	0.000353395	1.9325	4.54829e-10	0.871814	0.112277	-0.429993	0.489066	-0.537628	0.350501	0.412369	0.430556	0.343684	0.673371	-0.253378	0.766248	2.36041	1.84648e-19	2.07474	1.18689e-13	1.84648e-19	2.36041
MSMEG_0776(859468-859779_+)_-_hypothetical_protein	0.174169	0.910967	0.837798	0.0210973	1.29821	0.00116819	-0.21578	0.75782	0.170712	0.82863	0.482856	0.31966	0.300815	0.692959	0.0505614	0.974528	0.941148	0.00994913	1.07157	0.00165438	0.00116819	1.29821
MSMEG_0786(872016-874298_-)_-_serine/threonine_protein_kinase	0.172638	0.782957	-0.604715	0.0176026	-0.469096	0.137837	-1.39345	1.15493e-07	-0.646134	0.00701567	-1.05274	1.19647e-05	-0.414664	0.195048	-0.42556	0.163246	0.134855	0.678423	0.288138	0.27734	1.15493e-07	1.39345
MSMEG_0787(874298-875266_-)_-_extracellular_solute-binding_protein	0.220732	0.741444	-0.0862069	0.838311	-0.421801	0.366105	-1.2197	6.31575e-05	-0.928959	0.00105612	-1.06589	0.00029154	-0.298226	0.554046	-0.726141	0.0234005	0.512425	0.0646437	0.322842	0.280669	6.31575e-05	1.2197
MSMEG_0798(885068-885736_+)_-_hypothetical_protein	-0.0129641	0.997225	1.28108	1.18772e-05	0.956145	0.0165344	0.703775	0.0783259	1.44157	1.3245e-07	1.02602	0.00220403	0.939016	0.00410436	1.14406	0.000229626	0.93866	0.00735031	0.919084	0.00562678	1.3245e-07	1.44157
MSMEG_0807(892151-893602_+)_-_leupeptin-inactivating_enzyme_1	-0.253624	0.504169	-1.10728	5.28201e-10	-1.18019	1.74874e-06	-0.478102	0.0242152	-0.341356	0.105179	-0.762771	3.49432e-05	-0.470866	0.037432	-0.338108	0.171946	-0.63852	0.000553417	-0.652363	0.000260308	5.28201e-10	1.18019
MSMEG_0808(893674-894762_+)_-_chalcone_synthase_Pks10	-0.170761	0.920331	-1.40529	0.00213452	-1.80673	0.00477114	-1.04732	0.0399628	-0.443589	0.44273	-0.782953	0.13022	-0.430625	0.520104	-0.410779	0.530958	-0.661765	0.195065	-0.695025	0.177808	0.00213452	1.80673
MSMEG_0810(896271-897566_-)_-_pyrimidine_permease_RutG	-0.239413	0.746535	-1.016	0.000550522	-0.672388	0.0875643	-0.081986	0.873714	-0.256992	0.565277	-0.745654	0.0278818	-0.145691	0.851354	-0.254095	0.640365	-0.428847	0.220909	-0.714952	0.0229809	0.000550522	1.016
MSMEG_0814(900619-900891_-)_-_membrane_protein	-0.0613226	0.972078	-0.691212	0.0129351	-0.549236	0.139971	-1.36159	9.93746e-06	-0.427	0.205294	-0.341401	0.315516	-0.115584	0.876196	-0.232363	0.649109	-0.311946	0.367615	-0.440437	0.145766	9.93746e-06	1.36159
MSMEG_0818(903499-904851_+)_-_transporter_major_facilitator_family_protein	0.0452321	0.986071	1.47082	2.53117e-06	1.38718	0.000767175	0.558273	0.238745	1.13282	0.000515363	0.965689	0.00979121	0.933213	0.00804861	1.28391	6.6491e-05	1.32743	3.41111e-05	1.00576	0.00428208	2.53117e-06	1.47082
MSMEG_0819(904883-906142_+)_-_N-carbamoyl-L-amino_acid_amidohydrolase	-0.20106	0.894886	1.77812	9.45847e-10	1.79301	7.77745e-08	0.215277	0.752937	0.992097	0.00514694	1.12112	0.00164137	0.945088	0.00754399	1.50553	5.36347e-07	1.32037	5.31721e-05	1.42156	5.37878e-06	9.45847e-10	1.79301
MSMEG_0821(906142-907605_+)_-_glutamyl-tRNA(Gln)_amidotransferase_subunit_A	0.390724	0.662529	2.14869	5.28435e-11	1.76737	2.62693e-05	0.960668	0.0421278	1.31713	0.000344905	0.987338	0.0318143	1.17717	0.00119969	1.60155	3.92359e-06	1.63289	7.44575e-06	1.73057	9.2313e-07	5.28435e-11	2.14869
MSMEG_0828(915135-916205_-)_-_immunogenic_protein_MPT63	-0.0854418	0.954681	1.03916	2.32341e-06	0.659079	0.0340128	0.887153	0.000672123	1.0311	5.56815e-06	0.705663	0.00585474	0.827275	0.000861231	0.791056	0.00268643	0.84209	0.000490819	0.566929	0.031034	2.32341e-06	1.03916
MSMEG_0842(926980-927264_-)_-_hypothetical_protein	-0.307289	0.563024	1.24843	2.93321e-11	0.98868	0.000197983	0.908817	3.50171e-05	0.382988	0.172904	0.662419	0.00346865	0.340635	0.336393	0.304349	0.453209	0.412612	0.110752	0.620285	0.0043995	2.93321e-11	1.24843
MSMEG_0876(963720-964637_-)_-_short_chain_dehydrogenase	-0.466313	0.45647	-1.27088	0.00170517	-0.596505	0.318205	-0.791689	0.0874094	-0.172246	0.815441	-0.559916	0.239102	-0.444326	0.453676	-0.426439	0.458815	-0.776613	0.0761646	-0.970821	0.0206329	0.00170517	1.27088
MSMEG_0880(965533-967158_+)_groEL_molecular_chaperone_GroEL	-0.250555	0.216703	-0.500698	0.000270581	-0.719192	0.000160393	-2.17446	1.22822e-59	-0.154436	0.383085	-1.35156	1.24031e-29	-0.340676	0.0504868	-0.130899	0.58708	-0.65441	5.16556e-05	-0.274484	0.0620163	1.22822e-59	2.17446
MSMEG_0884(970433-970813_+)_-_glyoxalase	-0.389334	0.658519	-1.00359	0.0388791	-0.809807	0.201687	-0.437974	0.475568	-0.843584	0.0951978	-1.11995	0.0336646	-0.731343	0.152122	-0.831613	NA	-0.794119	0.13178	-1.11902	0.0254051	0.0254051	1.11995
MSMEG_0887(972865-973422_+)_-_hypothetical_protein	0.189854	0.856203	1.11334	0.000204276	0.624234	0.142918	-0.191535	0.723168	0.0610913	0.939992	0.402229	0.292693	0.181177	0.827961	-0.0340858	0.97675	0.751714	0.0206491	0.489346	0.155476	0.000204276	1.11334
MSMEG_0888(973419-973982_+)_-_hypothetical_protein	0.497438	0.2707	1.01559	0.000400866	0.333434	0.542332	-0.0130153	0.984286	0.196515	0.755577	0.275126	0.56485	0.327256	0.609356	0.176264	0.809019	0.806521	0.0128008	0.605341	0.0837369	0.000400866	1.01559
MSMEG_0889(973997-975526_+)_-_succinate-semialdehyde_dehydrogenase	0.0387897	0.98114	-0.694632	0.017954	-1.05414	0.00512348	0.508484	0.0929993	0.259859	0.50803	-0.0150678	0.976858	0.129493	0.861227	0.2819	0.505303	-0.226157	0.57491	-0.285595	0.423063	0.00512348	1.05414
MSMEG_0894(978540-979904_+)_-_dihydrodipicolinate_reductase	-0.60271	0.310936	-2.31146	7.058e-06	-1.37526	0.0363761	-0.133404	0.857153	-0.340456	0.615067	-0.611997	0.286763	-0.495424	0.443051	-0.280346	0.732409	-1.25	0.0123123	-1.87566	0.000350126	7.058e-06	2.31146
MSMEG_0900(986441-987964_+)_-_eptc-inducible_aldehyde_dehydrogenase	0.0472348	0.98114	-1.04668	0.00458013	-0.942815	0.114904	-0.31225	0.544195	-0.347693	0.493865	-0.624171	0.191987	-0.250915	0.731826	-0.126234	0.879702	-0.190254	0.712122	-0.686528	0.0838927	0.00458013	1.04668
MSMEG_0901(987998-988474_+)_-_hypothetical_protein	-0.170262	0.872274	-1.44241	6.14664e-06	-1.2086	0.00324566	-1.13599	0.00111505	-0.532284	0.144932	-0.873373	0.0119483	-0.507962	0.214791	-0.455788	0.267735	-0.753225	0.023858	-0.925983	0.00376721	6.14664e-06	1.44241
MSMEG_0911(995201-996487_+)_aceA_isocitrate_lyase	-0.127881	0.844249	2.17555	2.12599e-51	2.63103	5.63227e-26	2.31798	1.53985e-59	0.764095	3.00914e-07	1.06221	5.32333e-13	0.881014	1.05411e-07	1.23798	2.57475e-16	0.673006	6.95491e-05	0.98404	7.12311e-11	1.53985e-59	2.63103
MSMEG_0914(998555-999427_-)_-_hypothetical_protein	-0.230706	0.782957	-1.09382	0.000627058	-0.784969	0.0852909	-0.859823	0.0212527	-0.270016	0.574405	-0.548567	0.148715	-0.21347	0.757736	0.00611043	0.99571	-0.70755	0.0443682	-0.322011	0.42704	0.000627058	1.09382
MSMEG_0918(1002657-1003085_+)_-_XRE_family_transcriptional_regulator	0.687369	0.0109107	-0.791837	0.0103057	-0.541045	0.202288	-1.03549	0.00332832	-0.982196	0.00271222	-0.153372	0.747224	-0.461595	0.295597	-0.246346	0.649109	-0.782163	0.0193722	-0.298765	0.42768	0.00271222	1.03549
MSMEG_0919(1003169-1003867_+)_-_heparin-binding_hemagglutinin	0.367731	0.306957	-0.405427	0.162935	0.243985	0.518547	-1.38299	3.27839e-06	-0.376671	0.258633	-0.14108	0.713571	-0.109533	0.878751	-0.218499	0.64489	-0.360126	0.254422	-0.171122	0.630207	3.27839e-06	1.38299
MSMEG_0932(1012561-1013760_+)_-_ROK_family_protein	-0.433437	0.00762414	-2.56918	1.90344e-87	-1.71468	0.00170896	-0.82214	1.51203e-07	-0.606742	7.881e-08	-2.26006	1.99755e-86	-0.595802	0.00020525	-1.02197	1.59974e-16	-0.566132	0.000642192	-0.704085	2.62036e-09	1.90344e-87	2.56918
MSMEG_0933(1013771-1015075_+)_-_hypothetical_protein	0.0590531	0.941533	-1.70221	5.03478e-34	-1.5209	8.364e-10	-0.967166	2.98071e-09	-0.607175	1.38957e-06	-1.58246	1.11639e-35	-0.653337	3.71788e-05	-0.923995	2.00393e-11	-0.350694	0.0378993	-0.798851	4.61487e-10	1.11639e-35	1.70221
MSMEG_0965(1038908-1039543_+)_-_porin	-0.565282	4.67437e-05	-0.311327	0.049847	-0.252328	0.21182	-1.04151	2.94517e-16	-0.0320226	0.90764	-0.438645	0.000160673	0.0360802	0.938837	-0.0248176	0.964915	-1.08011	2.11645e-20	-0.335016	0.00572631	2.11645e-20	1.08011
MSMEG_0968(1040556-1042010_+)_-_cytochrome_P450	0.521831	0.0878333	-0.42389	0.163538	-1.31047	0.000578264	-0.896718	0.0108178	-0.436593	0.237539	-0.961288	0.00282088	-0.567072	0.124467	-0.598691	0.0842771	0.0598493	0.893192	-0.49861	0.122345	0.000578264	1.31047
MSMEG_0977(1049796-1050068_+)_-_hypothetical_protein	0.0215242	0.988481	1.00627	1.07562e-09	0.989498	1.40279e-05	0.637874	0.00337951	0.486221	0.011433	0.72568	3.00868e-05	0.42932	0.0821191	0.421117	0.0819335	0.412554	0.047311	0.473441	0.0162044	1.07562e-09	1.00627
MSMEG_0980(1051528-1053159_-)_-_signal_transduction_histidine_kinase	0.183893	NA	0.742521	0.254163	0.509129	0.579364	0.293374	0.741553	0.219082	NA	0.323102	NA	0.072556	NA	0.0277667	NA	1.3569	0.00721708	1.18264	0.0308701	0.00721708	1.3569
MSMEG_0987(1059955-1060326_+)_-_hypothetical_protein	-0.274265	0.384653	0.961072	3.88425e-10	1.06699	1.14144e-06	0.429359	0.0300933	0.0503927	0.901218	0.272608	0.184666	0.0589225	0.923166	0.240236	0.35722	-0.347741	0.104986	0.0500212	0.857944	3.88425e-10	1.06699
MSMEG_0992(1063406-1064533_+)_-_2-nitropropane_dioxygenase	-0.469544	0.438119	-1.31675	0.00108388	-1.10453	0.0468041	-0.346998	0.515963	-0.190775	0.78386	-0.954198	0.0318143	-0.626636	0.187894	-0.599103	0.224401	-0.477332	0.306111	-0.536062	0.261038	0.00108388	1.31675
MSMEG_1008(1077699-1078190_+)_-_hypothetical_protein	-0.0218572	0.988481	2.57688	1.62021e-66	2.48545	1.96311e-22	2.00098	1.63717e-31	1.20228	8.45577e-17	1.89704	2.80771e-36	1.1203	1.18046e-11	1.08776	1.52299e-11	0.78255	2.69762e-05	1.29265	3.76024e-17	1.62021e-66	2.57688
MSMEG_1016(1086080-1086643_+)_-_hypothetical_protein	0.357565	0.742422	1.33487	0.00516024	0.622162	0.413428	-0.603731	0.434521	-0.346156	NA	0.203071	0.808828	-0.00814859	NA	-0.0796682	NA	1.20299	0.0108281	1.00929	0.045828	0.00516024	1.33487
MSMEG_1017(1087117-1087356_+)_-_glutaredoxin	0.312425	0.280481	1.56135	2.04498e-27	1.17906	2.14884e-05	0.492476	0.00888729	0.0516258	0.882786	0.801946	1.3807e-08	0.206171	0.533152	0.0829028	0.829228	0.288782	0.157876	0.299606	0.106574	2.04498e-27	1.56135
MSMEG_1023(1091966-1093375_+)_-_integral_membrane_transporter	0.288242	0.558447	-1.24972	1.38706e-06	-0.920128	0.0107683	-0.714624	0.0224445	-0.651325	0.0208421	-0.725924	0.00967989	-0.470868	0.262975	-0.821042	0.00348809	-0.376281	0.234307	-0.337965	0.279384	1.38706e-06	1.24972
MSMEG_1026(1093566-1094417_+)_-_acetyltransferase	0.168501	0.769305	3.80964	1.22483e-168	3.57507	5.04346e-71	2.21446	6.72084e-47	2.76276	3.22609e-108	2.77425	1.40509e-98	2.31581	2.3919e-56	2.90303	2.64174e-99	2.65981	1.90384e-81	2.89483	1.56677e-95	1.22483e-168	3.80964
MSMEG_1027(1095088-1095966_+)_-_hypothetical_protein	-0.150138	0.934211	1.22956	0.000367967	1.02639	0.0362794	-0.137303	0.857056	0.408554	0.471377	0.321052	0.586289	0.0986548	0.931059	0.585597	0.239831	0.636408	0.15503	0.349432	0.51162	0.000367967	1.22956
MSMEG_1037(1106170-1107219_-)_-_alcohol_dehydrogenase	0.337275	0.114635	2.12288	4.86733e-40	1.49004	4.35827e-17	-0.248752	0.240252	-0.288477	0.103189	0.470299	0.00362608	0.219967	0.525127	-0.0548942	0.901393	1.29396	5.95505e-21	1.45922	7.43569e-27	4.86733e-40	2.12288
MSMEG_1057(1124625-1125650_+)_fni_isopentenyl_pyrophosphate_isomerase	1.07318	5.28674e-08	0.794573	0.00122142	-0.92622	0.0396749	-0.51869	0.0836833	-0.334136	0.295832	-0.839868	0.00253423	-0.422548	0.23409	-0.86188	0.00118975	1.14872	1.06314e-08	0.40424	0.126499	1.06314e-08	1.14872
MSMEG_1061(1128363-1128977_-)_-_phosphohydrolase	-0.109984	0.900878	1.04006	4.21765e-10	1.16481	2.38573e-07	0.266858	0.296243	0.749962	8.59621e-06	0.787304	4.41055e-06	0.662543	0.000694284	0.655244	0.000574574	0.651792	0.0003401	0.514236	0.00679902	4.21765e-10	1.16481
MSMEG_1065(1132030-1132308_+)_-_hypothetical_protein	0.636094	0.085706	1.21808	0.000230647	1.20335	0.000523045	0.0661051	0.916203	0.687547	0.0516924	1.04376	0.000607203	0.722504	0.0476744	0.769488	0.0254427	1.07519	0.000203562	1.1743	3.34545e-05	3.34545e-05	1.21808
MSMEG_1066(1132310-1132621_+)_-_hypothetical_protein	0.377226	0.461066	1.02814	7.69778e-05	0.872378	0.0126066	-0.517302	0.235904	0.161971	0.77993	0.611185	0.0564324	0.344165	0.5494	0.287667	0.582775	0.67845	0.0226995	0.838938	0.00189915	7.69778e-05	1.02814
MSMEG_1067(1132639-1133010_-)_-_hypothetical_protein	0.165141	0.909236	1.10177	0.000165424	0.781329	0.106233	0.99919	0.00472727	0.426893	0.344047	0.722903	0.0477958	0.396253	0.47776	0.160661	0.84479	0.625733	0.0957433	0.341149	0.451798	0.000165424	1.10177
MSMEG_1076(1141429-1141704_+)_-_hypothetical_protein	0.741772	8.57664e-05	0.776511	2.65054e-05	-0.874162	0.416294	-0.364534	0.149258	-0.342251	0.141905	-0.772134	7.11623e-05	-0.420911	0.108678	-1.30421	2.33053e-11	0.671443	0.000345522	-0.0518457	0.871879	2.33053e-11	1.30421
MSMEG_1078(1142177-1142866_-)_-_hydrolase	-0.0591875	0.967404	1.01367	7.56906e-08	0.550151	0.040376	0.213228	0.532821	0.398002	0.120334	0.305535	0.2796	0.244103	0.570809	0.394797	0.163973	0.147925	0.684229	0.428581	0.0709969	7.56906e-08	1.01367
MSMEG_1089(1154316-1154507_+)_-_hypothetical_protein	0.133995	NA	1.16767	0.0883083	1.39419	0.0491126	0.172496	NA	0.896414	NA	0.432739	NA	0.188596	NA	0.532389	NA	0.11895	NA	0.560545	NA	0.0491126	1.39419
MSMEG_1097(1160901-1161584_+)_-_glycosyl_transferase_family_protein	0.922917	4.13093e-09	-0.831421	2.97423e-05	-1.61159	0.0790332	-1.64146	3.55965e-14	-1.14523	3.67084e-10	-1.76366	5.00855e-18	-0.974215	8.91636e-07	-1.93782	1.16387e-21	0.347528	0.108143	-0.980634	9.3971e-08	1.16387e-21	1.93782
MSMEG_1112(1176487-1178451_-)_-_aconitate_hydratase	1.39286	3.92594e-19	1.25471	2.56222e-12	-0.429986	0.470866	-0.750592	0.00603743	-0.616691	0.00237869	-0.688917	0.000747138	-0.588127	0.0103002	-0.77792	0.000392167	1.39057	4.37084e-19	1.19246	1.59798e-13	3.92594e-19	1.39286
MSMEG_1114(1178579-1179403_-)_-_short_chain_dehydrogenase	1.01027	0.00030997	1.50093	4.89441e-08	0.999497	0.0268083	-0.799918	0.0956857	-0.22822	0.727875	-0.182365	0.758292	0.29888	0.662582	-0.181756	0.824532	2.08351	2.96204e-17	2.28183	2.4501e-24	2.4501e-24	2.28183
MSMEG_1131(1192990-1193475_+)_-_tryptophan-rich_sensory_protein	1.45601	1.75467e-18	3.83771	2.80887e-88	-0.00178658	0.999637	-0.522417	0.0644685	-0.138688	0.745936	0.527461	0.0264461	0.165864	0.809361	-0.49833	0.138517	2.4411	2.63752e-47	1.94082	8.46979e-34	2.80887e-88	3.83771
MSMEG_1137(1198367-1199806_-)_-_amino_acid_permease	-0.377484	NA	-1.8767	0.0191418	-1.29067	NA	-0.506808	NA	-0.28153	NA	-0.716668	NA	-0.356389	NA	-0.515562	NA	-0.252813	NA	-0.828536	NA	0.0191418	1.8767
MSMEG_1151(1214090-1214695_+)_-_DNA-binding_protein	-0.372745	0.460707	-1.06451	0.000438534	-0.76953	0.042622	-0.43422	0.256816	-0.38954	0.303695	0.13129	0.754728	-0.134284	0.859387	-0.0975746	0.895327	-1.21103	0.000155732	-0.629945	0.0465277	0.000155732	1.21103
MSMEG_1154(1217538-1218719_+)_-_formyl-coenzyme_A_transferase	-0.38757	0.681048	-1.16027	0.0253033	-0.755881	0.281193	-1.13522	0.0412851	-0.284983	0.696966	-1.34834	0.0144821	-0.448065	0.532	-0.62994	NA	-0.682946	0.241201	-0.660985	0.242752	0.0144821	1.34834
MSMEG_1158(1221223-1222650_+)_-_5-oxovalerate_dehydrogenase	-0.294265	0.782459	-0.865229	0.0716807	-1.51728	0.0195281	-0.291628	0.657592	-0.803594	0.111301	-1.05025	0.0441691	-0.572004	0.320617	-0.569731	0.348455	-0.533053	0.335975	-0.740341	0.147893	0.0195281	1.51728
MSMEG_1168(1230134-1230784_+)_-_transcriptional_regulator	0.0866385	NA	2.05974	3.04881e-06	1.26553	0.0394758	0.00569543	0.99489	0.304988	NA	0.72544	0.261865	0.455531	NA	0.165559	NA	0.599155	0.400476	0.900839	0.124229	3.04881e-06	2.05974
MSMEG_1169(1230896-1232140_+)_-_integral_membrane_transporter	0.158516	0.782957	3.19337	2.20134e-112	3.17818	1.0802e-79	2.37237	9.28009e-56	3.12503	6.78588e-147	2.94762	5.06092e-114	2.73613	2.37104e-84	3.03436	1.10102e-110	3.08894	8.86567e-116	3.17347	3.75456e-137	6.78588e-147	3.19337
MSMEG_1170(1232200-1232415_+)_-_hypothetical_protein	0.253049	NA	3.05648	4.79326e-14	2.70695	1.25601e-07	1.37675	0.0127454	2.90398	4.17164e-18	2.44053	9.35496e-09	2.26106	9.82138e-12	2.70679	2.51896e-14	3.38026	2.27949e-21	3.29382	1.05792e-19	2.27949e-21	3.38026
MSMEG_1172(1232924-1234000_-)_arsB_arsenic_resistance_protein	-0.426175	0.493878	-0.618219	0.108115	-0.0678596	0.928834	0.149191	0.793377	0.206466	0.719981	0.12886	0.81556	0.156706	0.855336	0.320875	0.556182	-1.15444	0.00332335	-0.957121	0.0150474	0.00332335	1.15444
MSMEG_1173(1233997-1234368_-)_arsB_ArsR_family_transcriptional_regulator	-0.386587	0.643362	-0.99009	0.0302846	-0.442463	0.573539	-0.257367	0.693556	-0.544604	0.310922	0.146133	0.813124	-0.108647	0.92124	-0.456365	0.455411	-1.0486	0.0273994	-1.36978	0.00347787	0.00347787	1.36978
MSMEG_1190(1255770-1257644_+)_-_serine/threonine_protein_kinase	-0.0403975	0.988481	0.693894	0.0682334	0.721472	0.140719	0.694538	0.113745	0.52047	0.264829	1.00091	0.00543782	0.528794	0.294389	0.445562	0.450057	0.251925	0.660057	0.475468	0.300571	0.00543782	1.00091
MSMEG_1192(1257963-1259165_-)_-_M23_peptidase_domain-containing_protein	0.062439	NA	2.72544	4.10416e-07	2.66176	6.93415e-06	1.4637	0.0169396	2.02577	NA	2.49697	3.95428e-07	1.30813	NA	1.86322	NA	2.21413	2.04711e-05	2.08441	0.000117808	3.95428e-07	2.72544
MSMEG_1194(1261318-1261740_-)_-_hypothetical_protein	0.0124061	0.997225	-1.43804	0.00286523	-1.709	0.00655416	-1.24086	0.0173595	-0.758596	0.140262	-1.28302	0.0137738	-0.540588	0.367246	-1.30051	NA	-0.564428	0.343743	-1.21664	0.0136455	0.00286523	1.709
MSMEG_1198(1265675-1266436_+)_-_hypothetical_protein	-0.276086	0.833939	2.14711	3.11515e-12	1.95518	2.67999e-07	0.751717	0.132546	0.719764	0.127313	1.13688	0.00550772	0.556231	0.326227	0.69809	0.178228	1.12086	0.00608156	1.0595	0.00921602	3.11515e-12	2.14711
MSMEG_1200(1269105-1270931_+)_-_serine/threonine_protein_kinase	-0.150077	0.926464	-1.16361	0.0125275	-0.902084	0.136424	0.505803	0.253583	0.169519	0.815441	-0.192006	0.75425	-0.0672524	0.948396	0.0981564	0.922195	-0.251512	0.662684	-0.676329	0.155476	0.0125275	1.16361
MSMEG_1204(1272165-1273415_+)_-_3-oxoacyl-ACP_synthase	-0.0623094	0.976208	1.02606	7.58436e-05	0.943855	0.00456068	0.552767	0.110863	0.620839	0.0483046	0.728475	0.0211003	0.446075	0.314257	0.54863	0.119742	0.74605	0.010799	0.727849	0.0103135	7.58436e-05	1.02606
MSMEG_1205(1274296-1275219_-)_-_cyclopropane-fatty-acyl-phospholipid_synthase	-0.0641165	0.971064	1.06945	6.48062e-06	0.895132	0.00341274	-0.379548	0.345303	-0.213749	0.661564	0.244059	0.518651	0.129311	0.865532	0.249139	0.634822	0.0597444	0.898365	0.116977	0.786217	6.48062e-06	1.06945
MSMEG_1206(1275439-1275573_-)_-_hypothetical_protein	-0.00520519	0.998455	1.20028	3.88974e-07	1.17959	0.00167751	-0.248168	0.592143	-0.316153	0.487965	0.522082	0.108451	-0.0333191	0.966667	-0.288862	0.622235	-0.163994	0.736816	-0.141426	0.759168	3.88974e-07	1.20028
MSMEG_1207(1276157-1277335_+)_-_glycosyltransferase,_group_I	-0.378531	0.415133	1.33253	6.20007e-08	0.763709	0.0079756	0.417859	0.150239	-0.114717	0.825107	0.891447	2.72362e-05	0.246481	0.617879	0.51416	0.466366	0.211367	0.522687	0.645544	0.00363222	6.20007e-08	1.33253
MSMEG_1208(1277332-1278369_+)_-_glycosyltransferase,_group_I	-0.307221	0.712226	1.02779	0.00274837	0.70564	0.129717	0.406764	0.348912	-0.0578082	0.946439	1.22212	1.71819e-05	0.158117	0.857621	0.708767	0.0908068	0.232538	0.640336	0.411686	0.297941	1.71819e-05	1.22212
MSMEG_1209(1278387-1279841_+)_-_glycosidase	-0.0722887	0.976945	0.782427	0.0371528	0.160323	0.845855	0.692315	0.106296	0.245994	0.706193	1.54783	3.38512e-06	0.410885	0.505239	0.809683	0.0515941	0.41687	0.393713	0.40778	0.404814	3.38512e-06	1.54783
MSMEG_1229(1299255-1301174_+)_gyrB_DNA_gyrase_subunit_B	0.363355	0.373722	1.23114	1.17966e-10	0.764991	0.015922	0.00873479	0.984975	0.170218	0.681086	0.505232	0.0448914	0.147241	0.813721	0.118783	0.838183	0.729941	0.00391183	1.08628	1.40211e-08	1.17966e-10	1.23114
MSMEG_1236(1306698-1307345_-)_-_Mpr_protein	0.0628964	0.964614	-2.08833	2.16674e-14	-2.31527	2.02829e-10	-2.97717	5.34277e-21	-0.96552	0.000158935	-1.4977	2.97437e-08	-0.957756	0.000375997	-0.842895	0.0023933	-1.85151	2.38289e-12	-0.92957	0.00041322	5.34277e-21	2.97717
MSMEG_1237(1307514-1307831_+)_-_hypothetical_protein	-0.0480412	0.979869	-1.8965	4.96067e-11	-1.94005	5.84698e-05	-3.20876	1.18399e-17	-1.23126	1.38523e-05	-1.65954	1.7618e-07	-1.36262	1.31634e-06	-1.49718	4.96516e-07	-1.48335	3.64757e-07	-1.64383	2.98073e-08	1.18399e-17	3.20876
MSMEG_1239(1310225-1311592_-)_-_ISMsm4,_transposase	0.044868	0.985502	-0.348274	0.484662	-2.13415	0.000369032	-0.481138	0.3844	-1.04384	0.019059	-0.893785	0.0690452	-0.39366	0.571762	-1.10015	0.0168682	-0.117325	0.852549	-0.680961	0.155794	0.000369032	2.13415
MSMEG_1240(1311730-1313316_+)_-_hypothetical_protein	-0.35482	0.588211	1.20114	8.96388e-07	1.54111	4.67974e-09	-0.268274	0.57742	1.05595	2.25548e-05	0.978344	0.000259761	0.508008	0.262729	0.69333	0.0464039	0.357778	0.336703	0.89406	0.000708637	4.67974e-09	1.54111
MSMEG_1241(1313313-1314251_+)_-_hypothetical_protein	-0.404031	0.675809	0.834026	0.073307	1.28874	0.00655416	-0.259694	0.741758	0.931677	0.0272766	0.937646	0.0387224	0.120458	0.920988	0.831517	0.0842771	0.129056	0.865534	0.570124	0.281996	0.00655416	1.28874
MSMEG_1251(1326988-1327353_+)_-_hypothetical_protein	0.358028	0.61595	-0.371965	0.404051	-0.889363	0.119609	-1.37201	0.00358295	-0.606299	0.205666	-0.542538	0.266025	-0.421851	0.491846	-0.467887	0.397428	-0.679965	0.135449	-0.519102	0.257209	0.00358295	1.37201
MSMEG_1253(1334462-1337860_+)_-_hypothetical_protein	-0.0489801	0.968178	1.05876	2.87989e-11	0.509546	0.0392836	0.346259	0.18001	1.12324	7.58321e-16	0.726777	7.56574e-06	0.744017	0.000110517	0.994504	5.82969e-10	0.317915	0.182427	0.879301	1.21181e-08	7.58321e-16	1.12324
MSMEG_1263(1352309-1352833_-)_-_hypothetical_protein	-0.517787	0.190503	-3.01281	4.64429e-18	-2.83894	3.24484e-11	-3.01189	3.29536e-14	-1.38974	4.8818e-06	-2.69049	6.0092e-13	-1.58005	1.40064e-07	-1.56823	5.58283e-07	-1.87353	2.99962e-08	-2.88909	7.53417e-16	4.64429e-18	3.01281
MSMEG_1264(1353580-1353978_+)_-_prophage_Lp1_protein_5	0.242357	0.684799	-1.94292	1.25332e-11	-1.9415	1.72006e-06	-3.45839	3.10636e-19	-0.918954	0.00167051	-1.8079	7.97903e-09	-0.971994	0.000837161	-0.972629	0.00108094	-1.41888	1.23175e-06	-1.28757	5.9877e-06	3.10636e-19	3.45839
MSMEG_1266(1355685-1356374_-)_-_ankyrin	0.690901	0.221909	0.850416	0.123641	0.148709	0.904098	-0.47047	0.56241	-0.411237	NA	-0.0633981	0.946998	0.0104585	NA	0.103236	NA	0.443997	0.535247	1.10453	0.0251939	0.0251939	1.10453
MSMEG_1270(1359598-1359891_-)_-_hypothetical_protein	-0.0577005	0.98114	0.0825526	0.905268	-0.514674	0.51301	-0.707415	0.274292	-0.386328	NA	-0.371886	0.590735	-0.474348	NA	-0.216072	NA	-1.16105	0.0422662	0.0190164	0.981035	0.0422662	1.16105
MSMEG_1286(1375656-1377416_-)_-_sulfatase	-0.0268295	0.990727	-0.812473	0.0484742	-1.49416	0.00528952	-0.465526	0.393092	-0.294477	0.642044	-0.750433	0.10907	-0.335723	0.633303	-0.46496	0.401526	-0.127587	0.828295	-0.591977	0.192883	0.00528952	1.49416
MSMEG_1291(1382428-1385109_-)_-_oxidoreductase	-0.467622	0.159203	-0.549681	0.0337216	-0.412793	0.304449	-1.12835	7.59249e-05	-0.408951	0.196218	-0.880249	0.00157082	-0.335704	0.4133	-0.282147	0.480506	-0.380263	0.204612	-0.714639	0.00606417	7.59249e-05	1.12835
MSMEG_1293(1386036-1387940_+)_-_xanthine/uracil_permeases_family_protein	-0.091806	0.963651	-0.79848	0.0672793	-1.13431	0.0371379	-0.796692	0.114174	-0.561399	0.272581	-0.374988	0.491838	-0.392758	0.557716	-0.569987	0.296886	-0.452255	0.377881	-0.790788	0.109713	0.0371379	1.13431
MSMEG_1299(1392514-1393572_+)_-_oxidoreductase,_2OG-Fe(II)_oxygenase	0.12739	0.953381	-0.64658	0.273149	-2.0324	0.00555044	-0.95345	0.122822	-0.516271	NA	-0.875848	0.161221	-0.493214	NA	-0.653461	NA	-0.751795	0.222043	-0.601162	0.336166	0.00555044	2.0324
MSMEG_1301(1394284-1394544_+)_-_hypothetical_protein	-0.263586	0.847123	-1.78875	0.00215528	-1.663	0.0207098	-2.44188	2.96359e-05	-0.447692	NA	-1.29618	0.0298782	-0.546908	NA	-0.62453	NA	-0.628521	0.325007	-1.0468	0.0787468	2.96359e-05	2.44188
MSMEG_1302(1394787-1394954_+)_-_alkylphosphonate_uptake_protein	-0.0304239	0.990727	-1.46502	0.016173	-1.88214	0.0140043	-2.45064	NA	-0.823774	NA	-1.28441	0.0371159	-0.480323	NA	-0.933058	NA	-0.611057	0.362778	-1.35776	0.0249191	0.0140043	2.45064
MSMEG_1303(1395326-1396144_-)_-_transcriptional_regulator	1.13004	6.39585e-07	2.02408	2.62798e-23	0.947865	0.0298412	-0.646037	0.115254	-0.661168	0.0772449	0.545766	0.089709	0.238222	0.738588	0.0714481	0.935972	2.2856	2.5961e-33	2.29923	4.54781e-31	2.5961e-33	2.29923
MSMEG_1312(1406153-1406749_+)_-_hypothetical_protein	0.390157	0.375713	-2.15994	5.83219e-11	-1.48137	0.00214711	-2.44733	1.4057e-10	-1.17314	0.000218343	-1.59217	4.88279e-06	-1.18742	0.000170144	-1.03808	0.00179331	-0.946527	0.00359541	-1.05994	0.00106075	5.83219e-11	2.44733
MSMEG_1313(1406859-1409201_+)_-_hypothetical_protein	-0.112566	0.920446	-1.56549	4.72757e-11	-1.3538	3.58601e-06	-1.56409	1.7913e-08	-0.645239	0.0101953	-1.29847	4.80212e-07	-0.727238	0.00804861	-0.719631	0.00593051	-0.824289	0.000680494	-1.0709	6.45737e-06	4.72757e-11	1.56549
MSMEG_1315(1409246-1410160_+)_-_transporter_small_conductance_mechanosensitive_ion_channel_(MscS)_family_protein	0.633351	0.0493919	0.230032	0.525286	-0.915418	0.0458303	-0.929574	0.0154212	-0.614226	0.107858	-1.36758	0.000571841	-0.688953	0.0702426	-0.824589	0.0259364	0.592774	0.0578662	0.151561	0.730427	0.000571841	1.36758
MSMEG_1325(1420424-1422088_-)_recD_exodeoxyribonuclease_V_subunit_alpha	-0.00102877	0.999579	-1.1355	3.75966e-06	-1.35848	9.02738e-06	-0.708292	0.0108955	-0.526638	0.0510921	-0.836339	0.00215026	-0.746515	0.00549579	-0.682954	0.0120908	-0.710604	0.00504053	-0.646597	0.0178851	3.75966e-06	1.35848
MSMEG_1327(1422085-1425336_-)_recB_exodeoxyribonuclease_V_subunit_beta	-0.004095	0.998314	-1.11378	1.77599e-08	-1.27704	1.32644e-07	-0.676142	0.00219251	-0.340979	0.141939	-0.736651	0.000269533	-0.612377	0.011589	-0.784044	0.000190674	-0.447382	0.0361447	-0.594196	0.00262193	1.77599e-08	1.27704
MSMEG_1328(1425333-1428596_-)_recC_exodeoxyribonuclease_V_subunit_gamma	0.00877364	0.994424	-1.45914	2.65091e-15	-1.2308	6.38303e-07	-0.557819	0.0107122	-0.528768	0.00473233	-0.569955	0.00415856	-0.503118	0.0220153	-0.752463	9.11102e-05	-0.459687	0.0238006	-0.700954	8.54475e-05	2.65091e-15	1.45914
MSMEG_1339(1436204-1436371_+)_rpmG_50S_ribosomal_protein_L33	-0.65356	0.00172871	-0.205791	0.319763	0.504919	0.102019	0.00714881	0.983022	-0.074653	0.82863	-0.0933242	0.704634	-0.125299	0.77089	-0.181561	0.565685	-0.99944	1.44933e-08	-1.02795	6.20452e-11	6.20452e-11	1.02795
MSMEG_1348(1440768-1441997_-)_-_RNA_polymerase_ECF-subfamily_protein_sigma_factor	-0.395628	0.527006	-2.44679	1.14661e-09	-1.30186	0.0160461	-1.47312	0.000347321	-0.778647	0.0504211	-1.03477	0.00921739	-0.716374	0.0769604	-1.06426	0.00531992	-0.690123	0.0858739	-1.19411	0.00154597	1.14661e-09	2.44679
MSMEG_1349(1442005-1442700_-)_-_DGPF_domain-containing_protein	-0.34297	0.146462	-1.37096	1.53899e-15	-0.942738	1.06252e-05	-0.998094	8.09653e-08	-0.780464	1.84047e-06	-1.01843	1.842e-09	-0.755611	7.17245e-05	-0.68939	0.000115184	-0.890343	3.24623e-07	-0.993799	9.31535e-10	1.53899e-15	1.37096
MSMEG_1350(1442825-1443685_-)_-_cyclopropane-fatty-acyl-phospholipid_synthase	-0.277575	0.232168	-1.13162	1.69566e-14	-0.65245	0.00435248	-0.835825	3.55128e-07	-0.553439	6.33545e-05	-0.712475	4.93156e-07	-0.595075	0.000643957	-0.51852	0.00515129	-0.987371	3.04233e-12	-1.09428	2.4404e-16	2.4404e-16	1.13162
MSMEG_1351(1443878-1444750_-)_-_cyclopropane-fatty-acyl-phospholipid_synthase	-0.203356	0.795126	-0.897352	0.0011304	-0.763074	0.0389775	-1.09146	0.000543262	-0.627435	0.0425574	-0.908723	0.0029031	-0.620458	0.0830247	-0.493454	0.169404	-0.61574	0.0450218	-0.946722	0.000924552	0.000543262	1.09146
MSMEG_1355(1448423-1449022_+)_-_TetR_family_transcriptional_regulator	-0.0517882	0.98114	-0.6782	0.083333	-1.42244	0.00360631	-0.0586921	0.924361	-0.0499086	0.95784	0.13491	0.801711	-0.113927	0.908871	-0.0350835	0.97675	-0.377398	0.433293	-0.372109	0.422802	0.00360631	1.42244
MSMEG_1358(1451188-1451748_-)_-_hypothetical_protein	0.838134	0.0739251	1.24808	0.00730531	-0.148311	0.907103	-0.460858	0.561035	0.120452	NA	0.232931	0.774476	0.0625278	NA	0.0866435	NA	1.1905	0.00969575	0.640368	0.282669	0.00730531	1.24808
MSMEG_1362(1456715-1457314_+)_-_hypothetical_protein	-0.00762609	NA	-1.62851	0.0358883	-1.72645	NA	-0.376817	NA	-0.215426	NA	-0.19258	NA	-0.36198	NA	-0.303986	NA	-0.342435	NA	-0.725126	NA	0.0358883	1.72645
MSMEG_1366(1459848-1460930_+)_-_ABC_transporter_ATP-binding_protein	-0.230908	0.511225	-1.41513	7.62636e-17	-1.36349	4.64916e-10	0.531884	0.00327285	0.0234016	0.959561	-0.145676	0.522069	0.00638911	0.986554	0.120319	0.751569	-0.689336	7.62438e-05	-0.892691	4.6158e-08	7.62636e-17	1.41513
MSMEG_1369(1469221-1470270_-)_-_LacI_family_transcriptional_regulator	0.24919	0.742143	2.3919	1.43062e-31	2.10314	5.37514e-15	0.757598	0.0110166	1.14007	1.01483e-06	1.29867	5.35576e-08	0.877659	0.00140648	0.978416	0.000171907	1.77381	1.70148e-16	1.97141	8.71716e-23	1.43062e-31	2.3919
MSMEG_1374(1474328-1475374_+)_-_ribose_ABC_transporter_periplasmic_binding_protein	0.0193714	NA	-2.11388	0.0115617	-1.7615	NA	-0.657618	NA	-0.0788314	NA	-0.554553	NA	0.0856254	NA	0.235449	NA	-0.437817	NA	0.531257	NA	0.0115617	2.11388
MSMEG_1379(1479288-1480475_+)_-_hypothetical_protein	-0.450695	0.0675234	1.12947	3.53974e-10	0.900925	0.000973766	0.0683489	0.842791	0.223887	0.388259	0.548706	0.00643713	-0.0830654	0.890013	0.139594	0.710331	-0.0612402	0.853622	0.225806	0.314967	3.53974e-10	1.12947
MSMEG_1381(1481785-1482201_+)_-_MmpS5_protein	-0.359616	0.744109	0.874436	0.0686589	1.35633	0.00616655	-0.292917	0.721054	0.261976	0.756412	0.261447	0.725974	0.192447	NA	0.33943	NA	-0.25817	0.749761	0.0249057	0.97797	0.00616655	1.35633
MSMEG_1392(1494011-1495168_+)_-_alcohol_dehydrogenase	1.51613	1.36912e-05	-1.22714	0.105025	-1.81179	NA	-1.28355	NA	-1.2189	NA	-0.694107	NA	-0.878527	NA	-1.10156	NA	-1.29497	NA	-1.61786	NA	1.36912e-05	1.81179
MSMEG_1410(1512243-1513094_+)_fabG_3-ketoacyl-ACP_reductase	-0.271781	0.748524	-1.01663	0.0047219	-0.502179	0.336756	-0.280155	0.57866	-0.395912	0.402028	-0.613285	0.144531	-0.116804	0.904523	-0.231213	0.723038	-0.810014	0.038938	-0.914741	0.0153288	0.0047219	1.01663
MSMEG_1413(1515608-1516876_-)_rocD_ornithine--oxo-acid_transaminase	0.329038	NA	1.35131	0.0505553	2.04471	0.00111121	1.34614	0.0294631	0.941441	NA	2.43628	3.82825e-07	1.08263	NA	1.43871	NA	1.16081	NA	1.02813	NA	3.82825e-07	2.43628
MSMEG_1414(1516873-1517760_-)_rocD_amidinotransferase	0.0276478	NA	-0.616425	0.484545	1.25546	0.0895196	-0.112208	NA	0.41488	NA	2.03387	3.44831e-06	0.970115	NA	1.03208	NA	-0.607415	NA	0.474624	NA	3.44831e-06	2.03387
MSMEG_1417(1519642-1520925_-)_-_glyoxalase	0.374521	0.552423	1.9779	9.52968e-17	1.51016	1.86737e-06	1.8459	4.89382e-13	1.66607	3.66188e-12	1.98756	7.05427e-16	1.52172	1.1141e-09	1.80857	7.40361e-14	2.95262	5.09837e-48	1.67358	1.69448e-11	5.09837e-48	2.95262
MSMEG_1418(1520922-1521446_-)_-_RNA_polymerase_ECF-type_sigma_factor	0.220315	0.872538	1.69685	1.2203e-07	1.33149	0.00183404	1.6153	2.38581e-06	1.35621	3.49198e-05	1.86512	2.2584e-09	1.19466	0.000497712	1.36714	9.28979e-05	2.44192	2.04202e-19	1.47649	8.51777e-06	2.04202e-19	2.44192
MSMEG_1419(1521559-1522269_+)_-_hypothetical_protein	0.0233721	0.988493	3.73873	1.59136e-133	3.43488	1.86043e-65	2.445	5.75617e-49	2.93615	2.47807e-96	2.97392	1.21722e-94	2.52253	2.05136e-57	2.82606	2.91338e-77	2.96498	2.86881e-85	3.06823	1.66033e-99	1.59136e-133	3.73873
MSMEG_1421(1522905-1523063_+)_-_hypothetical_protein	0.817699	0.0186173	1.88751	5.46355e-12	1.64612	4.96201e-06	0.374392	0.474018	1.29036	1.05052e-05	1.23011	0.000154237	1.03725	0.00118205	1.24391	5.95323e-05	1.88382	1.28302e-12	1.42967	2.41932e-06	1.28302e-12	1.88751
MSMEG_1453(1549538-1551166_-)_-_citrate_transporter	-0.457329	0.54575	-1.1694	0.0186935	-0.955233	0.125409	-0.51904	0.381757	-0.245253	0.747775	-0.419406	0.481153	-0.297166	0.727169	-0.256123	0.759063	-0.629363	0.249742	-0.59867	0.263277	0.0186935	1.1694
MSMEG_1465(1561939-1562307_+)_rplN_50S_ribosomal_protein_L14	-0.670271	0.000246324	-0.170504	0.51119	0.144253	0.693744	0.779172	4.34997e-06	0.214067	0.333314	-0.234912	0.267094	-0.145586	0.734455	-0.187311	0.524802	-1.2975	1.02508e-14	-1.10284	9.0647e-12	1.02508e-14	1.2975
MSMEG_1497(1588538-1589725_-)_-_acyl-CoA_dehydrogenase	-0.789097	0.00221877	-1.11017	2.42068e-06	-0.975548	0.0610377	-0.249119	0.475568	-0.0213632	0.977781	-0.0334909	0.930962	0.0547751	0.942345	-0.0430082	0.956225	-0.24142	0.456044	-0.00932061	0.981035	2.42068e-06	1.11017
MSMEG_1498(1589732-1591252_-)_mmsA_methylmalonate-semialdehyde_dehydrogenase	-1.81993	8.59748e-25	-2.00407	1.61856e-27	-1.86637	8.95037e-10	-0.804138	6.44223e-05	-0.828983	1.57277e-06	-1.03586	1.40422e-07	-0.617828	0.00609903	-0.607176	0.251639	-1.12523	3.22911e-10	-1.06527	3.81053e-08	1.61856e-27	2.00407
MSMEG_1513(1603984-1604835_-)_-_hypothetical_protein	0.383387	0.185116	0.545063	0.00696364	0.636776	0.0192049	0.372159	0.134112	0.67234	0.000296455	0.679027	0.000346984	0.563	0.015822	0.638739	0.001927	1.35738	3.15797e-14	1.21464	2.67619e-13	3.15797e-14	1.35738
MSMEG_1514(1604864-1605760_-)_-_hypothetical_protein	0.331024	0.199569	1.10528	1.00217e-12	0.978494	5.05527e-05	0.609395	0.00176062	0.976579	3.26574e-12	0.922396	6.20175e-10	0.728319	3.56729e-05	0.945539	1.90514e-09	1.41411	4.17327e-21	1.47076	5.62831e-27	5.62831e-27	1.47076
MSMEG_1515(1605862-1607334_-)_-_two-component_sensor_histidine_kinase	0.254883	0.268434	1.54327	6.38732e-33	1.46456	4.04153e-20	1.31705	1.73368e-23	1.26507	1.09222e-30	1.41938	4.40145e-37	1.09637	4.54588e-17	1.12848	1.95475e-19	1.59097	2.14625e-39	1.56532	2.87593e-44	2.87593e-44	1.59097
MSMEG_1516(1607344-1609002_-)_-_thioredoxin_reductase	0.142089	0.693246	1.77746	2.67103e-46	1.73597	4.21814e-32	1.73113	1.12123e-43	1.4771	2.87134e-49	1.76301	1.42867e-63	1.25958	1.39148e-23	1.4056	3.15953e-32	1.58664	1.08154e-42	1.55155	1.01147e-46	1.42867e-63	1.77746
MSMEG_1518(1610744-1611241_-)_-_hypothetical_protein	0.234454	0.748524	0.573294	0.0404944	0.418719	0.315744	1.25435	1.44682e-07	0.613158	0.0324969	0.957249	0.000126319	0.618803	0.0420329	0.702531	0.0140277	0.794225	0.00201667	0.593261	0.0301699	1.44682e-07	1.25435
MSMEG_1526(1616339-1617031_-)_truA_cutinase	0.00659636	0.997225	2.30406	5.00714e-70	2.22865	3.84726e-40	1.63493	3.77126e-26	1.40442	8.28902e-35	1.816	1.86145e-50	1.09393	2.9212e-11	1.29296	2.95689e-22	1.56169	1.28563e-30	1.53354	1.07222e-34	5.00714e-70	2.30406
MSMEG_1529(1617806-1618441_-)_-_serine_esterase,_cutinase	-0.121037	0.841648	2.08159	9.8131e-52	2.3697	1.84782e-29	1.2773	1.69709e-18	1.14842	7.32093e-21	1.42193	1.93515e-29	1.0973	1.98913e-14	1.12838	2.96766e-16	1.12745	2.42161e-16	1.06356	2.44504e-16	9.8131e-52	2.3697
MSMEG_1530(1618493-1619572_-)_-_integral_membrane_protein	-0.26192	0.512537	3.23273	1.15571e-113	3.92317	5.30791e-49	2.3903	1.08773e-56	1.69651	2.6483e-36	2.21776	1.7162e-61	1.4384	1.39746e-19	1.91282	4.55681e-39	1.45705	5.726e-22	1.31761	4.08803e-19	1.15571e-113	3.92317
MSMEG_1534(1620683-1622059_+)_-_hypothetical_protein	-0.1253	0.937302	0.852614	0.00341337	0.833701	0.031011	1.08282	0.000237706	0.702229	0.0301122	0.938548	0.00184407	0.437601	0.343853	0.591711	0.143489	0.721284	0.0263489	0.592322	0.115066	0.000237706	1.08282
MSMEG_1540(1630283-1631665_-)_-_ATP-dependent_RNA_helicase	-0.216663	0.353644	1.29733	2.16587e-22	1.58386	6.74334e-16	0.782794	2.44442e-08	0.145475	0.51902	1.05429	1.37023e-21	0.193712	0.459343	0.333989	0.0405024	-0.0147047	0.956448	0.268428	0.0477506	2.16587e-22	1.58386
MSMEG_1543(1633314-1634858_+)_-_eptc-inducible_aldehyde_dehydrogenase	0.220294	0.59332	-2.0605	1.22325e-25	-1.5695	1.70069e-07	-0.285253	0.254925	-0.983298	1.48028e-07	-1.22583	6.63544e-10	-1.09974	2.70661e-08	-1.0549	2.50769e-07	-1.11495	3.67497e-09	-1.16528	3.02682e-10	1.22325e-25	2.0605
MSMEG_1544(1635013-1635411_+)_-_PduO_protein	0.13913	0.933535	-2.19061	2.05211e-06	-1.77495	0.00148468	-0.400288	0.477195	-1.0439	0.0183569	-0.982062	0.0417967	-1.05728	0.0124554	-0.661964	0.200993	-1.08787	0.0218946	-1.11892	0.0148716	2.05211e-06	2.19061
MSMEG_1546(1636280-1636708_+)_-_coenzyme_B12-dependent_glycerol_dehydrogenase_small_subunit	0.231209	0.672669	-1.05132	2.25857e-05	-0.544781	0.139067	-0.374492	0.248702	-1.10207	1.52952e-05	-0.779595	0.00541331	-0.942248	0.000425128	-0.69636	0.0415959	-0.8209	0.00208255	-0.976515	0.000287183	1.52952e-05	1.10207
MSMEG_1547(1636718-1638430_+)_-_glycerol_dehydratase_large_subunit	0.636524	0.000246324	-1.47551	2.91435e-15	-1.2253	1.7001e-06	-0.489119	0.0264526	-1.17697	4.5183e-11	-1.10413	7.94829e-09	-1.09901	1.9394e-08	-1.11762	9.54095e-09	-0.599155	0.00186796	-0.711702	0.000160911	2.91435e-15	1.47551
MSMEG_1548(1638427-1639029_+)_-_propanediol_utilization:_dehydratase,_medium_subunit	0.607666	0.0250065	-1.30965	3.45177e-06	-1.08153	0.0051933	-0.592867	0.100608	-1.15995	0.000155766	-0.966583	0.00185564	-1.42186	7.85796e-07	-1.07549	0.000361818	-0.634817	0.0405074	-0.767899	0.00990234	7.85796e-07	1.42186
MSMEG_1550(1640922-1641263_+)_-_PduH_protein	-0.0144958	0.997225	-1.89243	0.00465221	-0.928762	0.304975	-0.86618	0.208069	-0.602892	NA	-1.04962	NA	-0.989054	NA	-0.832772	NA	-0.426871	0.58533	-0.483476	0.513329	0.00465221	1.89243
MSMEG_1558(1647548-1648012_+)_-_hypothetical_protein	0.49227	0.0931059	-0.388954	0.162964	-1.17396	0.00158934	-0.867619	0.00227222	-0.35776	0.283452	-0.665211	0.0172257	-0.421959	0.263359	-0.702275	0.0197605	0.0142572	0.973481	-0.555577	0.0427492	0.00158934	1.17396
MSMEG_1582(1671178-1671480_+)_groES_co-chaperonin_GroES	-0.539621	0.000956454	-0.613751	8.08753e-05	-0.640523	0.00133945	-2.4894	1.30553e-51	-0.205289	0.30691	-1.38926	2.97809e-23	-0.471968	0.0142722	-0.323949	0.113656	-0.952407	2.28491e-10	-0.555317	0.000249338	1.30553e-51	2.4894
MSMEG_1583(1671564-1673186_+)_groEL_molecular_chaperone_GroEL	-0.345059	0.0584881	-0.858	3.15267e-08	-0.797961	7.98929e-06	-1.81415	1.43041e-32	-0.282415	0.0699642	-1.26313	6.45227e-21	-0.571891	0.000441431	-0.312827	0.0816571	-0.652985	4.80437e-05	-0.61112	5.40392e-05	1.43041e-32	1.81415
MSMEG_1597(1683664-1683954_-)_-_transcription_factor_WhiB	-0.451974	0.239049	-1.01401	0.0001826	-0.459114	0.295946	-0.648081	0.0443423	-0.267171	0.518294	-0.123596	0.763842	-0.186709	0.768499	-0.117172	0.853332	-1.10268	0.000116991	-0.903873	0.00133179	0.000116991	1.10268
MSMEG_1604(1690403-1692139_+)_-_FAD_dependent_oxidoreductase	0.485417	0.0143823	1.01974	4.30627e-11	-0.203403	0.610172	0.0286319	0.936192	-0.272498	0.227248	-0.0770639	0.790962	-0.134687	0.763381	-0.0467447	0.926003	0.48884	0.00654956	0.788119	1.33231e-07	4.30627e-11	1.01974
MSMEG_1605(1692222-1692881_+)_phoU_phosphate_transporter_regulatory_protein_PhoU	0.847779	4.21582e-07	0.519435	0.00666033	-0.959478	0.363006	-0.528634	0.0183837	-0.507394	0.0168018	-0.784071	7.70766e-05	-0.51891	0.025852	-1.07699	5.68458e-08	0.727621	1.23119e-05	0.181032	0.42768	5.68458e-08	1.07699
MSMEG_1606(1693036-1694649_+)_-_benzoylformate_decarboxylase	0.884696	0.0259019	0.814161	0.0711595	-1.21745	0.102715	-0.143556	0.864449	0.0501701	0.967947	-0.184734	0.812877	-0.24806	NA	-0.357729	NA	0.588403	0.26826	0.328601	0.595577	0.0259019	1.21745
MSMEG_1617(1706845-1708497_-)_-_kumamolisin	-0.179252	0.617091	1.22487	9.09112e-22	1.12675	5.01288e-12	0.866986	1.39369e-09	0.662392	7.74971e-09	0.699661	7.85454e-09	0.616791	8.49082e-05	0.842593	3.28254e-10	0.639506	9.19367e-07	0.68413	1.25249e-08	9.09112e-22	1.22487
MSMEG_1618(1708535-1708825_-)_-_hypothetical_protein	-0.196014	0.550323	1.50177	7.02854e-25	1.61034	1.00005e-19	0.86909	8.49984e-09	0.829824	1.35647e-11	0.928109	3.55335e-13	0.757998	5.05773e-07	0.905876	7.46852e-09	0.520361	0.00064126	0.688149	2.23418e-07	7.02854e-25	1.61034
MSMEG_1627(1719178-1719336_-)_-_hypothetical_protein	-0.575803	0.112326	-1.73177	1.4628e-08	-1.41912	0.000167337	0.187715	0.651163	-0.36506	0.338148	-0.564706	0.0967372	-0.550214	0.167138	-0.597191	0.116036	-0.934411	0.00548435	-1.44508	2.30124e-06	1.4628e-08	1.73177
MSMEG_1629(1719261-1720430_-)_-_hypothetical_protein	-0.137393	0.850592	-1.33215	5.95422e-10	-1.23526	2.94905e-06	-0.198352	0.544195	-0.400181	0.11611	-0.692486	0.00225267	-0.355286	0.262864	-0.355734	0.292316	-1.03197	1.64865e-06	-1.12816	1.0072e-07	5.95422e-10	1.33215
MSMEG_1632(1725589-1726479_-)_dnaE2_hypothetical_protein	-0.0747358	0.957422	-1.82652	7.49884e-12	-1.26781	0.000200215	-1.36351	1.07941e-05	-0.70516	0.0117674	-1.45208	2.91389e-07	-0.750252	0.00999243	-0.889559	0.00153194	-1.25549	2.42995e-06	-1.40449	1.34256e-07	7.49884e-12	1.82652
MSMEG_1634(1726761-1727360_+)_-_forkhead-associated_protein	-0.213721	0.529698	-1.36724	7.86682e-16	-0.700119	0.00136133	-1.35523	3.71469e-14	-0.585865	0.000346346	-1.18568	1.12128e-12	-0.552518	0.00999243	-0.346933	0.0991604	-1.44002	1.34265e-18	-1.04996	1.59125e-10	1.34265e-18	1.44002
MSMEG_1637(1728945-1731728_+)_-_sensor_signal_transduction_histidine_kinase	-0.0185752	0.988481	0.474908	0.00274183	0.633288	0.00166492	1.18271	1.05369e-16	0.646544	9.37355e-07	0.755102	1.78739e-08	0.535381	0.00145674	0.521001	0.00113255	0.352606	0.0401358	0.0222431	0.936069	1.05369e-16	1.18271
MSMEG_1643(1736549-1738318_+)_-_hypothetical_protein	-0.190768	0.63738	-1.00539	1.13743e-08	-0.731291	0.00243303	-0.239722	0.307033	-0.242453	0.256778	-0.462505	0.0147791	-0.295441	0.255869	-0.277359	0.23793	-0.382512	0.0448752	-0.458474	0.00975173	1.13743e-08	1.00539
MSMEG_1645(1739234-1740454_-)_-_NADH:flavin_oxidoreductase	0.155442	0.92294	1.21629	3.53723e-05	1.16846	0.00122697	1.07318	0.00127674	0.926879	0.00498879	0.968179	0.00413388	0.839074	0.0155288	0.634068	0.123366	0.657525	0.0846407	0.80074	0.0270852	3.53723e-05	1.21629
MSMEG_1646(1741293-1742453_-)_-_ribosomal_RNA_adenine_dimethylase	-0.14154	0.92187	3.7718	1.92209e-77	4.27977	3.43985e-56	2.1376	1.37675e-20	3.01797	1.47109e-71	2.86278	5.73474e-49	2.43882	3.09695e-37	2.95178	8.55164e-57	2.11349	2.38941e-24	2.65169	1.24787e-45	1.92209e-77	4.27977
MSMEG_1652(1746742-1748073_-)_-_O-acetylhomoserine_aminocarboxypropyltransferase	-0.0719522	0.926464	0.704953	2.65079e-06	1.22208	5.65094e-10	-0.117595	0.654785	0.436987	0.00335355	0.580221	5.34465e-05	0.323735	0.132139	0.496643	0.00586785	0.0273667	0.921904	-0.00798109	0.976004	5.65094e-10	1.22208
MSMEG_1671(1765677-1766147_-)_-_succinate_dehydrogenase_hydrophobic_membrane_anchor_protein_SdhD	-0.433539	0.140674	0.814413	1.14752e-05	1.15824	4.39574e-09	-0.737514	0.00452941	0.293778	0.259507	0.135893	0.661543	0.212134	0.635466	0.207778	0.564107	-0.34947	0.205532	0.199116	0.443433	4.39574e-09	1.15824
MSMEG_1672(1766144-1766560_-)_sdhC_succinate_dehydrogenase,_cytochrome_b556_subunit	-0.534427	0.0152683	0.978451	4.01793e-09	1.40691	5.96142e-12	-0.810169	0.000155326	0.21248	0.403892	0.141423	0.58806	0.220298	0.5494	0.262981	0.344067	-0.497029	0.0186127	0.153047	0.536893	5.96142e-12	1.40691
MSMEG_1677(1770884-1772305_-)_aspA_aspartate_ammonia-lyase	-0.088256	0.895029	-0.233597	0.198113	-0.0682109	0.843219	1.07912	1.30952e-13	0.213528	0.266929	0.424724	0.00449822	0.159202	0.695858	0.0510991	0.904796	-0.175894	0.401236	0.0716244	0.752227	1.30952e-13	1.07912
MSMEG_1683(1775984-1777435_-)_-_cytosine/purines_uracil_thiamine_allantoin_permease	0.0401098	0.965485	0.0575379	0.789848	0.4766	0.0110886	1.10729	1.56098e-15	0.27054	0.0910977	0.389022	0.00589662	0.196355	0.513463	0.11887	0.716728	-0.101282	0.652389	-0.206115	0.220541	1.56098e-15	1.10729
MSMEG_1698(1790726-1791835_+)_-_ammonia_monooxygenase	0.289986	0.664966	1.04571	7.08949e-05	0.241314	0.628214	-0.121863	0.821683	-0.172939	0.764745	0.156782	0.731164	0.0510177	0.950158	0.0706181	0.942753	0.783843	0.00399422	1.09969	6.28861e-06	6.28861e-06	1.09969
MSMEG_1707(1801804-1802463_-)_-_phosphatase_YfbT	0.302764	0.78304	1.40155	0.000213574	1.21797	0.00930655	1.23974	0.00250907	0.599923	0.255943	0.92333	0.0427379	0.198753	0.852348	0.482945	0.450683	0.97475	0.0272718	0.651569	0.193043	0.000213574	1.40155
MSMEG_1708(1802474-1803478_-)_-_ribose_operon_repressor	-0.0866167	0.968178	1.43437	2.26218e-06	0.673284	0.177492	0.673777	0.125847	0.136847	0.868867	0.365405	0.489607	0.563634	0.236295	0.178796	0.840588	0.646718	0.122927	0.539755	0.223624	2.26218e-06	1.43437
MSMEG_1722(1817135-1817806_-)_-_hypothetical_protein	-0.0541198	0.979869	2.23556	4.37906e-24	2.1545	2.2715e-14	0.985676	0.000797907	1.45885	1.76722e-10	1.3487	1.25056e-07	1.37462	6.5589e-09	1.60816	6.37542e-12	1.51782	1.16951e-10	1.41411	7.33231e-09	4.37906e-24	2.23556
MSMEG_1738(1831699-1832286_-)_-_transmembrane_protein	-0.0679546	0.926464	1.64557	5.14735e-38	1.61579	3.73909e-27	1.31486	2.64799e-23	0.895166	4.17051e-15	1.25685	1.25904e-26	0.843238	1.69253e-09	0.895214	8.8287e-12	0.840613	7.45663e-11	0.963364	2.44504e-16	5.14735e-38	1.64557
MSMEG_1740(1832435-1833205_+)_-_dehydrogenase/reductase_SDR_family_protein_member_4	0.115177	0.947418	-0.931588	0.0255839	-1.41902	0.00552775	0.787296	0.0266516	0.207287	0.744299	0.258329	0.607263	0.0213635	0.978965	0.203437	0.771437	-0.0747662	0.901934	-0.223481	0.686031	0.00552775	1.41902
MSMEG_1742(1834732-1835823_+)_-_oxidoreductase	1.20777	8.27749e-14	3.27137	3.19115e-93	2.90784	5.00113e-31	0.255943	0.293961	0.281694	0.20994	1.42008	1.09892e-20	1.00422	2.70578e-08	0.727366	0.155503	2.21187	3.61253e-44	2.33911	1.30687e-57	3.19115e-93	3.27137
MSMEG_1743(1835832-1836980_+)_-_Fatty_acid_desaturase	0.997441	3.37823e-12	2.79931	1.00021e-91	2.88094	4.51729e-68	0.167069	0.505152	0.36914	0.0136707	1.39094	1.14297e-33	0.932585	2.1926e-11	0.923444	0.0248853	1.82281	9.08153e-50	2.22632	5.01222e-83	1.00021e-91	2.88094
MSMEG_1746(1838767-1840137_+)_-_6-hydroxy-D-nicotine_oxidase	-0.426493	0.643667	-0.830071	0.150763	-0.211903	0.820396	-1.53971	0.00845899	-1.17827	NA	-1.10466	0.0677251	-0.735721	NA	-1.13298	NA	-1.21734	0.036852	-1.70605	0.00309682	0.00309682	1.70605
MSMEG_1749(1841333-1842214_-)_-_monooxygenase	0.665099	0.0557535	0.287714	0.489882	0.23181	0.822111	-0.570543	0.226631	-0.589626	0.189195	-0.312392	0.532932	-0.198312	0.835138	-0.420992	0.445423	1.36314	2.65215e-07	1.30283	1.14535e-06	2.65215e-07	1.36314
MSMEG_1751(1842253-1843281_-)_-_norsolorinic_acid_reductase	0.380287	0.461066	0.566139	0.0611391	0.0101682	0.991107	-0.521854	0.227902	-0.387673	0.419606	0.0771738	0.883862	-0.124708	0.891274	-0.247689	0.691736	1.15047	4.52919e-06	0.945473	0.000324108	4.52919e-06	1.15047
MSMEG_1754(1844249-1844629_+)_-_hypothetical_protein	-0.218539	0.875481	-0.84979	0.0974377	-0.773375	0.258928	-0.613686	0.295249	-0.672743	0.220235	-1.1568	0.0320457	-0.544822	0.385741	-0.925097	NA	-0.570218	0.332493	-0.516044	0.369979	0.0320457	1.1568
MSMEG_1755(1844642-1845010_-)_-_anti-sigm_factor,_ChrR	1.1519	1.83824e-05	1.94576	1.08157e-13	0.857499	0.0387819	-0.0405484	0.955114	-0.139209	0.852418	0.513878	0.199841	0.459265	0.371111	0.0264561	0.984258	2.04355	1.67903e-18	1.9893	5.45241e-17	1.67903e-18	2.04355
MSMEG_1758(1850404-1850577_-)_-_hypothetical_protein	1.02619	0.0266258	0.989571	0.16556	-1.42283	NA	-0.703874	NA	-0.0759168	NA	-0.406788	NA	-0.13047	NA	-0.536862	NA	1.06941	NA	0.567981	NA	0.0266258	1.42283
MSMEG_1765(1856508-1857038_-)_-_restriction_endonuclease	0.0346422	0.988707	-1.70097	0.000230855	-1.35056	0.0209567	-0.740309	0.15368	-0.56292	0.279129	-0.752257	0.132089	-0.689665	0.163988	-0.786686	0.113656	-0.833038	0.0808361	-1.11711	0.0144013	0.000230855	1.70097
MSMEG_1766(1857176-1857421_+)_-_hypothetical_protein	0.980945	0.00114663	0.736014	0.0262697	-1.47508	0.0377203	-1.07779	0.0159321	-0.674647	0.150031	-0.910904	0.0410086	-0.632937	0.186459	-1.15542	0.00586785	0.821498	0.0162505	0.0911688	0.876509	0.00114663	1.47508
MSMEG_1767(1857437-1857826_+)_-_hypothetical_protein	1.16165	3.16719e-06	0.731471	0.0117752	-0.63529	0.575786	-1.20567	0.00158907	-0.864394	0.016493	-1.25988	0.000804119	-0.817712	0.0262922	-1.15006	0.00154819	0.795192	0.00878255	0.162965	0.729365	3.16719e-06	1.25988
MSMEG_1768(1857823-1858440_+)_-_hypothetical_protein	1.29208	3.7218e-09	0.126244	0.735092	-0.798137	0.459905	-1.34938	7.23218e-05	-0.612352	0.0735194	-1.37884	3.30132e-05	-0.610455	0.0973844	-1.40372	1.35474e-05	0.998174	2.12514e-05	0.361584	0.263338	3.7218e-09	1.40372
MSMEG_1769(1858494-1858793_+)_-_UsfY_protein	1.09042	4.34171e-05	-0.131024	0.783483	-1.44959	0.0659056	-1.23818	0.00384152	-0.547629	0.23291	-1.37959	0.00109101	-0.843556	0.0370822	-1.11667	0.00559682	0.814854	0.00878821	0.338906	0.407538	4.34171e-05	1.44959
MSMEG_1770(1858875-1859117_-)_-_hypothetical_protein	1.32796	6.19802e-13	2.46451	1.92174e-13	-0.868783	0.403583	-0.49586	0.0825885	-0.127348	0.759827	-0.120878	0.719548	-0.222628	0.660516	-0.956817	3.39912e-05	1.46452	1.53235e-15	0.931888	1.97493e-06	1.53235e-15	2.46451
MSMEG_1771(1859306-1859974_+)_-_methylase	1.29024	1.09693e-15	1.85837	4.52565e-23	-0.597628	0.615691	-0.306295	0.24986	-0.534001	0.00944833	-0.615674	0.00380617	-0.368652	0.196018	-1.14965	1.32357e-08	1.46942	3.03802e-20	0.833192	1.67998e-05	4.52565e-23	1.85837
MSMEG_1772(1859971-1860186_+)_-_hypothetical_protein	1.27997	1.06536e-10	1.6862	5.35185e-18	-0.466462	0.703104	-0.39292	0.27394	-0.312961	0.410231	-0.608074	0.0470154	-0.237096	0.673198	-1.18696	3.74382e-05	1.50458	1.77795e-14	0.887306	7.80388e-05	5.35185e-18	1.6862
MSMEG_1773(1860268-1861290_-)_-_hypothetical_protein	1.31321	1.43273e-17	1.70418	9.0866e-23	-0.622908	0.598504	-0.445697	0.07387	-0.51496	0.00736663	-0.703058	0.000160138	-0.642259	0.00169991	-1.18636	4.18112e-10	1.45371	4.50301e-22	0.943835	7.12637e-09	9.0866e-23	1.70418
MSMEG_1774(1861547-1862041_-)_-_hypothetical_protein	1.88329	2.23134e-32	3.00941	3.46752e-51	-0.133715	0.930491	-0.843599	0.00336992	-0.102342	0.82916	-0.180247	0.592341	0.082025	0.913262	-0.832544	0.00373032	2.48097	1.86918e-59	1.57033	5.02692e-17	1.86918e-59	3.00941
MSMEG_1775(1862204-1863577_+)_-_cytochrome_P450_monooxygenase	1.60512	3.92449e-10	0.507117	0.222808	-1.85938	0.0022061	-0.889135	0.0927845	-0.219691	0.773731	-0.293736	0.639321	-0.348925	0.651694	-0.83867	NA	1.54071	1.64213e-07	0.669055	0.0994526	3.92449e-10	1.85938
MSMEG_1777(1864669-1864974_+)_-_UsfY_protein	1.38421	6.6905e-15	1.90228	4.87774e-08	-0.667304	0.565073	-0.79226	0.00222986	-0.408119	0.124485	-0.579566	0.0174245	-0.460915	0.118354	-1.27123	9.32738e-08	1.45912	5.4748e-16	1.02239	2.97119e-08	5.4748e-16	1.90228
MSMEG_1780(1865711-1866940_-)_-_hypothetical_protein	0.902722	0.0250065	-0.499553	0.420581	-1.82276	0.0121561	-1.12498	0.063693	-0.73694	NA	-1.36067	0.0235323	-0.579023	NA	-1.31797	NA	0.203023	0.77958	-0.668653	0.292796	0.0121561	1.82276
MSMEG_1781(1866940-1867401_-)_-_hypothetical_protein	0.96135	0.00040459	-0.600211	0.123046	-3.34608	1.30544e-08	-1.08456	0.0111289	-1.27638	0.000800448	-1.6829	7.01153e-05	-0.848976	0.0450352	-1.64225	2.24708e-05	0.695613	0.032808	-0.133195	0.803952	1.30544e-08	3.34608
MSMEG_1782(1867419-1868306_-)_-_oxidoreductase,_short_chain_dehydrogenase/reductase	1.38505	1.06486e-17	0.501214	0.0393154	-1.15927	0.247669	-1.24132	1.28763e-06	-0.96771	1.87622e-05	-1.41104	8.45967e-09	-0.709932	0.00513418	-1.4517	1.90514e-09	0.991059	8.04343e-08	0.111455	0.723925	1.06486e-17	1.4517
MSMEG_1783(1868321-1868551_-)_-_hypothetical_protein	1.07007	0.00172871	0.594048	0.208798	-1.98109	0.0101165	-1.13279	0.0520136	-0.807474	NA	-1.28791	0.0253906	-0.503479	NA	-0.984253	NA	0.868272	0.0451975	0.322165	0.59015	0.00172871	1.98109
MSMEG_1784(1868641-1869657_-)_-_type_I_topoisomerase	0.865526	0.0230909	-0.0140017	0.986086	-1.3867	0.0591409	-0.768585	0.19083	-0.9156	NA	-0.721139	0.216469	-0.579145	NA	-0.9887	NA	0.586627	0.220844	0.0352632	0.96154	0.0230909	1.3867
MSMEG_1786(1870342-1870770_-)_-_STAS_domain-containing_protein	0.670211	0.000247504	1.32836	7.72968e-16	0.5967	0.011123	0.872988	1.95747e-06	0.0681742	0.874936	0.515519	0.0063003	0.181186	0.669266	-0.011373	0.989989	0.371905	0.0948932	0.668434	9.00868e-05	7.72968e-16	1.32836
MSMEG_1787(1869761-1870345_+)_-_RsbW_protein	1.37243	1.13663e-07	3.08336	4.97607e-44	-0.220907	0.85331	0.507128	0.251345	0.282233	0.627251	0.42386	0.354922	0.216868	0.793128	-0.684234	0.193901	2.37037	2.34197e-24	1.65206	1.6418e-09	4.97607e-44	3.08336
MSMEG_1788(1871258-1871512_+)_-_hypothetical_protein	1.45931	2.22891e-12	2.57691	1.8334e-42	-0.434481	0.736355	-0.0239832	0.965146	-0.156896	0.775258	0.207308	0.609351	0.0389096	0.960325	-0.840199	0.0116561	1.56746	5.92807e-13	1.23359	1.98418e-07	1.8334e-42	2.57691
MSMEG_1789(1871520-1871675_+)_-_hypothetical_protein	1.23498	3.18074e-09	2.15437	2.04449e-23	-0.836046	0.419695	0.0645551	0.892654	-0.224023	0.609299	0.136707	0.723601	-0.0903516	0.914678	-0.757887	0.0137073	1.46799	1.29036e-13	1.11529	2.61965e-07	2.04449e-23	2.15437
MSMEG_1790(1871713-1871970_+)_-_hypothetical_protein	1.25568	6.55752e-18	1.92246	2.74325e-39	-0.593372	0.613357	-0.016444	0.964043	-0.123424	0.685668	0.065016	0.816411	-0.0181936	0.971515	-0.741485	0.00162853	1.53679	5.04411e-28	1.24112	3.27802e-18	2.74325e-39	1.92246
MSMEG_1791(1872145-1872453_+)_-_UsfY_protein	1.08486	0.00089924	1.57757	3.76091e-07	-0.548004	0.499238	-0.283659	0.679638	-0.205145	0.802808	-0.044027	0.953454	-0.0658412	0.950158	-0.674257	NA	0.878563	0.0247365	0.758146	0.0620831	3.76091e-07	1.57757
MSMEG_1792(1872508-1872858_-)_-_hypothetical_protein	1.21968	0.00189523	1.75025	0.000270389	-1.35007	NA	-1.04076	NA	-0.786744	NA	-0.706564	NA	-0.488279	NA	-0.984364	NA	1.39106	0.00417724	0.257726	0.767103	0.000270389	1.75025
MSMEG_1794(1872888-1873895_+)_-_dehydrogenase	1.21027	3.3324e-08	1.63888	1.66846e-12	-0.456886	0.717278	-1.49176	3.7698e-05	-0.745858	0.030203	-1.20337	0.000880296	-0.7506	0.0344623	-1.73218	3.66377e-07	1.19373	3.10567e-07	0.479766	0.11294	1.66846e-12	1.73218
MSMEG_1801(1880491-1880622_+)_-_hypothetical_protein	0.825873	NA	2.06407	0.000298146	-0.108929	NA	-0.253501	NA	0.287233	NA	-0.0998029	NA	0.0539769	NA	0.190067	NA	1.26133	NA	0.490434	NA	0.000298146	2.06407
MSMEG_1802(1880724-1881143_+)_-_ChaB_protein	1.32829	1.24938e-10	1.43704	1.29527e-10	-0.836298	0.447098	-1.08064	0.000801784	-0.63037	0.0335033	-0.96296	0.00100127	-0.465886	0.217401	-1.26648	1.17275e-05	1.02206	1.41227e-05	0.631772	0.0101308	1.24938e-10	1.43704
MSMEG_1805(1882976-1883332_-)_-_hypothetical_protein	-0.213417	0.782459	-1.04952	0.000189546	-0.283488	0.527438	-2.02127	1.08172e-09	-1.07873	0.000181423	-1.69294	1.03921e-07	-0.537379	0.140508	-0.863124	0.0106159	-0.55447	0.0894475	-0.29225	0.392568	1.08172e-09	2.02127
MSMEG_1807(1883433-1885229_-)_-_acetyl-/propionyl-coenzyme_A_carboxylase_subunit_alpha	-0.0542905	0.946735	-0.640779	0.000143763	0.0174564	0.95992	-1.48992	1.16885e-25	-0.631067	2.46643e-07	-1.43508	1.23077e-30	-0.474198	0.00803008	-0.652338	1.05412e-05	-0.281241	0.0789141	-0.293366	0.0621726	1.23077e-30	1.48992
MSMEG_1811(1887457-1888092_-)_maf_Maf-like_protein	-0.365293	0.0879913	-0.968678	8.73023e-09	-0.260847	0.308378	-1.35782	4.80704e-15	-0.219903	0.277883	-1.28885	2.04828e-16	-0.122244	0.772758	-0.166683	0.55031	-0.758804	4.34328e-06	-0.263546	0.196025	2.04828e-16	1.35782
MSMEG_1812(1888189-1888473_-)_-_hypothetical_protein	-0.3475	0.260244	-0.554733	0.00837439	-0.134893	0.713468	-1.51841	2.69873e-10	-0.589166	0.00827647	-1.20341	2.42202e-08	-0.415029	0.13354	-0.418523	0.111729	-0.641474	0.00306071	-0.141009	0.622264	2.69873e-10	1.51841
MSMEG_1813(1888497-1890125_-)_-_propionyl-CoA_carboxylase_subunit_beta	-0.163166	0.626777	-0.594871	0.0001822	-0.158668	0.499228	-1.38058	1.70002e-17	-0.65415	8.12881e-08	-1.26925	5.92966e-24	-0.243508	0.274042	-0.482395	0.00186216	-0.592818	1.6357e-05	-0.122491	0.480859	5.92966e-24	1.38058
MSMEG_1821(1896033-1897202_+)_-_acyl-CoA_dehydrogenase	0.47225	0.498294	1.72056	7.73092e-30	-0.180724	0.885951	0.475189	0.385364	0.0909557	0.751844	0.209182	0.296918	0.124912	0.763416	0.196606	0.794173	0.807626	0.0401358	1.40826	2.96637e-27	7.73092e-30	1.72056
MSMEG_1822(1897225-1898037_+)_-_biotin-%5Bacetyl-CoA-carboxylase%5D_ligase	0.762349	0.000143351	1.4841	5.08719e-18	-0.258403	0.840244	0.297944	0.614849	-0.197442	0.448783	0.212382	0.333777	0.0580191	0.924507	0.203481	0.557518	1.0215	8.18665e-09	1.54291	3.69455e-31	3.69455e-31	1.54291
MSMEG_1837(1911718-1913127_-)_-_hypothetical_protein	-0.367008	0.300045	-1.00102	1.37051e-05	-0.511428	0.123195	-0.117067	0.754323	-0.239706	0.455541	-0.411514	0.139063	-0.265376	0.547636	-0.060624	0.923135	-0.497366	0.0470702	-0.789646	0.000493236	1.37051e-05	1.00102
MSMEG_1839(1914807-1916039_+)_-_alkane_1-monooxygenase	-0.106577	0.963651	-0.251484	0.680293	1.10216	0.0122728	-0.6711	0.264669	0.141761	0.872939	-0.278901	0.687237	0.0382819	0.971515	0.118751	0.91145	-0.281717	0.682852	-0.0620804	0.936069	0.0122728	1.10216
MSMEG_1856(1933836-1934534_-)_-_hypothetical_protein	0.491903	0.536803	1.02996	0.0469129	-0.114653	0.930089	0.587017	0.379199	0.00040114	NA	0.440041	0.536835	0.224084	NA	-0.201627	NA	0.312277	0.691505	0.475413	0.483895	0.0469129	1.02996
MSMEG_1865(1940497-1941963_+)_-_IS1549,_transposase	-0.234187	0.754292	1.24021	6.29201e-07	0.43484	0.219297	1.87841	5.02758e-20	0.740554	0.00206157	1.57186	1.35428e-15	0.554895	0.0876282	0.822748	0.000972562	0.037715	0.936122	0.144046	0.720906	5.02758e-20	1.87841
MSMEG_1883(1961567-1963423_+)_-_glycine_betaine_transporter_OpuD	-0.266194	0.449148	0.406561	0.0389039	0.401923	0.0908392	1.55224	4.90443e-25	0.75476	8.54916e-09	1.03528	3.07743e-15	0.541583	0.0128827	0.534896	0.000993613	0.234226	0.273815	0.416149	0.00673927	4.90443e-25	1.55224
MSMEG_1884(1963433-1963930_+)_-_hypothetical_protein	-0.193316	0.68986	0.245214	0.264964	0.284176	0.26603	1.29933	2.63528e-16	0.463023	0.00901337	0.796178	3.9308e-07	0.433925	0.0694033	0.44226	0.0279512	0.303611	0.141852	0.186247	0.402835	2.63528e-16	1.29933
MSMEG_1885(1963982-1965133_+)_-_2Fe-2S_iron-sulfur_cluster_binding_domain-containing_protein	0.0895204	0.883325	2.06814	2.25441e-51	2.19618	4.75697e-34	1.96515	8.92056e-51	1.19486	7.55825e-25	1.59553	4.63663e-43	1.23215	5.14196e-20	1.129	3.92911e-17	1.41709	2.70914e-29	1.45857	4.38702e-35	2.25441e-51	2.19618
MSMEG_1886(1965203-1966459_+)_-_Fatty_acid_desaturase	0.330554	0.122967	2.57959	1.72698e-72	1.64864	7.55235e-22	2.24712	2.37479e-45	1.46705	8.37387e-45	1.6103	1.56299e-44	1.46624	1.02057e-23	1.38433	3.71e-28	1.8551	1.9054e-45	2.00044	1.30448e-73	1.30448e-73	2.57959
MSMEG_1887(1966654-1967082_+)_-_hypothetical_protein	0.00883369	0.998314	2.17065	3.12961e-15	0.952747	0.0195024	1.6301	4.09027e-08	1.01071	0.00193265	0.938624	0.00954546	0.782309	0.0390428	0.895036	0.0133891	1.45285	2.97952e-06	1.32574	1.07629e-05	3.12961e-15	2.17065
MSMEG_1888(1967099-1968031_-)_-_methyltransferase	0.0546798	0.98114	0.873974	0.011987	1.00724	0.0207514	0.405321	0.403668	0.702159	0.0559516	0.69405	0.063569	0.577299	0.169358	0.757233	0.038937	0.166771	0.769098	0.686362	0.0611649	0.011987	1.00724
MSMEG_1903(1983261-1985660_-)_-_caib/baif_family_protein	-0.23636	0.872274	1.09662	0.00472153	0.849347	0.122473	0.779375	0.11896	0.921229	0.0234182	0.676978	0.177895	0.491159	0.423531	0.789748	0.0928947	0.68776	0.156035	0.989141	0.0154713	0.00472153	1.09662
MSMEG_1904(1985666-1986859_-)_-_acyl-CoA_dehydrogenase	-0.093882	NA	1.73047	2.39856e-05	1.49725	0.00351593	0.940097	0.0836833	0.677127	NA	0.878177	0.11019	0.377782	NA	0.499815	NA	0.571529	0.376797	0.635813	0.293548	2.39856e-05	1.73047
MSMEG_1905(1986861-1987976_-)_-_acyl-CoA_dehydrogenase	0.169938	NA	1.7473	0.000489463	1.66736	0.0038262	1.02415	0.0958741	1.39308	0.00205994	0.995609	0.100445	0.849531	NA	1.00968	NA	1.17107	0.0381917	0.93101	0.133462	0.000489463	1.7473
MSMEG_1909(1993004-1993930_+)_-_HTH-type_transcriptional_regulator_YnfL	0.527412	0.479784	1.68798	5.3822e-05	-0.743953	0.448765	0.286487	0.726989	0.0874785	NA	-0.214257	0.80809	-0.346525	NA	-0.312715	NA	1.30117	0.00452278	0.584768	0.351237	5.3822e-05	1.68798
MSMEG_1910(1993927-1995030_+)_-_muconate_cycloisomerase	0.408597	0.601016	1.15822	0.000946753	-0.890536	0.195797	-0.169171	0.822951	0.158877	0.856509	0.202759	0.757449	0.0948483	0.934247	-0.588812	NA	0.781775	0.0663568	0.343706	0.544097	0.000946753	1.15822
MSMEG_1914(1997014-1997673_+)_-_RNA_polymerase_sigma-70_factor,_family_protein	0.277688	0.259145	1.29204	4.14657e-17	0.853415	1.96246e-06	-0.169017	0.511975	-0.0434843	0.90764	0.217574	0.283726	0.180387	0.656884	-0.170858	0.649109	1.07151	4.76105e-15	1.11659	2.20487e-17	2.20487e-17	1.29204
MSMEG_1915(1997670-1997975_+)_-_anti-sigma_factor,_family_protein	0.465115	0.0528508	1.11525	2.49224e-09	0.89468	0.00031579	-0.213539	0.505544	0.0148854	0.981597	0.306969	0.218846	0.263199	0.481552	0.0258704	0.97527	1.43578	4.03155e-17	1.59418	1.1417e-24	1.1417e-24	1.59418
MSMEG_1916(1997988-1998062_-)_-_hypothetical_protein	0.03638	0.982401	1.29942	6.45014e-09	0.706817	0.0724208	0.632583	0.0396586	0.629679	0.0200231	1.14563	1.93067e-06	-0.244113	0.683718	0.175397	0.766409	-0.48517	0.162937	-0.242668	0.579381	6.45014e-09	1.29942
MSMEG_1919(2000143-2000397_-)_-_transcription_factor_WhiB	-0.330004	0.195038	2.41755	4.55496e-72	2.36468	8.8449e-18	0.389589	0.0593738	0.999114	1.05401e-14	1.18894	1.568e-16	0.85727	2.97664e-08	0.987502	6.32042e-10	0.835257	2.18424e-07	1.05804	4.28998e-15	4.55496e-72	2.41755
MSMEG_1937(2013931-2015121_+)_-_molybdopterin_biosynthesis-like_protein_MoeZ	0.575172	0.00086998	1.19668	1.45999e-13	0.658495	0.00618529	-0.415244	0.0966294	-0.180963	0.491366	0.0428336	0.879395	-0.0656899	0.910439	-0.247103	0.399903	1.00331	4.8914e-10	1.14325	1.04572e-16	1.04572e-16	1.19668
MSMEG_1938(2015158-2016012_+)_-_hypothetical_protein	0.533981	0.0105021	1.07771	7.2768e-10	0.623368	0.01227	0.298472	0.242108	0.0496506	0.917049	0.29683	0.195177	0.166835	0.71706	-0.0196644	0.979206	0.923875	3.3335e-07	1.05277	3.55666e-10	3.55666e-10	1.07771
MSMEG_1942(2023699-2024412_-)_-_integral_membrane_protein	0.695733	0.000406219	1.15537	7.68353e-11	0.336493	0.34025	0.869359	1.46388e-05	-0.390103	0.136601	0.544297	0.00783498	0.0406773	0.950173	-0.126707	0.782479	1.06999	4.04406e-10	0.891635	2.24303e-07	7.68353e-11	1.15537
MSMEG_1947(2027051-2027299_-)_-_hypothetical_protein	0.861585	2.62712e-05	3.30096	4.92765e-65	2.42571	1.96333e-22	-0.17087	0.624229	-0.193022	0.582827	1.14131	5.467e-09	0.521739	0.43633	0.0444571	0.951394	2.50184	5.60992e-61	2.47977	3.22214e-56	4.92765e-65	3.30096
MSMEG_1950(2027837-2028406_+)_-_hypothetical_protein	1.21513	4.38463e-13	2.56564	1.16817e-59	-0.345176	0.795609	-0.332929	0.273857	-0.186408	0.571059	-0.212294	0.468672	-0.114225	0.852348	-0.680086	0.0142518	1.72498	5.7666e-29	1.44268	9.40202e-21	1.16817e-59	2.56564
MSMEG_1951(2028409-2029071_+)_-_hypothetical_protein	1.39074	1.67435e-20	2.48265	1.18643e-55	-0.300941	0.821787	0.0450908	0.900585	-0.0130709	0.981209	0.0887591	0.757449	0.108873	0.838787	-0.652597	0.0022776	1.93259	2.83524e-41	1.50761	5.66487e-23	1.18643e-55	2.48265
MSMEG_1953(2031777-2032088_+)_-_transcription_factor_WhiB	0.00117672	0.999323	2.88343	4.37542e-104	2.99523	2.53807e-59	1.99315	1.69109e-40	1.24481	1.86978e-21	1.7709	2.49525e-37	0.939012	1.34789e-08	1.42199	4.0585e-23	0.766761	2.07031e-06	1.1034	2.34382e-15	4.37542e-104	2.99523
MSMEG_1970(2050786-2052537_-)_-_sigma_factor	0.46803	0.40524	2.9905	3.7683e-42	2.78714	7.91661e-26	1.52736	2.22157e-07	1.84039	1.13087e-13	2.34828	1.17104e-22	1.55137	2.19818e-09	2.00062	9.71143e-16	2.22336	2.80807e-20	2.26665	8.55201e-22	3.7683e-42	2.9905
MSMEG_1976(2058068-2058811_+)_-_hypothetical_protein	0.141186	0.934211	1.04524	0.00161826	0.728395	0.20213	0.326803	0.560271	0.0342329	0.977781	0.238145	0.683863	0.217732	0.802563	0.32575	0.628431	0.318797	0.548183	0.535846	0.204077	0.00161826	1.04524
MSMEG_1980(2061887-2063062_-)_-_hypothetical_protein	0.425892	0.662141	2.25299	6.38029e-56	1.61993	1.77443e-18	0.678335	0.000801784	1.07487	8.99261e-14	0.962676	9.64994e-10	0.909014	6.72685e-08	1.27773	1.21779e-16	1.35597	1.34178e-19	1.52596	7.9878e-28	6.38029e-56	2.25299
MSMEG_1981(2063059-2063547_-)_-_hypothetical_protein	-0.116528	0.880677	2.08426	5.0885e-46	1.37597	6.52915e-11	0.528029	0.0114284	0.909173	1.8311e-08	0.861649	2.53691e-07	0.816934	8.29921e-06	1.09339	6.45904e-11	0.987708	2.3131e-09	1.25318	3.05949e-17	5.0885e-46	2.08426
MSMEG_1982(2063768-2065315_+)_-_acyl-CoA_synthetase	0.0767906	0.963651	1.57492	1.47458e-13	1.12909	0.000189976	0.345226	0.356221	0.773549	0.00319245	0.611727	0.0352224	0.504159	0.147527	0.771894	0.0050937	0.984109	7.57774e-05	1.22778	3.44518e-08	1.47458e-13	1.57492
MSMEG_1992(2074476-2075642_+)_-_L-carnitine_dehydratase/bile_acid-inducible_protein_F	-0.275416	0.800081	-0.658427	0.157873	-0.320819	0.648428	-0.525822	0.348949	-0.551066	0.299555	-0.564638	0.287114	-0.78928	0.0968753	-1.04598	0.0301243	-0.582804	0.259676	-0.72124	0.138248	0.0301243	1.04598
MSMEG_1996(2077513-2078376_+)_-_N5,N10-_methylenetetrahydromethanopterin_reductase-related_protein	0.565847	0.0181077	0.905859	6.57397e-06	0.520711	0.068476	-0.366205	0.247022	-0.31116	0.336143	-0.0356829	0.929323	0.174125	0.76724	-0.102089	0.864086	1.1208	1.96972e-09	1.10939	1.19939e-09	1.19939e-09	1.1208
MSMEG_1997(2078514-2080274_+)_-_N-acyl-D-glutamate_amidohydrolase	0.448141	0.22939	0.735424	0.00338847	0.35046	0.386571	-0.529376	0.167736	-0.261832	0.578052	-0.261267	0.531762	-0.0279387	0.971515	-0.085235	0.910617	1.06949	3.74408e-06	0.998995	1.64137e-05	3.74408e-06	1.06949
MSMEG_1998(2080271-2081164_+)_-_alpha/beta_hydrolase	0.256065	0.847058	0.878969	0.0534247	1.12503	0.0227128	0.0552912	0.948392	0.376423	0.574405	0.271236	0.697786	0.528123	0.373203	0.550857	0.358735	0.735255	0.13679	0.952183	0.0293678	0.0227128	1.12503
MSMEG_1999(2081235-2081378_-)_-_hypothetical_protein	-0.633136	0.136019	1.23224	5.82923e-13	0.876632	0.00150968	0.0127441	0.971653	0.620542	0.0491246	0.852579	1.18469e-07	0.666681	0.00114388	0.515018	0.0084322	-0.0242383	0.939714	-0.0903346	0.912783	5.82923e-13	1.23224
MSMEG_2005(2085866-2086792_-)_-_sugar_phosphate_isomerase/epimerase	0.00812943	0.998314	1.09206	0.0011515	1.11982	0.00608613	-0.146569	0.844174	0.559733	0.223323	0.381705	0.462957	0.379218	0.561553	0.652048	0.147387	0.433185	0.439141	0.992895	0.0049207	0.0011515	1.11982
MSMEG_2006(2086952-2087875_-)_-_2,3-dihydroxybiphenyl_1,2-dioxygenase	0.00238823	0.998858	1.9035	1.23443e-18	1.79303	1.51094e-12	0.446849	0.244286	0.659275	0.0333496	0.630261	0.0502332	0.634564	0.0591547	0.94182	0.000705557	1.07431	0.000114597	1.51343	2.85246e-11	1.23443e-18	1.9035
MSMEG_2007(2087878-2088741_-)_-_HpcE_protein	0.0322548	0.988481	2.01164	4.60455e-24	1.7866	9.22816e-09	0.277348	0.527731	0.427104	0.212019	0.689243	0.012894	0.530934	0.10984	0.733547	0.00835173	0.869859	0.000807259	1.23513	3.28355e-07	4.60455e-24	2.01164
MSMEG_2009(2088924-2089604_+)_-_GntR_family_transcriptional_regulator	0.139768	0.910312	1.62033	3.21686e-13	1.04237	0.000524979	0.685106	0.0251923	0.230197	0.627039	0.404968	0.268455	0.270031	0.638288	0.172194	0.773692	0.570249	0.0793373	0.932212	0.000178802	3.21686e-13	1.62033
MSMEG_2010(2089639-2089956_-)_-_stress_responsive_A/B_barrel_domain_superfamily_protein	-0.598613	0.0434212	0.403771	0.142847	1.90926	2.76594e-14	-0.246849	0.495586	0.0439576	0.941396	-0.313521	0.332526	0.104486	0.878881	-0.0152451	0.988924	-1.42722	9.21142e-08	-0.674284	0.0109186	2.76594e-14	1.90926
MSMEG_2027(2106472-2106894_-)_-_hypothetical_protein	0.502635	0.464533	2.227	3.37803e-08	1.39093	1.95619e-05	0.0531894	0.912664	-0.353853	0.590766	0.803359	0.0948505	0.353506	0.668313	0.0395545	0.979206	1.4017	0.00077981	1.52521	0.000143198	3.37803e-08	2.227
MSMEG_2032(2109768-2110526_+)_-_hypothetical_protein	0.634451	0.0576058	1.2795	4.34786e-07	0.451503	0.382925	0.0220062	0.971261	-0.33001	0.495232	0.193039	0.675324	0.00938102	0.988329	-0.348338	0.50576	0.708715	0.019122	0.652939	0.0277658	4.34786e-07	1.2795
MSMEG_2037(2115046-2116035_+)_-_hypothetical_protein	-0.0387426	0.985274	-1.40288	7.69224e-05	-1.18509	0.00711527	-0.643528	0.132388	-0.635038	0.10787	-1.17419	0.00206747	-0.376951	0.52233	-0.575914	0.178237	-1.05072	0.00352459	-1.04734	0.00364974	7.69224e-05	1.40288
MSMEG_2042(2119958-2121094_-)_-_phosphotransferase_enzyme_family_protein	0.108499	0.957678	-1.51199	0.00271643	-1.01695	0.11623	-0.929373	0.0960127	-0.46893	0.44467	-1.06515	0.0492697	-0.350761	0.661704	-0.400807	NA	-0.769083	0.156393	-0.956301	0.0729607	0.00271643	1.51199
MSMEG_2044(2121822-2123135_+)_-_integral_membrane_transporter	0.1919	0.566077	-3.25183	2.93318e-75	-2.6919	6.60585e-40	-1.73367	2.90219e-23	-1.85657	1.40225e-31	-2.84891	7.91565e-55	-1.91335	2.24356e-31	-2.04092	4.1686e-35	-1.89586	5.51884e-33	-2.21944	7.05176e-42	2.93318e-75	3.25183
MSMEG_2045(2123135-2124499_+)_-_monoxygenase	0.253092	0.367512	-1.20147	3.03982e-14	-0.861202	7.23161e-06	-0.87399	3.38073e-07	-0.77038	1.36541e-07	-1.14895	6.8558e-14	-0.896465	3.96949e-08	-0.82854	2.66869e-07	-0.94567	6.85613e-09	-1.08099	2.67518e-13	3.03982e-14	1.20147
MSMEG_2046(2124514-2125188_+)_-_GlcNAc-PI_de-N-acetylase	0.301998	0.346818	-0.802181	0.000104815	-0.916331	0.00370353	-1.00596	1.36365e-05	-0.680258	0.00155781	-1.06077	1.0019e-06	-0.661611	0.00509111	-0.942597	1.40606e-05	-0.662308	0.00352208	-1.08175	1.70189e-07	1.70189e-07	1.08175
MSMEG_2075(2152022-2153125_-)_hmgA_homogentisate_1,2-dioxygenase	-0.337486	0.596176	-1.00004	0.00122142	-0.564001	0.213987	-0.340501	0.420154	0.0456537	0.951223	-0.560686	0.132478	-0.027391	0.971515	-0.022208	0.984321	-0.603077	0.0869957	-0.447763	0.202791	0.00122142	1.00004
MSMEG_2080(2157633-2158853_-)_-_acyl-CoA_dehydrogenase	0.833237	2.74686e-07	1.10501	1.20529e-13	-0.0547769	0.966337	0.327215	0.114071	-0.0166411	0.967094	0.469808	0.000668154	0.314874	0.127549	0.329311	0.100108	0.90154	4.29717e-10	1.40586	1.21758e-30	1.21758e-30	1.40586
MSMEG_2081(2158889-2160217_-)_-_acyl-CoA_dehydrogenase	0.95224	1.0632e-12	1.41838	6.11524e-24	-0.0204245	0.977844	0.414953	0.0253999	-0.061786	0.82916	0.615202	3.82702e-06	0.487297	0.00594354	0.287081	0.157486	1.10694	3.84554e-17	1.28826	7.69695e-27	7.69695e-27	1.41838
MSMEG_2092(2168040-2169143_+)_-_D-aminopeptidase	-0.0130937	0.99137	1.3789	5.673e-21	1.22308	6.62215e-13	0.691807	0.000118189	1.14334	2.82262e-17	0.929185	4.61572e-10	0.873808	8.75652e-08	1.16793	3.54522e-15	1.09382	3.07669e-13	1.12137	8.51855e-16	5.673e-21	1.3789
MSMEG_2093(2169257-2169625_+)_-_sRNA	0.0416504	0.963336	1.67737	2.08198e-33	1.62682	6.49931e-23	1.34498	3.16653e-16	0.849073	5.21038e-14	1.40941	2.53932e-35	0.853643	3.09918e-10	1.03054	1.27835e-15	0.782378	9.4574e-10	1.22026	4.73883e-25	2.53932e-35	1.67737
MSMEG_2095(2171219-2172142_+)_-_serine_esterase,_cutinase	0.023538	0.988481	0.831139	3.28791e-05	1.23843	4.12531e-07	0.46556	0.0621836	0.396659	0.126631	0.837234	1.63114e-05	0.126071	0.838787	0.363369	0.212614	0.0865447	0.808524	0.182525	0.527303	4.12531e-07	1.23843
MSMEG_2098(2174138-2175013_-)_-_fumarylacetoacetate_hydrolase	-0.19724	NA	1.18812	0.0161925	0.701868	0.412854	-0.0582617	0.954756	0.508287	NA	0.032197	0.97523	0.227618	NA	0.327884	NA	0.0877146	NA	0.746749	0.201915	0.0161925	1.18812
MSMEG_2102(2178248-2179069_-)_-_nitrate_transport_ATP-binding_protein_NrtD	-0.492999	NA	1.88044	1.56754e-07	1.81999	2.29892e-05	0.25331	0.745327	1.21111	0.00204055	1.00797	0.0352293	0.575032	0.320648	1.47843	6.76497e-05	0.56249	0.337123	0.923904	0.0500253	1.56754e-07	1.88044
MSMEG_2112(2189268-2189852_+)_-_hypothetical_protein	1.17358	6.20413e-12	1.93656	4.97095e-25	-0.393931	0.435098	-0.397264	0.196177	-0.29217	0.341887	-0.275285	0.35134	-0.269594	0.520104	-0.736649	0.00291354	1.43184	1.02176e-17	0.824279	7.56333e-06	4.97095e-25	1.93656
MSMEG_2115(2189849-2190382_+)_-_hypothetical_protein	1.1452	6.39585e-07	1.79183	9.34559e-15	-0.80608	0.423061	-0.291222	0.488339	-0.325815	0.434927	-0.350211	0.356119	-0.266111	0.657206	-1.05635	0.00296185	1.27787	1.62104e-08	0.648025	0.0170355	9.34559e-15	1.79183
MSMEG_2116(2190853-2192436_-)_-_PTS_system,_glucose-specific_IIBC_component	-0.134819	0.872079	-1.46209	2.47881e-10	-1.01392	0.000693807	-1.24231	1.26823e-06	-0.693995	0.00371386	-1.1604	1.84973e-06	-0.497039	0.0881876	-0.50044	0.0827005	-1.08321	3.16368e-06	-1.16322	4.84747e-07	2.47881e-10	1.46209
MSMEG_2120(2195157-2197775_+)_-_hypothetical_protein	-0.197454	0.861514	-1.02256	0.00892072	-1.19964	0.0102992	-1.04384	0.0124592	-0.19886	0.753852	-0.863232	0.0406307	-0.184235	0.842886	-0.0909605	0.921676	-0.286682	0.552045	-0.740689	0.0605113	0.00892072	1.19964
MSMEG_2121(2197776-2200202_-)_-_multiphosphoryl_transfer_protein_(MTP)	0.11552	0.921909	-1.56213	6.6428e-09	-1.47113	0.000176619	-1.78662	2.57084e-09	-0.912151	0.00107543	-1.82601	5.49487e-10	-1.1698	2.43726e-05	-0.737509	0.0142993	-1.05263	0.00014078	-1.01927	0.00017214	5.49487e-10	1.82601
MSMEG_2122(2200199-2200831_-)_-_dihydroxyacetone_kinase_subunit_DhaL	-0.385448	0.60526	-1.94039	3.28065e-06	-1.76048	0.00258391	-2.22528	1.74665e-06	-1.26416	0.00167051	-1.2893	0.00585474	-1.09938	0.00635533	-1.28736	0.00192367	-0.8297	0.0692178	-1.1382	0.00651553	1.74665e-06	2.22528
MSMEG_2123(2200833-2201831_-)_dhaK_dihydroxyacetone_kinase_subunit_DhaK	-0.0736082	0.967404	-1.5985	1.50435e-06	-1.38156	0.000764338	-2.01088	1.82361e-07	-1.13476	0.000708665	-1.96578	2.49581e-07	-0.980237	0.00402328	-1.00102	0.00445934	-1.36926	6.50994e-05	-0.920982	0.00631767	1.82361e-07	2.01088
MSMEG_2124(2201841-2202608_-)_-_glycerol_uptake_facilitator,_MIP_channel	-0.291303	0.720811	-2.59335	1.35354e-10	-1.65203	0.000934594	-1.90533	5.62613e-06	-1.2332	0.000914739	-1.98358	2.05662e-06	-1.40449	7.16027e-05	-1.29107	0.000694708	-1.6612	1.50443e-05	-1.68998	1.58373e-05	1.35354e-10	2.59335
MSMEG_2125(2202762-2203508_+)_-_glycerol_operon_regulatory_protein	-0.269821	0.662141	-1.75281	2.30966e-10	-1.32632	0.000107111	-1.30926	2.40723e-05	-1.06641	0.00011576	-1.42467	3.10997e-06	-1.02969	0.000415544	-0.745662	0.0154018	-1.48063	2.63223e-07	-1.58235	2.00473e-08	2.30966e-10	1.75281
MSMEG_2130(2205201-2206385_-)_-_acyl-CoA_dehydrogenase	-0.318115	0.697298	0.080572	0.870879	-0.302692	0.686892	-1.50549	0.000533269	-0.561003	0.222081	-0.803193	0.0736318	-0.454424	0.433157	-0.585121	0.239831	-0.949614	0.0217416	-0.587176	0.170766	0.000533269	1.50549
MSMEG_2131(2206382-2207962_-)_-_long-chain-fatty-acid--ACP_ligase	-0.552252	0.321284	-0.276459	0.542524	-0.422437	0.515388	-1.65619	0.000245213	-0.747795	0.115657	-0.865084	0.066846	-0.504885	0.345512	-0.548989	0.301865	-1.00732	0.0180238	-0.940054	0.0252752	0.000245213	1.65619
MSMEG_2143(2215760-2216200_-)_-_hypothetical_protein	-0.22389	0.821014	1.43928	5.37222e-10	1.17188	0.000587044	0.790166	0.0113833	0.32082	0.429202	0.416522	0.24162	0.250645	0.683451	0.457553	0.230251	0.259398	0.543586	0.447139	0.17031	5.37222e-10	1.43928
MSMEG_2144(2216197-2216793_-)_-_hypothetical_protein	0.0858897	0.957678	1.62357	4.79752e-13	1.35728	2.97831e-05	0.785845	0.00758187	0.436755	0.211326	0.962604	0.000246888	0.569826	0.0951505	0.43948	0.248813	0.216035	0.602273	0.737863	0.00708646	4.79752e-13	1.62357
MSMEG_2172(2248470-2249870_-)_-_dicarboxylate-carrier_protein	-0.0177819	0.994934	-1.26705	0.0365764	-0.581912	0.518547	-0.162096	0.854441	-0.301553	NA	-0.588325	0.413375	-0.334693	NA	-0.267273	NA	-0.681286	0.315542	-0.18775	0.810798	0.0365764	1.26705
MSMEG_2175(2253444-2254820_-)_-_nitrilotriacetate_monooxygenase_component_A	0.757987	0.0936941	1.66278	0.00992544	0.779705	0.359318	-0.895767	0.144043	-0.495471	0.464128	0.25536	0.710796	-0.185383	0.867175	-0.194778	NA	2.16316	3.82925e-05	2.21396	2.74531e-05	2.74531e-05	2.21396
MSMEG_2177(2254841-2256019_-)_-_fmnh2-utilizing_oxygenase	0.761931	0.176958	1.9396	0.00157527	0.956979	0.122606	-0.536897	0.359673	-0.455075	0.455541	0.429245	0.414554	0.215131	0.845084	-0.206265	0.869632	2.4134	1.41786e-06	2.25607	1.00722e-05	1.41786e-06	2.4134
MSMEG_2188(2267604-2268578_-)_atzF_integral_membrane_protein	-0.0635821	0.946735	2.79673	8.00514e-88	2.74512	7.05489e-80	2.41179	2.95111e-65	2.90063	2.77915e-166	2.93928	1.96995e-153	2.43081	6.35964e-76	2.92561	7.17161e-113	2.47061	1.65777e-87	2.54743	1.07844e-109	2.77915e-166	2.93928
MSMEG_2202(2281948-2283312_+)_-_dimethylaniline_monooxygenase	0.28995	0.664991	-0.936012	0.0108192	-0.871501	0.0580607	-0.786634	0.0473557	-0.237061	0.659675	-0.758023	0.0524567	-0.556962	0.203396	-0.481214	0.295993	-0.501359	0.219413	-1.09205	0.00215922	0.00215922	1.09205
MSMEG_2203(2283309-2284205_+)_-_alpha/beta_hydrolase	0.111347	0.963651	-1.53351	0.0227371	-1.05939	0.218207	-0.0638005	0.945186	-0.0857195	NA	-0.815819	NA	-0.227005	NA	-0.171047	NA	-0.248003	0.770542	-0.664132	NA	0.0227371	1.53351
MSMEG_2225(2304294-2305031_-)_-_TetR_family_transcriptional_regulator	0.00794944	0.997225	1.34434	5.23249e-13	0.778747	0.00655932	0.586019	0.0111811	0.0767194	0.874181	0.706145	0.000433529	0.336272	0.31417	0.0860568	0.877135	0.233722	0.413836	0.386171	0.0954044	5.23249e-13	1.34434
MSMEG_2226(2305009-2305179_-)_-_hypothetical_protein	0.228945	0.809456	1.77029	0.00010134	1.03532	0.0276303	0.939674	0.00225927	0.300136	0.533186	1.07518	0.000149578	0.271077	0.679684	0.127704	0.871211	0.78846	0.0109429	0.752101	0.0191519	0.00010134	1.77029
MSMEG_2227(2305317-2306081_+)_-_enoyl-CoA_hydratase	-0.255957	0.853754	-0.982044	0.0781593	-0.759341	0.301331	-0.508287	0.44883	-0.16751	0.856509	-0.552673	0.390618	-0.266866	NA	-0.391482	NA	-0.826515	0.166898	-1.12349	0.046536	0.046536	1.12349
MSMEG_2258(2340549-2340752_-)_-_hypothetical_protein	0.370603	0.693246	-1.93883	0.00167746	-1.31301	0.101642	-0.297362	0.713894	-0.426463	NA	-1.06972	0.088764	-0.213931	NA	-0.468125	NA	-0.412447	0.567912	-0.611422	0.351662	0.00167746	1.93883
MSMEG_2259(2340686-2342992_-)_-_carbon_starvation_protein_A	0.343937	0.153424	-1.92213	4.81226e-22	-1.68306	5.25191e-05	-0.260935	0.292091	-0.811142	5.16993e-06	-1.11013	7.00876e-09	-0.555233	0.0112367	-0.600969	0.0031956	-0.769642	5.7917e-05	-0.939279	1.30962e-07	4.81226e-22	1.92213
MSMEG_2261(2344455-2345024_+)_-_hypothetical_protein	0.165871	0.926464	0.984096	0.0159453	1.27562	0.0104548	0.448833	0.459639	0.3027	0.666258	0.548085	0.308166	0.3438	0.663371	0.378496	0.598554	0.559099	0.289956	1.15581	0.00296573	0.00296573	1.27562
MSMEG_2272(2353782-2354117_-)_hypA_hydrogenase_nickel_incorporation_protein_HypA	-0.168837	0.816062	0.966321	2.71788e-07	1.0709	1.21455e-05	0.510045	0.0406472	0.292236	0.30691	0.296991	0.306291	0.118796	0.859196	0.0827537	0.890292	0.0798364	0.824836	0.468373	0.0417917	2.71788e-07	1.0709
MSMEG_2274(2356566-2356826_+)_hypC_hydrogenase_assembly_chaperone_HypC/HupF	-0.110345	0.954681	-0.591977	0.18971	-0.0666637	0.940575	-0.526136	0.33432	-0.16237	0.834993	-1.20927	0.0117018	-0.460529	0.47927	-0.352453	0.619638	-0.594103	0.260211	-0.0113618	0.985076	0.0117018	1.20927
MSMEG_2275(2356823-2357926_+)_hypD_hydrogenase_expression/formation_protein_HypD	-0.373707	0.412642	-0.626272	0.0155241	-0.190265	0.724034	-0.951994	0.000602375	-0.384821	0.231231	-1.06063	7.65686e-05	-0.58256	0.072471	-0.298288	0.44276	-0.57335	0.0377912	-0.0562377	0.887102	7.65686e-05	1.06063
MSMEG_2288(2370961-2371452_+)_-_hypothetical_protein	-0.219629	0.64259	2.58211	2.84613e-70	2.58403	1.5114e-28	2.00246	3.3457e-28	1.29109	7.61519e-20	2.01327	3.46499e-44	1.05856	1.98221e-10	1.17782	9.94706e-14	0.775542	8.9272e-05	1.25833	1.9806e-15	2.84613e-70	2.58403
MSMEG_2296(2379342-2379905_+)_-_hypothetical_protein	0.17771	0.925483	1.05522	0.0256976	0.687698	0.322379	-0.622174	0.391332	-0.565605	NA	0.18591	0.81556	0.0154018	NA	-0.0803433	NA	0.614127	0.291779	1.29338	0.00231245	0.00231245	1.29338
MSMEG_2297(2380379-2380618_+)_-_glutaredoxin	0.325792	0.190665	1.54811	4.18221e-29	1.24618	2.83154e-07	0.473737	0.0131973	0.0328415	0.93649	0.896206	1.18147e-10	0.220753	0.490469	0.0771245	0.845735	0.346149	0.100607	0.31436	0.0598544	4.18221e-29	1.54811
MSMEG_2304(2386634-2386777_+)_-_hypothetical_protein	0.0307568	0.990727	-1.18296	0.0478496	-0.340225	0.7389	-1.26975	0.0346338	-0.685236	0.262781	-1.09545	0.0731083	-0.303771	0.743995	-0.717442	NA	-0.652712	0.318844	-0.285586	0.706193	0.0346338	1.26975
MSMEG_2306(2386828-2387679_+)_-_acetyltransferase	0.175906	0.754292	3.7657	4.19024e-161	3.50566	7.79731e-69	2.14818	4.7393e-44	2.67465	3.62258e-101	2.63989	1.0105e-87	2.22147	2.20632e-48	2.82595	8.76768e-93	2.56548	2.91524e-75	2.86193	6.96978e-100	4.19024e-161	3.7657
MSMEG_2307(2388350-2389228_+)_-_hypothetical_protein	-0.130312	0.947418	1.47058	4.52846e-06	1.18397	0.00498911	0.250355	0.702757	0.493371	0.347291	0.603231	0.20377	0.426989	0.511118	0.751116	0.0932888	0.677612	0.126646	0.415638	0.419492	4.52846e-06	1.47058
MSMEG_2317(2399432-2400481_-)_-_alcohol_dehydrogenase	0.293777	0.15278	2.12176	1.02895e-45	1.47646	1.2008e-23	-0.290916	0.11579	-0.403088	0.00486534	0.45464	0.0027527	0.227747	0.446368	-0.0795959	0.851755	1.26705	3.84153e-24	1.44627	5.37264e-33	1.02895e-45	2.12176
MSMEG_2337(2417887-2418912_+)_fni_isopentenyl_pyrophosphate_isomerase	1.1814	1.96774e-09	0.932744	7.13974e-05	-1.04071	0.0469449	-0.477267	0.128141	-0.161209	0.716243	-0.671926	0.0158345	-0.308332	0.492007	-0.653156	0.0266466	1.28977	9.68699e-11	0.666367	0.0034702	9.68699e-11	1.28977
MSMEG_2343(2422826-2423842_-)_-_methylesterase	0.859706	0.000956454	-1.00271	0.00122097	-1.29906	0.17897	0.390905	0.275697	-0.0494412	0.946645	-0.1438	0.756624	-0.118309	0.885756	-0.795767	0.024013	0.526295	0.122794	-0.906096	0.00502964	0.000956454	1.29906
MSMEG_2344(2423839-2425356_-)_-_dehydrogenase	0.787586	0.00031176	-0.711874	0.00895002	-1.82759	0.034713	0.0345644	0.939978	-0.0811803	0.885414	-0.60102	0.0458015	-0.304836	0.516247	-1.19181	2.5711e-05	0.554401	0.0281396	-0.635378	0.0307778	2.5711e-05	1.82759
MSMEG_2346(2426030-2426977_-)_-_phytoene_synthase	0.991932	3.60865e-07	-0.134957	0.667647	-1.10972	0.268513	-0.363507	0.260174	-0.357434	0.263368	-1.01423	0.000106745	-0.4374	0.203396	-1.18883	2.68104e-05	0.914988	9.99268e-06	-0.0476904	0.905302	3.60865e-07	1.18883
MSMEG_2347(2426974-2428527_-)_-_phytoene_dehydrogenase	1.22905	1.37339e-16	0.264979	0.225441	-1.28707	0.183555	-0.689052	0.0012484	-0.63727	0.000771423	-0.969423	6.65187e-07	-0.691864	0.00141507	-1.32815	8.55896e-12	1.10373	4.36928e-13	0.149108	0.528207	1.37339e-16	1.32815
MSMEG_2370(2452620-2453462_+)_-_DoxX_subfamily_protein	0.09481	0.921626	1.07298	3.86305e-11	0.864487	2.63542e-05	0.62611	0.00145379	0.437422	0.0264907	0.590587	0.00115807	0.40638	0.0987764	0.377289	0.111998	0.562464	0.00242985	0.636868	0.000198108	3.86305e-11	1.07298
MSMEG_2372(2454205-2456061_+)_ilvB_acetolactate_synthase_1_catalytic_subunit	0.0686371	0.925483	1.25588	8.91343e-22	1.12388	3.96719e-08	0.334843	0.0512806	0.109256	0.638825	0.198646	0.235835	-0.242472	0.310893	-0.0929223	0.769106	0.352154	0.0256498	-0.0709156	0.739011	8.91343e-22	1.25588
MSMEG_2373(2456125-2456637_+)_ilvH_acetolactate_synthase_3_regulatory_subunit	-0.0215831	0.988481	1.30416	8.10776e-16	1.14756	8.63308e-07	0.237342	0.38798	0.221308	0.415635	0.377353	0.0792835	-0.0299716	0.958956	0.108236	0.803901	0.216196	0.410383	0.0712997	0.811893	8.10776e-16	1.30416
MSMEG_2376(2458418-2458879_-)_-_hypothetical_protein	1.34839	1.46303e-07	1.65098	3.716e-08	-1.20306	0.090067	-0.106405	0.876332	-0.0776534	0.9324	-0.193982	0.744239	-0.164829	0.864396	-0.637607	0.212614	1.28574	7.23049e-06	0.373197	0.409411	3.716e-08	1.65098
MSMEG_2380(2463113-2464348_-)_-_sugar_transporter_family_protein	-0.0195826	0.990727	2.02048	1.11744e-26	1.78758	3.38963e-17	1.55943	5.92149e-15	1.91728	1.35744e-31	2.16531	5.52899e-39	1.45923	3.90255e-14	1.82279	2.96014e-24	1.70468	3.45709e-21	1.80634	3.7359e-26	5.52899e-39	2.16531
MSMEG_2389(2471469-2472095_+)_hup_DNA-binding_protein_HU	-0.142587	0.754292	1.12927	6.76421e-18	0.889027	1.58547e-05	0.840564	6.00153e-09	0.337651	0.0161033	0.473278	0.00380596	0.454045	0.0113112	0.0630596	0.857952	0.351236	0.0171196	0.472607	0.000206225	6.76421e-18	1.12927
MSMEG_2415(2497580-2498158_+)_-_hemerythrin_HHE_cation_binding_protein	1.1066	6.6905e-15	1.44034	3.565e-05	-0.94291	0.214407	-0.322297	0.114889	-0.395619	0.0210104	-0.452263	0.00637356	-0.370582	0.128902	-0.943382	9.03684e-09	1.05559	2.82488e-11	0.459961	0.00212897	6.6905e-15	1.44034
MSMEG_2416(2498281-2499018_+)_-_hypothetical_protein	0.88353	8.66009e-10	1.34823	2.3321e-20	0.155451	0.632886	0.200036	0.382007	-0.0562283	0.861277	0.308442	0.0561467	0.0272455	0.958489	-0.412371	0.0257509	0.878536	8.18665e-09	0.500909	0.000463121	2.3321e-20	1.34823
MSMEG_2417(2499088-2499699_+)_-_hypothetical_protein	0.520745	0.00235043	1.08117	1.02009e-12	0.647804	0.00148756	0.470832	0.00782782	-0.0482672	0.890314	0.383247	0.0149626	0.0964123	0.852348	-0.0653301	0.874484	0.556881	0.000344401	0.261118	0.124838	1.02009e-12	1.08117
MSMEG_2425(2508282-2509631_+)_amt_ammonium_transporter	0.163559	0.83648	-0.120853	0.69302	-0.524023	0.130725	-1.04788	0.000102744	-0.392191	0.188471	-0.625836	0.0174164	-0.572973	0.04846	-0.411661	0.21904	-0.346122	0.232542	-0.184853	0.551137	0.000102744	1.04788
MSMEG_2432(2517308-2518135_-)_-_D-alanyl-D-alanine_carboxypeptidase	0.0157002	0.992105	-1.17741	8.93713e-06	-0.749313	0.041475	0.347997	0.258436	-0.0733832	0.89997	-0.269903	0.430556	-0.113826	0.873023	-0.209024	0.663645	-0.650949	0.0224234	-1.09805	4.82824e-05	8.93713e-06	1.17741
MSMEG_2433(2518205-2519095_-)_-_D-alanyl-D-alanine_carboxypeptidase	-0.311596	0.59332	-0.916516	0.00103408	-0.349027	0.465467	-0.628579	0.0813689	-0.261135	0.539924	-0.79575	0.0108294	-0.206059	0.739911	-0.244145	0.649872	-0.72569	0.017635	-1.0254	0.000403706	0.000403706	1.0254
MSMEG_2443(2525199-2525504_+)_-_hypothetical_protein	0.0489636	0.967299	1.00303	2.59854e-09	0.87108	1.21191e-05	0.314634	0.182689	0.391982	0.0561904	0.536864	0.00335254	0.410426	0.0799963	0.258253	0.396798	0.308202	0.175089	0.554787	0.00192832	2.59854e-09	1.00303
MSMEG_2449(2530003-2531496_+)_mmsA_methylmalonate-semialdehyde_dehydrogenase	0.777181	0.000471997	-0.370322	0.196604	-0.198564	0.652278	-0.598911	0.0561031	-1.03547	0.00011576	-0.722666	0.0149722	-0.789384	0.00688437	-1.0143	0.000309989	-0.748874	0.00706624	-0.631026	0.0224443	0.00011576	1.03547
MSMEG_2453(2534312-2535046_+)_-_GntR_family_transcriptional_regulator	0.339891	0.474034	1.03117	1.0982e-05	0.250586	0.595811	0.412426	0.225278	-0.217427	0.651063	0.0435335	0.926829	-0.192579	0.779154	0.0651259	0.933095	0.72819	0.00378853	0.758661	0.00236825	1.0982e-05	1.03117
MSMEG_2455(2535507-2536103_-)_-_carbon_monoxide_dehydrogenase_subunit_G_(CoxG)_superfamily_protein	0.330073	0.769305	-1.53001	0.0244708	-2.1632	0.00643912	-0.644509	0.38365	-0.317834	NA	-0.677934	NA	-0.0780793	NA	-0.174719	NA	-0.362225	NA	0.484412	0.449359	0.00643912	2.1632
MSMEG_2458(2537542-2538522_+)_-_hypothetical_protein	-0.211083	0.866207	-1.69006	7.81206e-05	-0.730565	0.246388	-0.576907	0.251965	-0.406505	0.454647	-1.0972	0.0166656	-0.110566	0.914398	-0.225047	0.763569	-0.433716	0.385395	0.00976188	0.987261	7.81206e-05	1.69006
MSMEG_2459(2538553-2539353_+)_-_transporter_ATPase	0.00340019	0.998469	-1.53845	0.000165424	-0.952904	0.121578	-0.638602	0.185502	-0.329974	0.56505	-1.01288	0.0234224	-0.328496	0.649811	-0.233214	0.748282	-0.271844	0.605932	0.180696	0.729365	0.000165424	1.53845
MSMEG_2460(2539350-2540198_+)_-_transporter_permease	-0.0496178	0.983195	-1.54817	0.00217314	-1.0628	0.0913078	-0.749309	0.188505	0.0927168	0.926301	-0.556516	0.368689	-0.178111	0.864779	-0.221108	0.809019	-0.764824	0.156393	-0.258251	0.688292	0.00217314	1.54817
MSMEG_2461(2540195-2540983_+)_-_transporter_permease	0.22495	0.856025	-1.28762	0.00911797	-1.39127	0.0210402	-0.706848	0.205678	-0.218383	0.775871	-1.26269	0.0153307	-0.281606	0.742652	-0.382152	0.591955	-1.01426	0.0467088	-0.415001	0.4614	0.00911797	1.39127
MSMEG_2462(2540980-2543313_+)_-_carbon-monoxide_dehydrogenase	0.150354	0.883325	-1.3775	1.09268e-05	-1.04711	0.0316177	-0.701751	0.0524815	-0.214777	0.660864	-0.547503	0.132089	-0.159435	0.840458	-0.263842	0.615197	-0.734496	0.0272804	-0.337954	0.357593	1.09268e-05	1.3775
MSMEG_2463(2543310-2544191_+)_-_nicotine_dehydrogenase_chain_A	0.0696627	0.979869	-1.119	0.0469912	-1.25039	0.0727434	-0.620501	0.338025	-0.155405	0.87043	-0.354379	0.619457	-0.422181	NA	-0.109741	NA	-0.371309	0.600138	-0.490024	0.442694	0.0469912	1.25039
MSMEG_2465(2544747-2545967_+)_-_adenine_deaminase	0.118105	0.947418	-0.623241	0.160082	-0.86355	0.127445	-0.524581	0.321612	-0.13744	0.865175	-1.24869	0.0099217	-0.254584	0.758331	-0.401904	0.519333	-0.722893	0.127907	-0.168898	0.775166	0.0099217	1.24869
MSMEG_2466(2546004-2547203_+)_-_glutaryl-CoA_dehydrogenase	0.134437	0.925483	-1.28055	0.0003631	-1.21211	0.0104736	-1.08067	0.00788675	-0.436961	0.341194	-1.06745	0.0077192	-0.400754	0.479721	-0.607999	0.171814	-0.773879	0.0498684	-0.430911	0.300399	0.0003631	1.28055
MSMEG_2471(2554008-2556437_-)_-_pyruvate_dehydrogenase_subunit_alpha	0.483071	0.291748	0.330335	0.394116	3.73589	7.9886e-58	-0.210895	0.706317	-0.510434	0.264389	-0.205509	0.719548	-0.032345	0.971515	-0.180349	0.807399	1.29754	6.71267e-07	0.535395	0.124331	7.9886e-58	3.73589
MSMEG_2489(2573037-2573759_-)_-_GntR_family_transcriptional_regulator	0.317349	0.780507	1.03763	0.0271862	0.842215	0.177079	0.499093	0.431403	0.572876	0.315989	0.480408	0.443378	0.350267	NA	0.637364	NA	0.551477	0.350636	0.744925	0.149748	0.0271862	1.03763
MSMEG_2516(2603192-2604121_-)_-_oxidoreductase	-0.059019	0.967299	-1.03954	1.73549e-05	-0.652151	0.0410362	-0.776713	0.00535064	-0.287237	0.425118	-0.735787	0.00912289	-0.49157	0.120107	-0.112627	0.853345	-0.680029	0.00890319	-0.805101	0.00144034	1.73549e-05	1.03954
MSMEG_2527(2614912-2615016_+)_-_hypothetical_protein	0.148147	0.943363	3.86519	1.71309e-53	3.42029	1.2008e-23	1.72357	1.49958e-06	2.39762	1.84913e-16	2.66767	2.72525e-19	1.62925	1.83195e-07	1.81939	3.59638e-07	2.19958	6.2973e-11	2.91448	8.95077e-27	1.71309e-53	3.86519
MSMEG_2528(2615039-2616163_-)_-_glycerate_kinase	-0.152178	0.738244	-1.70007	2.26445e-24	-1.68862	1.1331e-17	-0.92738	2.64478e-07	-0.505116	0.00198326	-0.991835	9.13228e-10	-0.535963	0.00495575	-0.640604	0.000232656	-0.753255	4.04554e-06	-1.01327	1.13602e-10	2.26445e-24	1.70007
MSMEG_2532(2618774-2619349_+)_aroQ_dehydroquinase_dehydratase,_type_II	-0.374072	0.673218	-1.54412	0.00151505	-1.3844	0.0247053	-0.335568	0.608627	-0.560468	0.314965	-0.529376	0.354128	-0.461016	0.512685	-0.592967	0.313546	-1.08171	0.0316743	-1.23524	0.0123471	0.00151505	1.54412
MSMEG_2533(2619436-2619741_+)_-_hypothetical_protein	-0.226585	0.886172	-1.63855	0.0118258	-1.34534	0.0819285	-0.989406	0.136297	-0.340879	NA	-1.23023	NA	-0.417453	NA	-0.222984	NA	-0.663472	NA	-0.320702	0.685983	0.0118258	1.63855
MSMEG_2534(2619738-2620601_+)_-_carboxylesterase	-0.348306	0.740238	-2.24627	2.71962e-05	-1.59051	0.0308972	-0.478666	0.452461	-0.37168	0.582827	-1.02981	0.0592123	-0.343649	0.676996	-0.566147	NA	-1.09729	0.0378993	-1.10322	0.0330382	2.71962e-05	2.24627
MSMEG_2535(2620637-2621404_+)_-_dehydrogenase/reductase_SDR_family_protein_member_10	-0.45099	0.558447	-1.86231	0.00032507	-1.335	0.0412525	-0.786342	0.156608	-0.549884	0.339112	-1.37657	0.0091018	-0.396643	0.59817	-0.606824	NA	-0.943347	0.0908434	-0.89655	0.0853093	0.00032507	1.86231
MSMEG_2536(2621453-2622208_+)_-_3-oxoacyl-ACP_reductase	-0.22437	0.856025	-1.6502	0.000267229	-0.535977	0.425154	-1.25165	0.0104596	-0.72916	0.140262	-1.08179	0.0363445	-0.649212	0.203396	-0.334639	0.631657	-1.30597	0.00526435	-0.674008	0.160951	0.000267229	1.6502
MSMEG_2537(2622262-2623653_+)_-_transporter_protein	-0.129043	0.926341	-1.44269	1.05011e-05	-1.2059	0.0155535	-0.976991	0.00686169	-0.424824	0.30691	-1.43508	4.50943e-05	-0.788613	0.026365	-0.579983	0.139481	-1.0882	0.0012339	-0.454241	0.209491	1.05011e-05	1.44269
MSMEG_2542(2627136-2628050_-)_cdsA_hypothetical_protein	-0.19707	0.761892	3.78875	1.3497e-138	3.71256	6.07365e-65	2.15794	2.12912e-37	2.91446	1.20475e-103	3.093	7.29409e-107	2.55158	1.98333e-61	2.87536	2.13351e-82	2.82981	3.43716e-78	2.86593	8.78742e-88	1.3497e-138	3.78875
MSMEG_2544(2628197-2629090_+)_-_LysR_family_transcriptional_regulator	-0.27319	0.70756	1.0206	2.52868e-05	1.26715	4.75492e-06	1.32531	6.84238e-08	0.964154	7.89829e-05	1.2115	3.82825e-07	0.739819	0.0101333	0.878444	0.000880708	0.253382	0.534495	0.512408	0.0895397	6.84238e-08	1.32531
MSMEG_2545(2629087-2630205_+)_-_ribosomal_RNA_large_subunit_methyltransferase_N	-0.0454601	0.976208	0.901201	3.23603e-06	1.09355	5.50007e-05	1.00478	3.84451e-06	0.751579	0.000110409	0.83557	2.00666e-05	0.598818	0.0103791	0.652931	0.00423026	0.404417	0.0963433	0.338131	0.160714	3.23603e-06	1.09355
MSMEG_2582(2664545-2665084_-)_-_hypothetical_protein	-0.0399911	0.988481	-1.09419	0.0144801	-1.20885	0.0393859	-0.38328	0.517845	-0.417278	0.474136	-0.398451	0.502598	-0.246292	0.783258	-0.474525	0.436221	-0.381238	0.498225	-1.03059	0.0274577	0.0144801	1.20885
MSMEG_2589(2671246-2671656_-)_-_hypothetical_protein	-0.509917	0.291874	-1.13524	0.00352141	-0.615063	0.210797	1.19084	1.55577e-05	-0.184727	0.762784	-0.123191	0.811232	-0.55722	0.207449	-0.403406	0.440233	-0.849335	0.0281196	-1.97396	1.83757e-07	1.83757e-07	1.97396
MSMEG_2596(2679224-2679973_+)_-_peptidase_C26	0.628767	0.150444	0.775325	0.0367879	0.358432	0.595408	0.287482	0.632616	0.0773649	0.936803	0.315539	0.568493	0.0366116	0.971515	0.223225	0.772029	0.790094	0.0426802	1.03546	0.0023662	0.0023662	1.03546
MSMEG_2608(2688610-2688948_+)_cbiM_cobalt_transporter_CbiM	-0.473321	0.449148	-1.33206	0.00122151	-1.10808	0.0372222	-0.0670297	0.91842	0.044256	0.963597	-0.885911	0.0565992	-0.382746	0.555748	-0.315186	0.634822	-0.745788	0.0970509	-0.599392	0.205113	0.00122151	1.33206
MSMEG_2609(2688950-2689729_+)_cbiQ_cobalt_ABC_transporter_permease	-0.535534	0.237672	-1.45832	1.83489e-05	-1.15314	0.0167462	-0.334681	0.459766	-0.615808	0.106823	-0.868268	0.019287	-0.400962	0.441132	-0.702527	0.0744675	-0.614947	0.0984881	-0.729058	0.0381954	1.83489e-05	1.45832
MSMEG_2612(2691876-2692907_-)_-_hypothetical_protein	0.124475	0.847123	1.06791	1.22823e-11	0.335605	0.167811	0.0890219	0.777756	0.0993141	0.770103	0.562778	0.00111774	0.235626	0.494055	0.0927667	0.830252	0.391381	0.0516376	0.493057	0.0048215	1.22823e-11	1.06791
MSMEG_2613(2693158-2694690_+)_mqo_malate:quinone_oxidoreductase	0.361739	0.0311127	1.53555	8.02305e-33	0.956227	4.12499e-08	0.202884	0.357337	0.272315	0.0679311	0.651156	3.20377e-07	0.34512	0.0922013	0.212371	0.318542	0.716685	2.32754e-08	0.828649	1.44226e-12	8.02305e-33	1.53555
MSMEG_2614(2694704-2695177_+)_-_ElaA_protein	0.320119	0.260488	1.25142	1.63326e-15	0.67054	0.0017684	-0.0903376	0.791364	0.156552	0.601962	0.50378	0.0100374	0.0922672	0.868503	0.0196068	0.978931	0.77524	7.69553e-06	0.921558	4.66657e-09	1.63326e-15	1.25142
MSMEG_2624(2705700-2706245_+)_-_hypothetical_protein	-0.0214481	0.988481	1.0712	9.96097e-10	0.981557	4.43288e-06	0.590737	0.0037762	0.273875	0.267053	0.699871	8.36794e-05	0.293751	0.338955	0.140193	0.726029	0.275558	0.24495	0.411832	0.0379257	9.96097e-10	1.0712
MSMEG_2650(2730551-2731765_-)_-_acyl-CoA_dehydrogenase	0.221805	0.720811	-2.87824	1.24882e-19	-2.7459	8.11463e-13	-1.47457	1.13026e-06	-1.07375	8.42206e-05	-1.35524	5.25703e-06	-1.22214	9.80875e-06	-1.45806	3.07916e-07	-1.12428	6.44891e-05	-1.51605	8.45647e-08	1.24882e-19	2.87824
MSMEG_2651(2731781-2732938_-)_-_alkanesulfonate_monooxygenase	0.329029	0.313418	-1.79377	3.4782e-14	-1.39071	1.41788e-06	-0.663344	0.0106086	-0.607793	0.0118256	-0.966917	5.2265e-05	-0.720944	0.00495575	-0.907897	0.000158426	-0.657841	0.00587963	-1.10213	1.16893e-06	3.4782e-14	1.79377
MSMEG_2655(2735260-2735667_+)_-_LppU_protein	-0.150499	0.856025	0.00236738	0.997397	0.253214	0.52953	0.296373	0.295946	-0.560168	0.0306032	-0.715212	0.00374685	-0.408765	0.224624	-0.359597	0.248813	-0.960785	4.5361e-05	-1.03252	6.56785e-06	6.56785e-06	1.03252
MSMEG_2659(2740567-2741682_-)_ald_alanine_dehydrogenase	1.00931	0.000353395	1.7235	4.05526e-08	1.36279	0.000823024	-1.26434	0.00518066	-1.14622	0.0061719	-0.403102	0.426437	-0.53663	0.376145	-0.786676	0.0948919	1.15613	5.83139e-05	0.813174	0.011821	4.05526e-08	1.7235
MSMEG_2680(2757263-2758669_-)_-_amino_acid_transporter	0.494003	0.491101	1.95975	7.83664e-09	1.80708	9.82154e-06	0.695259	0.194288	1.1865	0.00192672	0.991537	0.0296624	0.787269	0.0866582	0.997836	0.0216973	1.49472	6.11256e-05	1.59235	9.5628e-06	7.83664e-09	1.95975
MSMEG_2681(2758699-2759628_-)_-_proline_imino-peptidase	-0.0301281	NA	1.93802	0.00109889	2.24992	0.000355459	0.904212	NA	1.0431	NA	1.39339	0.0226383	0.766934	NA	0.928749	NA	0.566344	NA	1.03994	NA	0.000355459	2.24992
MSMEG_2684(2761296-2762198_+)_dapA_dihydrodipicolinate_synthase	0.151369	0.767027	0.862772	3.08754e-08	0.79555	6.48042e-05	1.23655	1.37575e-15	0.43073	0.0153355	0.856456	9.33781e-09	0.449419	0.041921	0.417868	0.0354005	0.500835	0.00371947	0.621784	6.76273e-05	1.37575e-15	1.23655
MSMEG_2685(2762206-2763882_+)_-_metallo-beta-lactamase_superfamily_protein	0.192581	0.56605	0.772535	8.2195e-08	0.637714	0.000190044	1.07449	7.85424e-14	0.434268	0.00259579	0.809201	7.8246e-10	0.392312	0.0536931	0.219439	0.329265	0.49151	0.00109615	0.610013	6.80487e-06	7.85424e-14	1.07449
MSMEG_2691(2768315-2768797_-)_-_N-acetylglutamate_synthase	-0.396704	0.295596	1.26595	7.62017e-12	1.8977	3.6628e-15	1.23001	1.01292e-08	1.42335	1.68812e-17	1.33242	1.83331e-13	1.18569	6.17349e-10	1.31285	1.0428e-12	0.852954	3.22753e-05	0.814228	4.63925e-05	1.68812e-17	1.8977
MSMEG_2731(2799515-2800879_-)_-_DNA_repair_ATPase	-0.116981	0.85954	1.91197	1.07927e-39	1.71589	6.13154e-15	1.62432	1.97884e-25	1.27211	8.21972e-22	1.54724	7.05191e-31	1.13755	9.80412e-13	1.21311	2.06116e-16	1.32465	1.18293e-19	1.26763	2.79641e-20	1.07927e-39	1.91197
MSMEG_2732(2801006-2801893_+)_-_hypothetical_protein	-0.175864	0.872538	1.22917	1.39563e-07	1.27769	6.18018e-06	0.191344	0.684566	0.525113	0.122955	0.812046	0.00342643	0.517662	0.15436	0.781022	0.00616186	0.307937	0.430361	0.857601	0.000998556	1.39563e-07	1.27769
MSMEG_2733(2801903-2802589_+)_-_hypothetical_protein	0.292225	0.626362	0.971692	3.18875e-05	1.00165	0.000858344	0.740602	0.0100024	0.830628	0.000758869	1.12888	1.20424e-06	0.836557	0.00119549	0.944775	0.000147948	0.870838	0.000400528	1.01565	1.36517e-05	1.20424e-06	1.12888
MSMEG_2736(2804420-2805832_+)_-_GTP-binding_protein	0.13146	0.751755	2.51937	1.98941e-88	2.39934	7.62386e-57	2.28149	5.47008e-71	2.22553	1.03629e-97	2.48066	7.37231e-114	1.88869	5.34897e-48	2.12597	2.68813e-70	2.15817	3.30198e-74	2.26952	1.1658e-93	7.37231e-114	2.51937
MSMEG_2742(2813632-2814189_+)_-_DNA-damage-inducible_protein	0.22371	0.742143	-0.713365	0.0113264	-0.511236	0.285582	-1.40312	5.17569e-05	-0.333753	0.391567	-0.996497	0.00126361	-0.74091	0.0214487	-0.691304	0.0320615	-0.959898	0.0010048	-0.804753	0.00554274	5.17569e-05	1.40312
MSMEG_2746(2816586-2817632_-)_-_hypothetical_protein	0.363335	0.154256	1.34982	6.0985e-18	1.00819	1.42559e-07	0.00984276	0.979115	0.31796	0.158263	0.558608	0.00263427	0.390841	0.113644	0.276029	0.313546	0.989188	1.07364e-09	1.24509	2.51482e-16	6.0985e-18	1.34982
MSMEG_2751(2822116-2822265_-)_-_hypothetical_protein	0.609496	0.0494476	1.50973	5.29797e-13	0.315106	0.489225	-0.32959	0.420083	-0.374789	0.326054	0.139793	0.729006	0.113091	0.879634	-0.103085	0.888792	1.11929	4.71196e-07	1.13341	2.34e-07	5.29797e-13	1.50973
MSMEG_2752(2822265-2823224_-)_-_RNA_polymerase_sigma_factor_SigB	0.854476	1.77502e-11	2.01405	3.99171e-36	1.00529	9.06206e-12	0.228503	0.26874	0.181584	0.302624	0.483689	0.000187557	0.261405	0.277986	0.198288	0.342847	1.31673	1.357e-27	1.14973	2.04147e-24	3.99171e-36	2.01405
MSMEG_2753(2823372-2823800_-)_-_hypothetical_protein	0.421058	0.159203	1.90059	3.28875e-25	1.60726	2.46938e-13	0.531726	0.0382327	0.474396	0.0543919	0.658057	0.00284038	0.536533	0.041921	0.507569	0.0605444	0.721482	0.000667489	0.851863	6.73379e-05	3.28875e-25	1.90059
MSMEG_2755(2824118-2825110_-)_-_hypothetical_protein	0.0981219	0.847123	1.76996	6.51506e-31	1.10744	1.20176e-06	-0.16443	0.4192	-0.361328	0.00949445	0.0738767	0.719798	-0.0325097	0.948964	-0.247673	0.230251	0.600119	5.56103e-06	0.549984	2.37784e-05	6.51506e-31	1.76996
MSMEG_2756(2825183-2825374_-)_-_hypothetical_protein	0.489883	0.0749008	2.25234	1.35902e-40	1.61693	4.42497e-09	0.261178	0.332489	-0.0928847	0.818046	0.717447	4.93438e-05	0.47104	0.113644	0.0465573	0.935366	1.17104	2.49607e-13	1.11287	8.13228e-13	1.35902e-40	2.25234
MSMEG_2759(2826103-2826228_+)_-_hypothetical_protein	0.303292	NA	0.254599	0.799921	0.768669	0.404126	0.436753	NA	0.521676	NA	1.34876	0.0215711	0.335232	NA	0.0951441	NA	0.731602	NA	0.517059	NA	0.0215711	1.34876
MSMEG_2773(2837995-2839188_+)_-_RNA_methyltransferase	0.0975842	0.920446	1.0823	9.52587e-10	1.08867	5.60924e-06	0.375032	0.11614	0.486823	0.0175826	0.463352	0.0220181	0.247953	0.494123	0.330154	0.208789	0.364389	0.0986852	0.456018	0.0209831	9.52587e-10	1.08867
MSMEG_2776(2841956-2843872_+)_dxs_1-deoxy-D-xylulose-5-phosphate_synthase	0.237511	0.335437	1.1553	5.59701e-18	1.02998	5.29502e-10	0.566006	0.000235336	0.397756	0.00424692	0.656369	3.53469e-07	0.387687	0.0311831	0.34205	0.0500933	0.520045	0.000284	0.701585	5.09755e-08	5.59701e-18	1.1553
MSMEG_2783(2849980-2850276_+)_-_hypothetical_protein	0.455796	0.185116	1.02925	2.00439e-06	0.718611	0.0136044	0.709572	0.00880307	0.486656	0.0949329	0.694951	0.00637356	0.423021	0.249327	0.452238	0.160941	0.739986	0.00237461	0.465248	0.0898383	2.00439e-06	1.02925
MSMEG_2790(2856103-2856627_-)_-_hypothetical_protein	0.362628	0.489339	0.336685	0.312335	0.117515	0.864351	-0.469301	0.240053	-0.211278	0.688612	-0.185771	0.686119	0.199726	0.763416	-0.278692	0.617109	1.23423	2.18469e-07	0.929466	0.000488462	2.18469e-07	1.23423
MSMEG_2791(2856675-2857100_-)_-_pyridoxamine_5_-phosphate_oxidase	0.705671	0.0721556	1.08886	0.00190512	0.795266	0.109669	-0.748813	0.149647	-0.311432	0.634362	0.187871	0.75425	0.252393	0.759707	-0.0972385	0.924832	1.65901	4.31347e-09	1.34829	6.75587e-06	4.31347e-09	1.65901
MSMEG_2795(2860101-2861342_+)_-_transmembrane_transporter	-0.050204	0.973656	2.00374	6.78384e-31	1.75127	5.35876e-14	1.51188	2.9107e-16	1.00484	2.84778e-08	1.42663	2.61564e-16	0.757538	0.000819483	1.25544	1.25962e-11	0.929025	1.57012e-06	1.10689	9.00593e-10	6.78384e-31	2.00374
MSMEG_2796(2861362-2862573_+)_-_integral_membrane_protein	-0.125606	0.909236	1.169	1.74812e-09	1.05037	7.69821e-06	1.18804	4.57657e-09	0.606106	0.00685316	0.910704	7.6881e-06	0.423492	0.162352	0.880996	2.67598e-05	0.510095	0.034851	0.485202	0.0367407	1.74812e-09	1.18804
MSMEG_2797(2862579-2863511_-)_-_LysR_family_transcriptional_regulator	0.072764	0.979869	-1.23387	0.068561	-1.67985	0.0483596	0.925827	0.0803543	0.327143	NA	-0.597245	0.419541	0.047581	NA	0.0862478	NA	-0.210491	NA	-0.266593	0.749632	0.0483596	1.67985
MSMEG_2799(2863788-2864840_+)_-_phospho-2-dehydro-3-deoxyheptonate_aldolase	-0.0820877	0.927195	1.13221	1.65178e-13	1.09903	1.15065e-06	1.41938	8.45851e-17	0.797383	6.65898e-08	0.616695	0.000174656	0.290972	0.291461	0.470521	0.0171427	0.0951879	0.740559	0.034351	0.909524	8.45851e-17	1.41938
MSMEG_2824(2885869-2887335_+)_-_IS1549,_transposase	-0.109939	0.926464	1.29612	8.62428e-09	0.387917	0.249661	1.91602	4.19105e-25	0.949891	1.89358e-06	1.66136	1.48541e-20	0.607863	0.0430606	0.989743	3.43642e-06	0.198528	0.558279	0.214959	0.49956	4.19105e-25	1.91602
MSMEG_2830(2892622-2893989_-)_-_ISMsm4,_transposase	0.339823	0.681567	0.270775	0.590337	-1.72366	0.00412537	-0.860369	0.109785	-0.534944	0.341194	-0.694115	0.223008	-0.348456	0.656884	-0.975549	NA	0.0185471	0.980026	-0.258498	0.685015	0.00412537	1.72366
MSMEG_2832(2894648-2894974_-)_-_hypothetical_protein	-0.176468	0.804852	0.651646	0.00178612	0.789946	0.00513258	0.387773	0.190134	0.501274	0.0296634	1.06389	1.28355e-08	0.257603	0.533152	0.335502	0.267198	-0.47767	0.0963433	-0.145753	0.664519	1.28355e-08	1.06389
MSMEG_2845(2907894-2908766_-)_-_ABC_transporter_permease	0.199622	NA	1.16515	0.0525059	0.801054	0.335966	0.726294	0.297614	0.905423	NA	1.2279	0.0288895	0.616076	NA	1.16857	NA	0.828303	NA	1.39986	0.00780873	0.00780873	1.39986
MSMEG_2868(2929813-2930508_+)_-_PadR_family_transcriptional_regulator	0.0432113	0.982158	1.05975	5.493e-05	0.433874	0.335569	0.947659	0.00152543	0.480356	0.20994	0.581592	0.090211	0.26095	0.692907	-0.0113891	0.994593	0.1904	0.690676	0.306076	0.451547	5.493e-05	1.05975
MSMEG_2905(2967713-2968099_+)_-_transcriptional_regulator	1.19994	4.88597e-05	3.24841	2.59944e-45	1.60652	0.00111121	0.263721	0.796258	-0.140269	0.876996	0.831792	0.0461512	0.490701	0.43633	0.343987	0.645841	2.89968	2.66119e-28	3.36472	2.53405e-54	2.53405e-54	3.36472
MSMEG_2906(2968218-2969042_+)_-_hypothetical_protein	1.31857	1.87004e-06	2.72533	5.98276e-08	1.18696	0.201016	-0.24194	0.712207	-0.560785	0.283961	0.925473	0.0156597	0.131226	0.916387	0.0227832	0.989897	2.78125	5.6024e-11	3.04347	9.34796e-13	9.34796e-13	3.04347
MSMEG_2913(2977263-2978126_-)_-_hydrolase	1.22809	1.2605e-07	0.573835	0.067755	-1.16601	0.0170485	-0.74949	0.0747851	-0.764296	0.0491246	-0.618853	0.131191	-0.551851	0.232699	-0.875331	0.0250174	0.828231	0.00374032	0.084856	0.868528	1.2605e-07	1.22809
MSMEG_2916(2979652-2980419_-)_-_DNA-binding_response_regulator,_PhoP_family_protein	0.619319	0.307236	1.1489	0.0146832	0.735382	0.298269	0.400689	0.58163	0.224652	NA	0.107699	0.901036	0.464298	NA	0.0912919	NA	1.10607	0.0205114	1.06569	0.0261389	0.0146832	1.1489
MSMEG_2925(2988115-2988897_-)_-_permease_membrane_component	0.669964	0.000186518	-0.447417	0.0305076	-0.653186	0.538691	0.0355101	0.922489	-0.207102	0.424017	-0.552205	0.00377506	-0.451689	0.062329	-1.10154	4.00953e-09	0.65088	0.000169893	0.127136	0.621997	4.00953e-09	1.10154
MSMEG_2930(2992647-2993078_+)_-_hypothetical_protein	0.871494	0.0109107	0.473312	0.266254	0.340832	0.593877	0.618914	0.17347	0.607288	0.159653	0.729312	0.0774413	0.562004	0.240238	0.5003	0.339929	1.06277	0.00177839	0.819228	0.0303548	0.00177839	1.06277
MSMEG_2937(2999713-3000624_+)_-_pyridoxal_biosynthesis_lyase_PdxS	-0.074922	0.926464	1.29417	1.78312e-20	1.20661	4.3311e-11	1.14125	4.67789e-15	0.827169	6.98842e-11	1.1541	1.07334e-19	0.68211	0.000112656	0.870495	9.04295e-09	0.532836	0.00068343	0.801535	1.4657e-09	1.78312e-20	1.29417
MSMEG_2958(3020304-3021023_+)_-_hypothetical_protein	1.44336	1.78337e-10	1.74992	1.62513e-13	-0.951021	0.215755	0.152434	0.793377	-0.132038	0.856509	0.0517065	0.927161	-0.174641	0.845084	-0.664497	0.138924	1.64965	2.14689e-12	1.09579	4.57983e-05	1.62513e-13	1.74992
MSMEG_2975(3040917-3041594_+)_-_metallo-beta-lactamase	0.189498	0.709322	1.05635	2.01176e-09	0.881986	0.000180318	0.652596	0.00110454	0.357464	0.105179	0.600976	0.00112462	0.34594	0.210644	0.478847	0.0298982	0.45821	0.0256137	0.616647	0.000547137	2.01176e-09	1.05635
MSMEG_2976(3041591-3042871_+)_hisS_histidyl-tRNA_synthetase	0.259737	0.341482	1.00575	4.26548e-12	0.875336	1.24472e-06	0.751484	3.07945e-06	0.563636	0.000125042	0.803151	1.03161e-08	0.512522	0.0060939	0.588488	0.000286575	0.766461	1.72804e-07	0.87471	1.24577e-10	4.26548e-12	1.00575
MSMEG_2980(3044895-3046022_-)_-_hypothetical_protein	-0.715124	NA	-2.52442	0.000538148	-2.04687	0.0128245	-1.09235	NA	-0.850206	NA	-1.00768	NA	-0.472949	NA	-1.01155	NA	-0.97627	NA	-0.917486	NA	0.000538148	2.52442
MSMEG_2982(3046939-3048207_-)_-_periplasmic_binding_protein	-0.400914	0.655381	-2.94869	3.00792e-07	-1.12792	0.0791739	-1.83752	0.000628684	-1.02087	0.038925	-0.374856	0.549536	-0.397203	0.601725	-0.387191	0.605214	-0.975402	0.0653729	-0.733068	0.184283	3.00792e-07	2.94869
MSMEG_2983(3048445-3048876_+)_-_hypothetical_protein	-0.0113426	0.994424	-0.503423	0.0365078	-0.383324	0.300432	-0.387475	0.192613	-0.569179	0.0261146	-0.141409	0.692574	-0.304191	0.454022	-0.379699	0.239831	-1.04013	1.977e-05	-0.96742	0.000249716	1.977e-05	1.04013
MSMEG_3019(3091715-3092743_+)_-_hypothetical_protein	-0.0564157	0.963651	1.13714	8.89115e-12	0.810661	0.000584661	0.813537	1.62206e-05	0.151096	0.643531	0.555161	0.00369782	0.163766	0.723111	0.0226799	0.97675	0.311227	0.180612	0.299274	0.167424	8.89115e-12	1.13714
MSMEG_3022(3095235-3095540_-)_-_transglycosylase_associated_protein	1.39391	5.76778e-14	1.95743	2.38597e-18	-0.668775	0.557194	-0.844674	0.0046304	-0.378308	0.255943	-0.536612	0.0786276	-0.228975	0.684708	-0.647597	0.0324379	1.29045	1.08851e-10	0.666806	0.00440728	2.38597e-18	1.95743
MSMEG_3038(3111537-3111776_+)_-_hypothetical_protein	0.0937132	NA	3.14604	8.73607e-08	2.77353	1.89879e-05	1.35056	NA	1.28764	NA	1.88326	NA	1.00167	NA	1.5407	NA	2.19808	NA	2.13845	NA	8.73607e-08	3.14604
MSMEG_3042(3115075-3115632_+)_-_bifunctional_pyrimidine_regulatory_protein_PyrR/uracil_phosphoribosyltransferase	-0.415656	0.15189	1.02343	5.37216e-09	0.991161	2.88817e-05	0.681302	0.00093841	0.559038	0.00655807	0.984712	1.08995e-08	0.491534	0.0472156	0.669243	0.000878452	0.179549	0.527987	0.437228	0.037727	5.37216e-09	1.02343
MSMEG_3049(3124455-3124661_-)_-_hypothetical_protein	0.0030214	NA	0.527695	0.496532	0.864956	0.256105	0.623573	0.391616	0.361052	NA	1.36983	0.00625988	0.481561	NA	0.586568	NA	0.367765	NA	0.360032	0.663579	0.00625988	1.36983
MSMEG_3055(3127746-3128945_+)_metK_S-adenosylmethionine_synthetase	-0.0597239	0.935998	-1.02383	8.49986e-14	-0.594465	0.000478246	-0.524336	0.000835415	-0.462128	0.000392528	-0.658796	1.68286e-07	-0.547	0.000386926	-0.483363	0.000932025	-0.640463	1.55804e-06	-0.800757	2.86993e-10	8.49986e-14	1.02383
MSMEG_3056(3129093-3130088_+)_-_ABC_transporter_ATP-binding_protein	-0.321727	0.310723	-2.62912	1.93145e-32	-2.13872	6.81375e-16	-1.80043	6.0528e-15	-1.34223	2.19303e-10	-1.74714	7.32783e-16	-1.44941	1.66672e-12	-1.33078	2.09241e-10	-1.55149	3.94766e-14	-1.92287	5.0788e-20	1.93145e-32	2.62912
MSMEG_3057(3130085-3130825_+)_-_metal_ABC_transporter_permease	-0.0897669	0.934211	-2.65319	7.60717e-27	-1.96523	3.44236e-11	-1.77457	3.46968e-12	-1.23296	3.2583e-08	-1.75226	1.24425e-12	-1.12551	1.94213e-06	-1.37374	3.90151e-09	-1.27768	3.06084e-08	-1.67228	2.68259e-11	7.60717e-27	2.65319
MSMEG_3058(3130870-3131709_+)_-_lipoprotein,_nlpa_family_protein	-0.099075	0.894209	-2.68012	2.25128e-55	-2.01834	4.9635e-24	-2.04103	1.86984e-27	-1.48831	7.77143e-24	-1.99854	6.12198e-32	-1.16234	9.80412e-13	-1.47634	1.10522e-18	-1.71293	1.22076e-25	-2.02674	2.7782e-37	2.25128e-55	2.68012
MSMEG_3066(3140241-3140918_+)_rpe_ribulose-phosphate_3-epimerase	0.0735328	0.947418	1.00241	8.09628e-09	0.781075	0.000335348	0.960095	3.35369e-07	0.313547	0.211187	0.603171	0.00205601	0.389267	0.150082	0.414537	0.104468	0.37976	0.102533	0.309959	0.17031	8.09628e-09	1.00241
MSMEG_3068(3142059-3142244_+)_-_hypothetical_protein	0.146311	0.860979	1.38585	6.2642e-12	1.26925	4.43288e-06	0.272115	0.387524	0.0600121	0.91403	0.572118	0.0145728	0.0735465	0.922875	0.191911	0.657755	0.303663	0.311528	0.254577	0.362669	6.2642e-12	1.38585
MSMEG_3083(3155827-3157173_+)_-_nucleoside-diphosphate_sugar_epimerase	0.778649	0.000114806	0.0674527	0.832768	-1.02335	0.00663068	-0.348488	0.26666	-0.0648037	0.905726	-0.180417	0.589643	-0.330874	0.389027	-0.451717	0.135952	0.938133	7.23681e-07	0.234863	0.394204	7.23681e-07	1.02335
MSMEG_3090(3162550-3163551_-)_-_ribose_transporter_permease_RbsC	0.309815	0.771608	-1.49876	0.00913072	-1.36854	0.0600201	-0.176755	0.83059	-0.168373	0.858472	-0.524779	0.429928	-0.245718	NA	-0.0481874	NA	-0.514012	0.439141	-0.137839	0.858211	0.00913072	1.49876
MSMEG_3091(3163544-3165091_-)_-_ribose_transport_ATP-binding_protein_RbsA	0.00472402	0.998469	-1.34665	0.00916967	-1.08648	0.100325	-0.0234015	0.97616	0.0532332	0.962039	-0.702839	0.223126	-0.35227	0.663004	-0.211091	0.817929	-0.904003	0.0984881	-0.187955	0.781413	0.00916967	1.34665
MSMEG_3093(3166037-3167596_-)_-_sugar_kinase	0.0132687	0.997225	-1.1854	0.0109463	-1.53654	0.0260715	0.133468	0.849849	0.0626836	0.948821	-0.648558	0.23072	-0.353608	0.650497	-0.0119025	0.995192	-0.448396	0.423945	0.077689	0.90865	0.0109463	1.53654
MSMEG_3094(3167600-3168691_-)_-_oxidoreductase,_zinc-binding_dehydrogenase	0.159451	0.926464	-1.70435	0.000843526	-1.09526	0.165604	0.0107952	0.988047	-0.121783	0.8989	-0.892265	0.11651	-0.19509	0.852348	-0.105804	0.923717	-0.356811	0.571396	-0.461707	0.443433	0.000843526	1.70435
MSMEG_3095(3168749-3169684_-)_-_D-ribose-binding_periplasmic_protein	0.073898	0.976208	-1.52558	0.00253583	-0.650092	0.345505	0.219234	0.757418	-0.397326	0.545829	-0.807488	0.151403	-0.18276	0.863597	-0.29788	0.715358	-0.74866	0.17579	-0.599765	0.28038	0.00253583	1.52558
MSMEG_3109(3183900-3184715_-)_-_binding-protein-dependent_transporters_inner_membrane_component	0.143027	0.944936	0.461007	0.413969	0.795588	0.159111	1.06367	0.0140179	0.597654	0.251125	0.716461	0.162399	0.51535	0.389469	0.397881	0.582775	0.0658678	0.936122	0.358457	0.559319	0.0140179	1.06367
MSMEG_3137(3210665-3211774_+)_-_oxidoreductase	1.02365	1.14238e-05	2.09111	1.88054e-24	1.22039	0.00361888	-0.469066	0.240053	-0.426812	0.296241	0.297056	0.437412	0.218995	0.743995	-0.0232401	0.98459	2.29895	5.36847e-33	2.59843	3.88305e-44	3.88305e-44	2.59843
MSMEG_3138(3211820-3212194_+)_trx_thioredoxin	0.918751	2.12097e-06	2.36571	3.8221e-39	1.33217	1.20718e-09	-0.0348799	0.933994	-0.269035	0.42355	0.754496	0.00054395	0.318416	0.70243	-0.0114846	0.991908	2.18157	3.98407e-43	2.02073	1.08833e-38	3.98407e-43	2.36571
MSMEG_3139(3212249-3213070_+)_-_enoyl-CoA_hydratase	0.558911	0.00939507	1.63718	1.50518e-20	0.925816	0.00388352	-0.10013	0.776451	-0.119005	0.758311	0.3614	0.13022	0.149863	0.772669	0.0105531	0.990587	1.83472	1.86753e-30	1.84722	1.06182e-32	1.06182e-32	1.84722
MSMEG_3140(3213101-3214729_+)_-_ABC_transporter_ATP-binding_protein	-0.101226	0.869855	2.23764	5.46503e-62	2.27325	6.72939e-26	1.41885	5.30729e-24	1.49319	1.71379e-38	1.75528	1.09346e-46	1.21495	4.65881e-18	1.50099	1.69675e-30	1.20747	7.36446e-20	1.31725	2.72726e-26	5.46503e-62	2.27325
MSMEG_3141(3214859-3215056_+)_-_hypothetical_protein	0.697555	0.0186518	2.15079	1.14599e-24	1.63635	6.08435e-09	0.652028	0.049829	0.657419	0.0306032	0.809956	0.0046898	0.408882	0.409032	0.698253	0.0293874	0.953573	0.000597201	1.06688	2.35987e-05	1.14599e-24	2.15079
MSMEG_3158(3231961-3233832_+)_mutA_methylmalonyl-CoA_mutase,_small_subunit	0.334936	0.148979	-1.01631	4.74358e-09	-1.12761	0.0050469	0.676077	8.19155e-05	0.16134	0.526477	0.198567	0.337116	0.0618961	0.908871	0.256459	0.283746	-0.00491813	0.987723	0.0202409	0.943511	4.74358e-09	1.12761
MSMEG_3159(3233834-3236089_+)_-_methylmalonyl-CoA_mutase	0.310186	0.18278	-0.913659	1.66755e-08	-1.08069	0.00531569	0.440266	0.0194732	0.0819815	0.800335	-0.0751265	0.760287	0.00557452	0.987421	0.170888	0.525677	-0.172866	0.458082	0.126823	0.541686	1.66755e-08	1.08069
MSMEG_3160(3236097-3237074_+)_-_arginine/ornithine_transporter_ATPase	0.147916	0.807889	-0.919792	3.5968e-06	-1.27654	0.00152873	0.234406	0.371408	0.161742	0.588334	-0.113845	0.695183	-0.0044995	0.990687	0.0590033	0.909351	-0.0861284	0.785136	0.221042	0.325825	3.5968e-06	1.27654
MSMEG_3161(3237127-3237477_+)_-_hypothetical_protein	-0.092938	0.962749	-1.00599	0.0084938	-1.14499	0.0572912	0.0623094	0.919582	0.244866	0.651063	-0.224114	0.675732	-0.0703091	0.94457	0.122615	0.884694	-0.378314	0.427377	0.210366	0.662731	0.0084938	1.14499
MSMEG_3162(3237553-3238818_+)_-_beta-lactamase	0.191902	0.78262	-1.21899	7.84301e-06	-0.938548	0.0414215	0.826012	0.000454339	0.0640294	0.914001	-0.129853	0.744239	0.0494817	0.945618	0.221273	0.618823	-0.398536	0.207798	0.0489658	0.907027	7.84301e-06	1.21899
MSMEG_3163(3238864-3239595_-)_-_gp55_protein	-0.229334	0.635543	-0.37512	0.0991172	-0.915664	0.000514735	1.08069	1.01414e-08	0.274915	0.298136	0.386474	0.0755997	0.330404	0.263586	0.194596	0.627097	0.128307	0.695339	-0.465831	0.0415613	1.01414e-08	1.08069
MSMEG_3177(3252280-3252924_+)_-_transcriptional_regulatory_protein	0.111418	0.943363	0.900832	0.000746929	1.37084	3.22804e-05	1.24695	5.16514e-06	1.40972	5.5338e-10	1.44965	2.85011e-09	1.07488	0.000118367	1.21735	1.44019e-06	0.431536	0.243378	1.08168	2.69689e-05	5.5338e-10	1.44965
MSMEG_3183(3258382-3259674_+)_ilvA_threonine_dehydratase	0.102085	0.883325	1.86716	5.44152e-43	1.85659	3.01454e-16	0.914682	4.13062e-09	0.428762	0.00661224	1.12144	2.1938e-17	0.478662	0.00999243	0.257489	0.291435	0.712094	3.84787e-06	0.883484	9.51595e-11	5.44152e-43	1.86716
MSMEG_3197(3275485-3276816_-)_-_lipase	0.250515	0.583991	0.0442336	0.901611	-0.00581894	0.992415	-1.22991	1.67906e-06	-1.18309	5.45084e-08	-1.22851	1.34576e-07	-0.446714	0.173733	-0.85227	0.000300141	0.216884	0.453324	0.366306	0.127996	5.45084e-08	1.22991
MSMEG_3198(3276859-3277524_-)_-_NUDIX_family_hydrolase	1.04394	0.00269826	2.1947	6.7165e-12	0.780811	0.163949	0.195559	0.809735	-1.14384	NA	0.251799	0.7076	0.19266	0.859801	-0.900356	NA	1.37254	0.000132917	1.17388	0.00141723	6.7165e-12	2.1947
MSMEG_3199(3277598-3278641_+)_nadA_quinolinate_synthetase	1.31587	7.45899e-16	2.9732	3.4593e-61	0.9538	7.62026e-05	0.163928	0.841157	-0.90821	2.8825e-06	0.541518	0.00380596	0.152141	0.904523	-0.589947	0.0319093	1.46674	2.70456e-21	1.6743	4.28368e-31	3.4593e-61	2.9732
MSMEG_3200(3278638-3280233_+)_nadB_L-aspartate_oxidase	0.847125	0.0490321	1.84655	5.71159e-06	0.145572	0.893883	-0.243666	0.757	-0.805862	0.0806271	0.411519	0.495272	0.0158217	0.986352	-0.374154	0.662969	1.25923	0.00245983	1.52682	0.000165993	5.71159e-06	1.84655
MSMEG_3201(3280227-3281093_+)_nadC_nicotinate-nucleotide_pyrophosphorylase	0.42155	0.662141	1.4449	0.0143085	-0.212949	0.862477	-0.419779	0.584113	-0.702491	0.258241	0.11296	0.895516	-0.246068	0.819044	-0.239689	0.827652	0.696422	0.291165	1.19484	0.0364398	0.0143085	1.4449
MSMEG_3202(3281139-3282659_-)_-_hypothetical_protein	0.468329	0.480794	3.23712	1.28401e-41	3.00048	1.05769e-26	1.49603	1.35239e-05	2.19171	1.37052e-17	2.00241	8.23619e-12	1.54866	6.80027e-08	2.26409	8.89332e-18	2.67368	8.51209e-26	2.3036	5.72282e-18	1.28401e-41	3.23712
MSMEG_3203(3283047-3283682_-)_-_transporter_LysE_family_protein	-0.0568524	0.972742	2.70653	3.59508e-60	2.6507	9.09481e-24	1.93077	5.52052e-25	1.97637	9.45335e-35	2.27847	2.55805e-44	1.6635	7.23601e-18	1.98053	6.90791e-30	1.98886	2.07034e-29	1.98878	1.79968e-32	3.59508e-60	2.70653
MSMEG_3205(3284200-3285537_+)_hisD_histidinol_dehydrogenase	0.384236	0.0417963	2.01001	5.35233e-45	1.55338	6.33784e-12	1.59817	1.7043e-27	0.865378	1.66131e-10	1.54046	2.48634e-36	0.846218	5.05773e-07	0.873703	1.12723e-09	1.37433	1.13893e-24	1.24585	8.71716e-23	5.35233e-45	2.01001
MSMEG_3206(3285537-3286676_+)_hisC_histidinol-phosphate_aminotransferase	0.411489	0.0492141	1.87466	6.93822e-36	1.39641	9.84903e-12	1.47699	1.02544e-21	0.858099	3.05753e-09	1.39782	4.79258e-24	0.792417	4.2483e-06	0.84335	1.12774e-07	1.40826	4.18213e-22	1.4159	1.1774e-24	6.93822e-36	1.87466
MSMEG_3207(3286673-3287293_+)_hisB_imidazoleglycerol-phosphate_dehydratase	0.513001	0.0111199	1.92026	3.02487e-38	1.55482	1.69945e-19	1.56464	2.95669e-23	0.996983	2.13631e-11	1.48647	5.02446e-25	0.775591	1.47435e-05	0.983059	2.2338e-09	1.20566	8.91258e-14	1.53216	1.52235e-26	3.02487e-38	1.92026
MSMEG_3208(3287290-3287907_+)_hisH_imidazole_glycerol_phosphate_synthase_subunit_HisH	0.398071	0.125344	1.96395	2.99477e-29	1.54496	1.1474e-16	1.63637	2.90219e-23	1.16883	2.2318e-13	1.47813	1.17807e-20	0.833587	2.1639e-05	1.035	1.14938e-08	1.33238	3.41487e-16	1.61141	2.96637e-27	2.99477e-29	1.96395
MSMEG_3209(3287922-3288698_+)_-_phosphoribosyl_isomerase_A	0.162338	0.821014	1.61434	4.37007e-17	1.25255	1.3881e-07	1.49442	1.24966e-16	0.994274	6.33983e-09	1.32367	4.01215e-15	0.771277	0.000203673	1.03673	1.71658e-08	1.18588	2.82148e-11	1.37445	9.55398e-17	4.37007e-17	1.61434
MSMEG_3210(3288695-3289525_+)_-_inositol_monophosphate_phosphatase	0.136595	0.799778	1.64347	1.39151e-28	1.33693	2.46562e-16	1.58688	7.75731e-28	1.25842	2.12695e-23	1.5489	1.07915e-33	0.921569	3.63827e-09	1.25033	2.6705e-18	1.15727	1.40065e-12	1.45455	5.78001e-30	1.07915e-33	1.64347
MSMEG_3211(3289522-3290307_+)_hisF_imidazole_glycerol_phosphate_synthase_subunit_HisF	0.0206563	0.988481	1.33908	3.42963e-14	1.09303	1.96524e-09	1.52601	1.67084e-22	1.10607	1.28956e-13	1.33906	7.21501e-20	0.8489	7.32091e-07	1.05559	4.15546e-11	0.907743	1.0915e-07	1.30288	6.07283e-20	1.67084e-22	1.52601
MSMEG_3212(3290318-3290665_+)_hisI_phosphoribosyl-AMP_cyclohydrolase	-0.0853137	0.94138	1.4377	5.39336e-17	1.20241	1.88629e-09	1.5109	8.67591e-18	1.14314	1.93718e-12	1.45124	1.28313e-18	0.75213	0.000215712	1.04949	1.66653e-08	0.877223	7.58877e-06	1.4063	7.34924e-19	7.34924e-19	1.5109
MSMEG_3225(3302712-3307268_+)_-_ferredoxin-dependent_glutamate_synthase_1	-0.246685	0.417889	0.953901	4.98759e-11	0.391673	0.137087	1.14228	1.27747e-14	0.346359	0.0396816	0.816911	3.68649e-09	0.189739	0.554396	0.372736	0.0492943	0.166093	0.4579	0.257753	0.156777	1.27747e-14	1.14228
MSMEG_3232(3315095-3316147_-)_cydB_cytochrome_D_ubiquinol_oxidase_subunit_II	0.333789	0.399555	0.284712	0.305444	-0.407976	0.386623	-0.567167	0.0737055	-0.224632	0.574405	-0.58139	0.0579515	-0.192819	0.743274	-0.0771444	0.906696	0.789073	0.000632465	1.0575	1.47987e-07	1.47987e-07	1.0575
MSMEG_3233(3316161-3317624_-)_-_cytochrome_D_ubiquinol_oxidase_subunit_1	0.478056	0.00640807	1.77865	3.23685e-36	1.15127	9.9435e-11	0.642071	0.000574802	0.757896	1.80429e-08	0.86657	3.20856e-10	0.683386	2.43726e-05	0.963164	7.79302e-11	1.20703	2.63778e-18	1.32253	9.01931e-22	3.23685e-36	1.77865
MSMEG_3234(3317720-3318295_-)_-_integral_membrane_protein	-0.0509723	0.964614	1.27397	4.95592e-16	1.23912	5.96142e-12	0.675621	0.000324942	0.858868	4.74848e-08	0.912454	1.37191e-08	0.715311	8.95245e-05	0.91621	3.61388e-08	0.748836	2.5026e-05	0.790491	8.06085e-07	4.95592e-16	1.27397
MSMEG_3244(3327095-3328519_+)_-_hypothetical_protein	0.113064	0.912224	1.30625	4.26382e-13	1.03266	3.36652e-06	1.04362	2.1443e-07	0.575067	0.0081575	0.979203	2.72369e-07	0.551957	0.0370822	0.595645	0.0103003	0.808952	5.06227e-05	0.783005	5.62932e-05	4.26382e-13	1.30625
MSMEG_3247(3329756-3330919_+)_-_branched-chain_amino_acid_ABC_transporter_substrate-binding_protein	-0.272183	0.210842	-0.998652	4.14723e-11	-0.777209	9.16254e-06	-1.21233	6.87852e-16	-0.425569	0.00183799	-1.08349	1.22169e-16	-0.280236	0.191293	-0.439709	0.00578272	-0.622708	8.94324e-06	-0.934019	3.22223e-13	1.22169e-16	1.21233
MSMEG_3248(3330998-3332035_+)_-_branched-chain_amino_acid_ABC_transporter_permease	-0.375631	0.115835	-1.40954	7.05018e-13	-1.20605	1.83281e-07	-1.42718	4.1135e-13	-0.533161	0.00313456	-1.17162	4.35585e-11	-0.480679	0.0331714	-0.513976	0.0111502	-0.907052	3.10567e-07	-1.00994	2.3225e-09	4.1135e-13	1.42718
MSMEG_3249(3332032-3333246_+)_-_branched-chain_amino_acid_ABC_transporter_permease	-0.351568	0.163573	-1.31081	4.23908e-13	-1.14605	0.000242627	-1.31799	2.46714e-11	-0.40931	0.0397813	-0.996129	4.82848e-08	-0.494106	0.0264356	-0.463583	0.0340696	-0.731429	0.000313734	-0.694158	8.34717e-05	4.23908e-13	1.31799
MSMEG_3250(3333243-3334097_+)_-_ABC_transporter_ATP-binding_protein	-0.230534	0.621656	-1.03856	1.24104e-07	-1.08136	0.000215649	-1.1847	1.10479e-07	-0.263334	0.324391	-0.942756	4.82783e-06	-0.412768	0.12116	-0.502608	0.0320489	-0.656119	0.00151672	-0.678141	0.000696315	1.10479e-07	1.1847
MSMEG_3251(3334081-3334827_+)_-_branched-chain_amino_acid_ABC_transporter_ATP-binding_protein	-0.290678	0.458718	-1.22564	5.03487e-09	-1.39745	2.06255e-07	-1.21418	2.37013e-07	-0.421192	0.0867824	-0.921973	3.25877e-05	-0.479162	0.090612	-0.357491	0.206498	-0.71145	0.00230484	-0.705267	0.00107762	5.03487e-09	1.39745
MSMEG_3255(3336777-3337652_-)_-_DoxX_subfamily_protein	1.27409	3.18764e-13	0.954432	1.82474e-06	-1.05525	0.280155	-0.103487	0.799308	-0.36576	0.239122	-0.571335	0.0336646	-0.289223	0.515116	-1.24701	9.55373e-07	1.30212	2.67127e-13	0.386392	0.108791	2.67127e-13	1.30212
MSMEG_3259(3339524-3340744_+)_-_acyl-CoA_dehydrogenase	-0.00990172	0.992285	-1.07443	1.56485e-09	-1.05405	2.96906e-06	-0.545743	0.00770894	-0.415351	0.0353942	-0.786059	1.36118e-05	-0.474442	0.0331714	-0.31769	0.188692	-0.305324	0.147283	-0.733781	3.0761e-05	1.56485e-09	1.07443
MSMEG_3266(3347124-3348557_+)_-_maltose/maltodextrin-binding_protein	0.210633	0.894209	-1.20662	0.044586	-0.766239	0.369634	-0.67563	0.315789	-0.252128	0.773581	-0.856712	0.180377	-0.315434	NA	-0.44386	NA	-0.576846	0.403832	-0.597175	0.373047	0.044586	1.20662
MSMEG_3273(3354888-3355973_+)_-_glutamyl_aminopeptidase,_M42_family_protein	1.03236	0.00268066	0.908809	0.024185	-0.251416	0.76736	-0.152585	0.849849	-0.0274521	0.982207	-0.0943113	0.901036	-0.335923	NA	-0.279869	NA	1.13027	0.00264445	0.619527	0.186223	0.00264445	1.13027
MSMEG_3276(3358295-3359179_+)_-_integral_membrane_protein	0.266203	0.575179	2.37579	4.47797e-51	1.90327	3.27219e-23	1.39846	3.64636e-14	2.2465	7.1068e-57	2.22237	3.09678e-48	1.94312	8.75236e-32	2.30703	1.02782e-50	2.53885	1.97728e-62	2.30074	1.67329e-52	1.97728e-62	2.53885
MSMEG_3278(3359219-3359566_+)_-_hypothetical_protein	0.0734607	0.957985	1.35507	3.59934e-12	1.09407	3.39407e-05	0.680912	0.0108086	1.32634	3.10995e-13	1.25254	2.21696e-10	1.06997	2.95758e-07	1.47827	4.56711e-15	1.61189	1.35399e-18	1.41707	1.222e-14	1.35399e-18	1.61189
MSMEG_3281(3362546-3363814_-)_-_spermidine/putrescine_ABC_transporter_ATP-binding_protein	-0.425775	0.446704	-0.765652	0.029694	-0.497367	0.355885	-0.43393	0.326553	-0.251967	0.63665	-0.61817	0.125339	-0.507692	0.274342	-0.393866	0.436718	-1.03652	0.00434931	-0.841384	0.0226333	0.00434931	1.03652
MSMEG_3289(3369713-3370798_+)_-_gp61_protein	1.49104	7.00254e-23	1.9189	2.42257e-35	-0.534193	0.660084	-0.714312	0.00219251	-0.64283	0.00107353	-0.850754	2.16744e-05	-0.549939	0.018148	-1.05698	0.0261391	1.61165	1.78378e-26	0.927318	1.49099e-08	2.42257e-35	1.9189
MSMEG_3297(3376204-3377424_+)_-_CadC_family_transcriptional_regulator	-0.37875	0.0504665	-0.366664	0.0769405	-1.48112	3.35251e-07	0.505208	0.0018638	-0.0411653	0.900555	0.219079	0.182299	-0.438932	0.0342947	0.23426	0.250561	-0.900511	1.74173e-10	-0.581428	7.33137e-05	1.74173e-10	1.48112
MSMEG_3298(3377556-3378146_+)_-_response_regulator_receiver_domain-containing_protein	-0.135667	0.883325	-0.657796	0.0193563	-1.4817	0.00351593	0.456869	0.0962436	-0.0997233	0.846121	0.142523	0.689579	-0.303525	0.515424	0.196676	0.653234	-0.615795	0.0243956	-0.635761	0.0158272	0.00351593	1.4817
MSMEG_3300(3379139-3380224_+)_-_oxidoreductase,_Gfo/Idh/MocA_family_protein	-0.14139	0.920446	-0.435277	0.234448	-1.02814	0.0888062	0.495435	0.159195	0.358672	0.368061	0.620758	0.0438295	-0.0230883	0.974722	0.490972	0.178869	-0.277469	0.527431	0.00922661	0.985007	0.0438295	1.02814
MSMEG_3305(3384988-3385890_+)_-_hypothetical_protein	0.32674	0.341482	3.34489	2.29281e-114	3.24754	1.05525e-56	2.22391	4.19327e-41	2.80034	8.28703e-99	2.81337	7.29066e-91	2.31459	2.0575e-47	2.80198	2.30993e-80	2.89383	7.20855e-89	2.80468	6.14316e-91	2.29281e-114	3.34489
MSMEG_3306(3386138-3387082_+)_-_zinc-binding_alcohol_dehydrogenase	-0.106966	0.943363	2.40729	2.23396e-36	2.47365	2.68289e-32	1.18651	2.53901e-06	2.212	5.48379e-37	1.67202	3.11303e-16	1.48162	7.13684e-12	2.2022	4.15204e-32	1.92748	2.13121e-20	2.19059	2.81044e-33	5.48379e-37	2.47365
MSMEG_3313(3391777-3392985_-)_-_xylose_repressor	0.261262	0.679741	1.57513	2.21211e-15	1.59717	1.17865e-07	1.77934	1.03838e-17	1.73684	2.48928e-22	1.77858	3.90004e-21	1.47441	2.10712e-11	1.41821	2.36927e-12	1.12575	3.90275e-07	1.31567	3.084e-10	2.48928e-22	1.77934
MSMEG_3314(3393017-3394192_+)_-_transporter	0.311359	0.123932	2.14279	1.0255e-60	1.9843	6.20029e-32	1.6861	6.0156e-37	1.68975	4.89012e-54	1.88904	7.59352e-60	1.42195	8.7038e-23	1.64318	1.28101e-39	1.5266	6.93734e-33	1.6484	4.75975e-46	1.0255e-60	2.14279
MSMEG_3315(3394195-3394488_-)_-_hypothetical_protein	0.334699	0.761797	1.29196	0.00454708	1.11849	0.0547874	1.0037	0.0436574	0.730977	0.161841	0.90919	0.0762324	0.423587	NA	0.799915	0.127907	0.909597	0.069215	0.681417	0.220077	0.00454708	1.29196
MSMEG_3317(3394773-3395795_+)_dapB_dihydrodipicolinate_reductase_N-terminus_domain-containing_protein	-0.0447885	0.988481	1.28298	0.000733535	1.39456	0.00187577	0.783654	0.122081	1.26092	0.000506295	0.785205	0.105647	0.403412	0.575251	0.942505	0.0298517	0.933124	0.0398932	1.06091	0.0106137	0.000506295	1.39456
MSMEG_3323(3403263-3403796_+)_-_hypothetical_protein	0.173	0.916341	1.9198	2.0011e-11	0.730205	0.284323	0.0455057	0.953548	-0.510188	0.383776	0.12915	0.849557	-0.205391	0.843764	0.0471919	0.975747	0.264818	0.665446	0.591911	0.188234	2.0011e-11	1.9198
MSMEG_3324(3403857-3404060_+)_-_hypothetical_protein	0.244925	NA	1.37659	0.00733509	0.338667	0.741085	-0.0380162	0.971653	0.145614	NA	0.513049	0.484362	0.0875317	NA	-0.10684	NA	0.309036	NA	0.70013	0.28269	0.00733509	1.37659
MSMEG_3325(3404121-3404624_-)_-_hypothetical_protein	0.258101	0.662141	1.66897	2.25613e-14	1.07419	0.000349838	0.0428687	0.928103	-0.0842061	0.888635	0.340665	0.280323	-0.0704571	0.931823	0.174613	0.746621	0.372657	0.223311	0.629016	0.010804	2.25613e-14	1.66897
MSMEG_3326(3404832-3406022_-)_-_carboxylate-amine_ligase	0.137953	0.926464	0.918829	0.00148787	1.03417	0.00210561	0.425223	0.315168	0.0454325	0.962039	0.346477	0.425831	-0.0983085	0.922875	0.212786	0.74639	0.523427	0.157876	0.556294	0.112632	0.00148787	1.03417
MSMEG_3327(3406544-3406639_-)_-_hypothetical_protein	0.320581	0.794415	1.20044	0.0180703	0.860496	0.243346	0.158172	0.868096	-0.16493	NA	0.0864436	0.926829	0.0334905	NA	0.0783512	NA	0.0704116	NA	0.330548	0.683275	0.0180703	1.20044
MSMEG_3328(3406973-3407374_-)_-_hypothetical_protein	0.547366	0.28479	1.71223	7.82026e-10	1.06555	0.00819469	0.345038	0.525327	-0.306516	0.642321	0.466845	0.320727	0.00576191	0.992284	0.205421	0.796305	0.722784	0.0686525	0.820107	0.0261332	7.82026e-10	1.71223
MSMEG_3329(3407520-3407699_-)_-_hypothetical_protein	0.598431	0.151798	1.87844	3.8678e-13	1.06145	0.00495686	0.682274	0.115434	-0.206908	0.770451	0.298439	0.581852	0.264535	0.725923	0.47235	0.366868	0.914468	0.00680846	1.02976	0.00110263	3.8678e-13	1.87844
MSMEG_3330(3407751-3407924_-)_-_hypothetical_protein	0.602239	0.260244	2.42679	9.14774e-17	1.15271	0.0132438	0.619914	0.239805	0.181166	0.834993	0.776229	0.102395	0.184256	0.862631	0.256879	0.766175	0.822084	0.0761655	1.22188	0.00120771	9.14774e-17	2.42679
MSMEG_3331(3407950-3408447_-)_-_hypothetical_protein	0.369019	0.199405	1.52432	9.82536e-22	1.05475	2.7044e-06	0.625318	0.00358879	-0.157559	0.651063	0.518021	0.00888604	0.0355993	0.952542	0.0367297	0.962403	0.467009	0.0248783	0.757142	1.39335e-05	9.82536e-22	1.52432
MSMEG_3332(3408671-3409429_+)_-_TetR_family_transcriptional_regulator	0.436647	0.328123	1.74435	5.14307e-12	0.588432	0.122817	0.240923	0.608717	-0.628028	0.122846	0.128939	0.798817	0.0600739	0.944991	-0.0218949	0.987228	0.611531	0.0547276	0.641118	0.0349501	5.14307e-12	1.74435
MSMEG_3335(3412441-3413250_+)_-_IclR_family_transcriptional_regulator	0.291897	0.756725	1.09466	0.000746335	0.594788	0.28172	-0.285112	0.657108	0.335763	0.558964	0.573287	0.207843	0.168531	0.864396	0.1665	0.852152	0.172411	0.778012	0.576045	0.17031	0.000746335	1.09466
MSMEG_3353(3428505-3428870_+)_-_hypothetical_protein	0.245557	0.873497	1.08015	0.0498228	0.62407	0.489225	0.668625	0.314627	0.470368	NA	0.683919	0.299334	0.305284	NA	0.366833	NA	0.48478	0.514481	0.535346	0.443882	0.0498228	1.08015
MSMEG_3355(3430051-3430938_+)_-_hypothetical_protein	0.428874	0.619263	0.862267	0.0668904	0.878874	0.128661	0.271071	0.72011	0.473512	0.445041	0.607954	0.286258	0.421576	0.56399	0.622225	NA	1.09195	0.0123893	0.777625	0.119553	0.0123893	1.09195
MSMEG_3377(3448679-3449362_-)_-_hypothetical_protein	-1.05022	0.00196243	0.60621	0.0792482	1.55423	1.77108e-06	-0.245463	0.6333	0.756719	0.0136691	1.07949	8.56816e-05	0.20113	0.785775	0.726321	0.0251327	-0.562326	0.164438	0.0861308	0.875242	1.77108e-06	1.55423
MSMEG_3383(3453838-3453984_-)_-_hypothetical_protein	0.435186	NA	1.99489	0.000325459	1.41081	0.0551686	-0.116271	NA	0.299704	NA	-0.181281	NA	0.178026	NA	0.657661	NA	1.89476	0.000251359	2.37945	9.57395e-07	9.57395e-07	2.37945
MSMEG_3384(3454069-3454998_-)_-_isoflavone_reductase	0.85321	0.0112189	1.63689	8.6551e-07	1.36518	0.00181315	-0.330365	0.587898	0.072366	0.938337	0.317803	0.543106	0.257682	0.742652	0.432686	0.423289	2.0186	1.44622e-14	2.57536	2.20758e-23	2.20758e-23	2.57536
MSMEG_3385(3454995-3455480_-)_-_hypothetical_protein	0.66599	0.123721	1.58525	1.0982e-05	1.00187	0.0444812	-0.731636	0.210543	-0.709109	0.188027	0.384186	0.466745	0.215164	0.826134	-0.0078938	0.99571	2.12046	2.58848e-15	2.54001	9.27463e-23	9.27463e-23	2.54001
MSMEG_3386(3455477-3456817_-)_-_shikimate_transporter	0.88876	0.0130067	1.70147	8.33698e-08	0.884116	0.0783075	0.0229091	0.977172	-0.184825	0.826162	0.165069	0.810078	0.509104	0.371269	0.205924	0.826506	2.00377	3.2883e-12	2.40063	2.63024e-20	2.63024e-20	2.40063
MSMEG_3389(3459807-3461426_+)_-_acetolactate_synthase	0.103038	0.957678	-1.65746	0.000207301	-1.7932	0.00120819	-0.198354	0.751837	-0.665493	0.168981	-1.07268	0.0219151	-0.179106	0.852348	-0.537277	0.329265	-0.753207	0.104295	-0.910254	0.0455176	0.000207301	1.7932
MSMEG_3391(3462268-3463464_+)_-_L-carnitine_dehydratase/bile_acid-inducible_protein_F	0.423424	0.566077	-1.4541	0.00676242	-1.21189	0.0700715	-0.193317	0.804	-0.610627	0.295832	-0.702358	0.235835	-0.139315	0.904542	-0.490866	NA	-0.427738	0.503128	-0.475771	0.427322	0.00676242	1.4541
MSMEG_3407(3480577-3481794_-)_-_epoxide_hydrolase	0.0265861	0.992105	-1.72063	0.00837439	-1.0165	0.210075	-1.03388	0.11882	-0.232102	NA	-0.745018	0.28403	-0.353989	NA	-0.252949	NA	-0.483943	NA	-0.597698	0.415188	0.00837439	1.72063
MSMEG_3409(3482577-3483530_-)_-_oxidoreductase	0.729709	0.13764	0.955701	0.0385748	0.605315	0.418559	0.157412	0.854441	-0.0353396	NA	0.536034	0.369034	0.0870444	NA	-0.0898675	NA	2.13299	1.91461e-09	2.20545	2.37163e-11	2.37163e-11	2.20545
MSMEG_3410(3483534-3484115_-)_-_TetR_family_transcriptional_regulator	1.06202	0.0113887	1.47445	0.00212343	0.351742	0.760381	-0.0721903	0.943756	-0.41574	NA	0.431961	0.568493	0.170357	NA	-0.251226	NA	2.75328	2.52866e-15	2.17302	2.68878e-08	2.52866e-15	2.75328
MSMEG_3417(3488769-3489272_-)_-_hypothetical_protein	1.10779	3.34871e-06	1.62683	9.83499e-18	-0.278039	0.83221	-0.686698	0.0419588	0.0500232	0.936803	-0.315533	0.362551	-0.153383	0.826134	-0.43919	0.207344	1.28469	3.30426e-10	1.37682	1.31188e-12	9.83499e-18	1.62683
MSMEG_3418(3489356-3489784_-)_-_hypothetical_protein	1.23976	3.90355e-12	1.74816	3.90191e-29	-0.549016	0.571284	-0.266707	0.348949	-0.0702204	0.872985	-0.122855	0.696337	-0.165487	0.729673	-0.506688	0.0437115	1.32504	7.44172e-17	1.21355	7.48649e-15	3.90191e-29	1.74816
MSMEG_3419(3489877-3490839_-)_-_hypothetical_protein	1.52994	4.71134e-25	2.34438	9.64581e-41	-0.390825	0.757178	-0.271165	0.304798	-0.0415982	0.92938	0.0860685	0.76157	-0.0169298	0.974157	-0.526586	0.0414596	1.69304	3.62126e-31	1.23322	7.25866e-17	9.64581e-41	2.34438
MSMEG_3422(3493671-3494702_+)_-_D-isomer_specific_2-hydroxyacid_dehydrogenase	-0.0718562	0.979869	-0.106965	0.881466	-1.43168	0.0373223	-0.173523	0.8282	-0.25053	0.760853	-0.325827	0.640096	-0.0609655	0.955133	0.080316	NA	-0.443156	0.49531	-0.295648	0.6673	0.0373223	1.43168
MSMEG_3424(3495569-3496423_+)_-_MerR_family_transcriptional_regulator	0.611378	0.237672	1.08861	0.00450532	0.523434	0.411986	0.509175	0.364162	0.149775	0.868199	0.181732	0.798916	0.512849	0.389301	0.0218095	NA	0.790227	0.0785731	0.386933	0.494932	0.00450532	1.08861
MSMEG_3433(3502304-3503770_+)_-_IS1549,_transposase	0.0632865	0.969307	1.38053	6.45874e-09	0.461345	0.212108	1.98432	5.90858e-22	0.966066	2.07269e-05	1.7218	5.45805e-18	0.852467	0.00233874	1.02711	1.6206e-05	0.359645	0.28929	0.443131	0.132384	5.90858e-22	1.98432
MSMEG_3439(3508893-3509048_+)_-_hypothetical_protein	1.28806	1.33837e-10	2.70477	9.68695e-39	-0.411741	0.727669	0.356448	0.227902	-0.030085	0.963693	0.410829	0.119047	0.0467037	0.948396	-0.917588	0.00108094	1.68704	1.37629e-17	0.84048	0.000144059	9.68695e-39	2.70477
MSMEG_3440(3509255-3510631_+)_sdaA_L-serine_ammonia-lyase	0.790112	5.26363e-07	1.463	9.74933e-21	-0.390419	0.278258	0.172714	0.518485	-0.0233007	0.962039	0.104506	0.688611	-0.118544	0.80552	-0.372139	0.110727	0.994792	2.82148e-11	0.660636	6.51057e-05	9.74933e-21	1.463
MSMEG_3447(3515585-3516229_+)_-_two-component_system_response_regulator	0.98286	0.00257588	3.16205	1.18618e-35	1.84982	1.72861e-06	-0.0366434	0.965231	0.0470987	0.965456	0.700214	0.106918	0.394455	0.564413	0.121485	0.906727	2.32481	9.72896e-19	2.73783	5.07637e-31	1.18618e-35	3.16205
MSMEG_3450(3518377-3519072_+)_dehII_haloacid_dehalogenase	0.291774	0.795126	1.19983	0.00108388	1.0617	0.040015	0.30348	0.646255	0.450774	0.431365	0.586945	0.267094	0.377279	0.620264	0.40131	0.559688	0.257872	0.692573	0.517072	0.317878	0.00108388	1.19983
MSMEG_3455(3521165-3521548_+)_hslR_heat_shock_protein_15	0.303626	0.476274	1.00804	2.76879e-07	0.775496	0.00210606	0.51146	0.056703	0.255274	0.442132	0.248031	0.41786	0.26654	0.608856	0.229127	0.571353	0.509338	0.0358814	0.522771	0.0251939	2.76879e-07	1.00804
MSMEG_3464(3531027-3532043_-)_-_alcohol_dehydrogenase	-0.336655	0.675809	-0.192653	0.695853	-0.0339386	0.969619	-1.1731	0.00854813	-0.516174	0.286123	-0.818612	0.0690452	-0.306127	0.675712	-0.475933	0.406983	-0.121602	0.834386	-0.131428	0.815292	0.00854813	1.1731
MSMEG_3470(3536879-3537790_+)_-_NAD-dependent_epimerase/dehydratase	0.785175	NA	1.28045	0.0583894	1.06227	0.216845	-0.149238	NA	-0.107744	NA	0.437498	NA	0.0217004	NA	0.228335	NA	1.40466	NA	1.72192	0.00160057	0.00160057	1.72192
MSMEG_3475(3541709-3542491_-)_-_hypothetical_protein	0.338863	0.70756	1.58556	7.72788e-07	1.37575	0.000727073	0.559689	0.285234	0.512704	0.324107	0.571501	0.249806	0.532863	0.327088	0.81324	0.0596958	1.11386	0.00376514	0.832138	0.0427889	7.72788e-07	1.58556
MSMEG_3476(3542549-3543670_-)_-_peptidase,_M48_family_protein	0.314778	0.273761	1.16502	1.52168e-12	0.92531	0.000179686	0.903489	5.89939e-07	0.263481	0.276053	0.566088	0.00185564	0.357664	0.203396	0.347028	0.149047	0.696009	7.23791e-05	0.370791	0.0582181	1.52168e-12	1.16502
MSMEG_3477(3543755-3544417_-)_-_inv_protein	0.434539	0.0279502	1.14132	3.84365e-14	1.0596	3.5546e-05	1.17385	1.48383e-13	0.332547	0.0812041	0.994621	5.63611e-12	0.409883	0.0542483	0.256299	0.313998	0.590661	0.000326509	0.115128	0.642882	3.84365e-14	1.17385
MSMEG_3483(3548528-3549193_+)_-_mosc_domain-containing_protein	-0.0197953	0.988481	1.63574	8.79453e-29	1.58887	1.24921e-12	0.767769	5.47025e-05	0.847704	1.90622e-08	0.94553	9.45956e-10	0.745253	4.05552e-05	0.985116	6.42122e-10	1.01235	1.16835e-10	0.893686	3.71178e-09	8.79453e-29	1.63574
MSMEG_3491(3556086-3556586_-)_-_hypothetical_protein	0.10491	0.872538	0.669724	3.76491e-05	0.902257	8.78762e-07	1.03015	2.28098e-11	0.396274	0.0175826	0.911785	7.74601e-11	0.419819	0.0355288	0.363442	0.0655221	0.251291	0.215432	0.368962	0.0251939	2.28098e-11	1.03015
MSMEG_3493(3557926-3558267_+)_-_hypothetical_protein	0.145631	0.816062	1.30395	3.95858e-17	1.31533	3.32189e-06	0.387694	0.0934782	0.0595544	0.875447	0.299785	0.13935	0.241379	0.474345	0.0847381	0.850448	0.0906179	0.759639	0.0340909	0.909524	3.95858e-17	1.31533
MSMEG_3499(3563799-3564401_+)_-_hypothetical_protein	-0.472895	0.0983544	-1.07236	1.72041e-06	0.663516	0.0397765	-0.307749	0.305816	-0.458295	0.0783828	-0.609763	0.0136405	-0.0321249	0.958956	-0.287822	0.403966	-0.902517	0.000228606	-0.719395	0.00175696	1.72041e-06	1.07236
MSMEG_3503(3566211-3566756_+)_-_hypothetical_protein	-0.570696	0.127233	-1.30071	1.06395e-05	-0.637539	0.101023	-0.38255	0.330139	-0.241766	0.594811	-0.910471	0.00548862	-0.0793619	0.924507	-0.108252	0.877135	-0.83472	0.00863287	-0.777188	0.0125278	1.06395e-05	1.30071
MSMEG_3512(3575284-3576576_-)_-_competence_damage-inducible_protein_A	0.115206	0.844889	1.1695	3.62691e-16	1.31272	1.22696e-15	1.49536	2.46689e-23	1.72855	1.09263e-50	1.68649	3.87682e-43	1.46056	7.02601e-26	1.56368	5.53718e-32	1.56151	9.24876e-33	1.26709	3.29517e-23	1.09263e-50	1.72855
MSMEG_3513(3576626-3577834_-)_-_hypothetical_protein	-0.117718	0.825969	1.85306	4.8667e-43	1.97289	7.77098e-24	1.93997	2.29526e-42	1.84866	6.07913e-63	2.07658	3.20533e-78	1.74875	2.08981e-43	1.78788	9.97739e-46	1.72898	1.06392e-40	1.5136	3.90489e-39	3.20533e-78	2.07658
MSMEG_3514(3577888-3578115_-)_-_hypothetical_protein	-0.327337	0.323464	1.0117	1.56385e-08	1.19912	6.17136e-05	0.763692	9.38018e-05	0.311885	0.161731	0.766439	5.52052e-06	0.517956	0.0148413	0.26467	0.340802	0.237998	0.336048	0.112217	0.68514	1.56385e-08	1.19912
MSMEG_3522(3585553-3585981_-)_-_dopamine_receptor_D4	-0.30142	0.782788	-1.19	0.0183533	-1.34008	0.0358021	-1.7836	0.00107198	-2.04927	NA	-0.679412	0.237773	-1.48529	NA	-1.0896	NA	-1.39252	0.00706784	-1.02659	0.0510652	0.00107198	2.04927
MSMEG_3525(3587930-3588706_+)_-_XRE_family_transcriptional_regulator	0.450541	0.529634	1.37479	0.0020544	0.711187	0.201016	0.826197	0.0737055	0.0871478	0.934708	0.47894	0.385649	0.245941	0.786416	0.271644	0.739702	0.481138	0.403098	0.216321	0.746224	0.0020544	1.37479
MSMEG_3541(3601917-3602810_-)_-_cytochrome_C_biogenesis_protein_transmembrane_region	0.612215	0.138168	-0.341209	0.487171	-1.09056	0.0508131	-1.21938	0.0109266	-0.423675	0.441255	-0.702508	0.13935	-0.855536	0.0450352	-1.24279	0.00397925	0.211329	0.71124	-0.227145	0.68416	0.00397925	1.24279
MSMEG_3543(3602815-3603345_-)_-_hypothetical_protein	0.366462	0.472558	-0.39859	0.24332	-1.08653	0.0204575	-1.0905	0.00213429	-1.13857	0.000371449	-1.02322	0.00280224	-0.733409	0.0403986	-1.30257	7.15031e-05	-0.0645802	0.896148	-0.537963	0.12029	7.15031e-05	1.30257
MSMEG_3564(3626184-3626669_-)_bfr_bacterioferritin	0.907865	4.6514e-08	1.97198	9.39034e-32	1.00247	8.51712e-08	0.904956	2.69501e-07	0.200011	0.473291	0.852568	3.18184e-07	0.507593	0.037432	0.454107	0.0393768	1.11508	3.11432e-12	1.26192	5.75615e-18	9.39034e-32	1.97198
MSMEG_3568(3627559-3627768_+)_-_hypothetical_protein	-0.583628	0.380826	-1.01577	0.0697771	-0.393466	0.632378	-1.5216	0.00853012	-0.368934	0.609299	-0.889925	0.140083	-0.535607	NA	-0.0594771	NA	-0.8341	0.153409	-1.16045	0.0426352	0.00853012	1.5216
MSMEG_3572(3632220-3632795_+)_-_TetR_family_transcriptional_regulator	0.236536	NA	0.0977393	0.91378	1.71218	0.00141436	-0.226385	NA	0.408295	NA	0.561279	0.429266	-0.0662925	NA	0.202682	NA	-0.425005	NA	0.327358	0.692111	0.00141436	1.71218
MSMEG_3573(3632831-3633964_+)_-_integral_membrane_protein	-0.130854	0.954681	0.420156	0.518809	1.55108	0.00191497	-0.465618	0.550789	0.251281	NA	0.0898459	0.917928	0.508871	NA	-0.00661414	NA	-0.181274	0.834386	0.0469542	0.958973	0.00191497	1.55108
MSMEG_3581(3642828-3643589_-)_-_FabG_protein	0.257729	0.85418	0.690765	0.193831	0.196873	0.850777	-0.659648	0.370468	-0.966166	NA	-0.43494	0.569782	-0.115737	NA	-0.321031	NA	1.2912	0.00347004	1.34673	0.00148522	0.00148522	1.34673
MSMEG_3582(3643729-3646068_+)_lon_ATP-dependent_protease_La	0.771566	0.00403699	0.89613	0.000369875	0.69726	0.0856656	-1.26035	0.00063399	-0.72973	0.0450644	-0.0218323	0.969472	-0.0430561	0.958489	-0.615398	0.121756	1.4994	7.59626e-11	1.96281	5.83129e-22	5.83129e-22	1.96281
MSMEG_3583(3646220-3647224_+)_-_monooxygenase	0.948114	0.00126538	1.5953	3.35328e-08	0.772352	0.165604	-0.853194	0.0803543	-0.685075	0.135766	0.521256	0.219923	0.110775	0.914398	-0.173861	0.846887	2.10167	6.83244e-19	2.31842	1.80997e-22	1.80997e-22	2.31842
MSMEG_3592(3655466-3656092_+)_-_hypothetical_protein	-0.414181	0.511308	-1.08371	0.00209483	-0.678077	0.185005	-0.787636	0.079029	-0.353275	0.468507	-0.476363	0.267603	-0.216354	0.772043	-0.537835	0.241545	-0.754864	0.0515353	-0.89517	0.0185298	0.00209483	1.08371
MSMEG_3605(3668719-3669759_-)_-_sorbitol_dehydrogenase	-0.0980627	0.967299	-1.35668	0.0177285	-0.724004	0.366168	-0.607228	0.357337	-0.397253	NA	-0.128336	0.873009	-0.0849928	NA	-0.359578	NA	-0.505154	0.465462	-0.844324	0.156249	0.0177285	1.35668
MSMEG_3611(3674267-3676639_+)_xfp_phosphoketolase	1.33084	8.8331e-08	0.845225	0.0123683	-0.562771	0.505235	-0.852719	0.0665727	-0.57748	0.222871	-0.688234	0.143815	-0.417302	0.493965	-0.594419	0.237344	1.11019	0.000161964	0.856689	0.0083692	8.8331e-08	1.33084
MSMEG_3615(3678705-3679718_-)_-_zinc-binding_alcohol_dehydrogenase	0.815728	0.00450171	1.54133	2.18356e-09	1.79696	3.06204e-10	0.870273	0.00478157	0.526382	0.139603	0.738932	0.0220181	0.494815	0.220242	0.492374	0.225606	1.24158	1.45759e-06	0.796151	0.00565082	3.06204e-10	1.79696
MSMEG_3616(3679739-3680041_-)_-_integral_membrane_protein	0.629368	0.176958	1.98172	5.90262e-11	1.92502	1.12854e-06	1.24551	0.000354271	0.29471	0.64108	1.14727	0.00113468	0.485094	0.409032	0.230908	0.768911	1.03333	0.00497415	0.583249	0.196095	5.90262e-11	1.98172
MSMEG_3619(3682273-3682944_+)_-_short_chain_dehydrogenase	0.588641	0.000186095	1.46288	2.72128e-29	-0.579574	0.174796	0.846243	1.02358e-08	0.274875	0.0919343	0.749512	3.13819e-09	0.421489	0.0272268	0.282603	0.143819	0.937275	7.80916e-12	0.874255	7.61621e-13	2.72128e-29	1.46288
MSMEG_3621(3683996-3685369_+)_ndh_NADH_dehydrogenase	0.406617	0.0115409	2.51666	2.27479e-79	1.1758	7.59899e-15	0.303693	0.125847	0.177379	0.348482	0.675437	3.3382e-07	0.366539	0.0514082	0.274908	0.216607	1.44602	8.32626e-32	1.68548	5.54689e-49	2.27479e-79	2.51666
MSMEG_3630(3691404-3691811_+)_-_CopY_family_transcriptional_regulator_protein	0.326243	0.313889	1.0916	1.04587e-09	0.267194	0.427993	-0.0293267	0.939978	-0.12112	0.755577	0.205633	0.431379	0.0766732	0.90641	0.0360866	0.962403	0.465252	0.0292484	0.690341	0.000290505	1.04587e-09	1.0916
MSMEG_3640(3703284-3705449_+)_glcB_malate_synthase_G	0.196055	0.455244	1.09255	2.94599e-17	0.170945	0.604816	0.46317	0.00233223	0.387901	0.00181363	0.572522	1.40234e-06	0.488086	0.00119549	0.412334	0.00516877	0.621554	9.99605e-07	0.830482	1.91805e-13	2.94599e-17	1.09255
MSMEG_3656(3721548-3723488_+)_-_ABC_transporter_permease	0.0551157	0.967299	-1.09242	1.21763e-06	-0.896916	0.00446254	-0.102263	0.794487	-0.11434	0.790502	-0.326136	0.240095	-0.16935	0.748735	-0.288025	0.401523	-0.0342455	0.928729	-0.269616	0.319326	1.21763e-06	1.09242
MSMEG_3678(3745516-3745836_+)_-_hypothetical_protein	-0.295785	0.761892	1.69289	1.68611e-10	1.5577	3.49958e-06	0.855109	0.0226174	0.706212	0.0607979	1.51175	1.02081e-07	0.871815	0.0119528	0.578294	0.190207	1.13177	0.000236828	1.35247	1.79619e-06	1.68611e-10	1.69289
MSMEG_3679(3746175-3746669_-)_-_phosphohydrolase	0.264745	0.843402	1.05663	0.0148148	0.812786	0.171986	0.183036	0.826181	-0.0181203	NA	0.490949	0.422929	0.359933	0.660516	0.004384	NA	0.917959	0.0494439	1.19424	0.00399387	0.00399387	1.19424
MSMEG_3680(3746956-3747261_+)_-_hypothetical_protein	1.19002	4.13342e-13	3.50803	2.86718e-22	2.59191	3.44032e-34	0.0448822	0.963365	-0.103711	0.894724	1.42364	4.49155e-05	0.685512	0.21211	0.437901	0.514409	2.85176	1.8092e-74	3.05818	2.78714e-34	1.8092e-74	3.50803
MSMEG_3682(3747389-3748171_+)_-_hypothetical_protein	0.106573	0.953381	1.66998	2.53375e-11	0.582271	0.176545	-0.230275	0.689334	-0.239476	0.732549	0.200705	0.698243	-0.0113708	0.986554	-0.263499	0.707472	0.954286	0.00184917	1.33674	3.15388e-07	2.53375e-11	1.66998
MSMEG_3685(3750230-3750661_+)_-_hypothetical_protein	0.400415	0.658365	1.25543	0.00152235	0.673467	0.300509	-0.485989	0.49808	-0.154279	NA	0.0960692	0.903772	0.0239955	NA	0.21492	NA	0.493472	0.414183	0.528531	0.344527	0.00152235	1.25543
MSMEG_3687(3751261-3752916_+)_-_acyl-CoA_synthetase	0.101688	0.953381	0.843911	0.00249046	1.01049	0.0282213	-0.170353	0.759163	0.439643	0.252294	0.000614819	0.998463	0.232007	0.731963	0.20533	0.741914	0.716283	0.0192991	0.311604	0.435301	0.00249046	1.01049
MSMEG_3688(3752918-3753229_-)_-_hypothetical_protein	-0.0749054	0.947418	0.807661	7.33455e-06	1.01954	1.2129e-06	0.569492	0.00699058	0.397664	0.0629765	0.519954	0.0102022	0.536267	0.0161594	0.394908	0.10722	0.195775	0.490576	0.347481	0.10079	1.2129e-06	1.01954
MSMEG_3691(3755928-3757010_+)_galT_galactose-1-phosphate_uridylyltransferase	0.296177	0.659283	0.707611	0.0105522	1.24779	3.85141e-05	0.27975	0.532601	0.25457	0.591651	0.658513	0.0317451	-0.00213363	0.996507	0.176896	0.794173	0.72388	0.0215142	0.466288	0.153119	3.85141e-05	1.24779
MSMEG_3692(3757013-3758101_+)_galK_galactokinase	0.29733	0.688652	0.804272	0.0047219	1.03092	0.00122697	0.3886	0.348133	0.462155	0.224235	0.46512	0.212072	0.15803	0.852348	0.227947	0.707049	0.429786	0.248855	0.357526	0.352924	0.00122697	1.03092
MSMEG_3708(3773112-3774191_+)_-_catalase	-1.00404	7.516e-06	0.138296	0.631241	0.894885	0.00210444	1.3686	3.64636e-14	1.07176	1.63268e-10	1.04213	8.45967e-09	0.893189	5.01199e-06	1.10454	3.41389e-09	-0.109697	0.749816	-0.473905	0.065943	3.64636e-14	1.3686
MSMEG_3710(3774188-3774766_+)_-_cytochrome_b561_family_protein	-0.805507	0.00962044	0.451399	0.105233	0.690009	0.0415819	1.26326	7.92504e-08	0.904025	9.68777e-05	1.02366	1.23466e-05	0.805301	0.00188077	0.893947	0.000778696	0.10067	0.820537	-0.163392	0.694789	7.92504e-08	1.26326
MSMEG_3713(3776635-3777081_+)_-_hypothetical_protein	-0.192612	0.67515	1.19585	8.87182e-14	0.776514	0.000235629	1.19778	1.92857e-13	0.359738	0.0820943	1.11621	8.41404e-13	0.40894	0.0906646	0.751861	1.45857e-05	-0.0481361	0.878948	0.407705	0.0249862	8.87182e-14	1.19778
MSMEG_3714(3777183-3777833_+)_-_hypothetical_protein	-0.189513	0.732733	0.886353	5.80196e-05	0.287559	0.397595	0.813715	7.03175e-05	0.287576	0.280711	1.03615	1.34427e-09	0.0494452	0.942345	0.647425	0.00476523	-0.012969	0.971564	0.0437157	0.89912	1.34427e-09	1.03615
MSMEG_3718(3787202-3787639_+)_-_hypothetical_protein	0.167273	0.926464	1.83537	4.31047e-08	1.37881	0.0033597	0.963427	0.0334031	0.543869	0.330919	0.891573	0.0538467	0.504059	0.41555	0.874744	0.0532268	0.441141	0.4579	0.820987	0.0757897	4.31047e-08	1.83537
MSMEG_3731(3798739-3799824_-)_-_dipeptidase_2	0.510881	0.416244	2.31336	5.98201e-15	1.83063	1.8004e-06	-0.306503	0.699242	0.111613	0.912417	0.644243	0.218557	0.30798	0.723111	0.178774	0.868227	0.88089	0.043513	1.07754	0.00654274	5.98201e-15	2.31336
MSMEG_3733(3800054-3800311_-)_-_hypothetical_protein	0.0891802	0.939592	1.41857	3.55394e-15	1.36708	6.96043e-10	0.593516	0.018892	0.40306	0.127284	0.39269	0.12526	0.369458	0.250151	0.210676	0.603054	0.351879	0.239129	0.539648	0.0156306	3.55394e-15	1.41857
MSMEG_3735(3800703-3801659_-)_-_hypothetical_protein	-0.281246	0.431534	-1.3146	3.62219e-11	-1.01507	0.000199961	-1.13324	1.92054e-07	-1.31715	4.79782e-12	-1.40273	9.34332e-12	-1.00282	1.43954e-06	-1.1569	1.63277e-08	-1.28505	1.79402e-10	-1.43389	3.84882e-13	3.84882e-13	1.43389
MSMEG_3736(3801719-3801829_-)_-_hypothetical_protein	-0.320677	0.742561	0.211786	0.654222	0.707269	0.108418	-0.264926	0.661434	-0.348993	0.582827	-0.0723202	0.910669	-0.357604	0.621739	-0.462156	0.431564	-1.13583	0.0110513	-0.155728	0.790126	0.0110513	1.13583
MSMEG_3740(3804869-3805612_-)_rluB_ribosomal_large_subunit_pseudouridine_synthase_B	0.148061	0.789954	1.06623	4.41375e-09	0.91892	3.92225e-06	0.696338	0.000153161	0.498923	0.00480961	0.856133	6.80602e-08	0.518804	0.011107	0.549402	0.00398143	0.33182	0.118047	0.588484	0.000420567	4.41375e-09	1.06623
MSMEG_3741(3805614-3806444_-)_-_transcriptional_regulator	-0.0173844	0.990727	0.974724	5.4042e-07	1.02738	0.000380472	0.774598	0.000808931	0.568663	0.0071166	0.992068	2.98812e-07	0.606161	0.00967241	0.599952	0.00742436	0.517369	0.0208231	0.552123	0.0084623	2.98812e-07	1.02738
MSMEG_3742(3806453-3807355_-)_scpA_segregation_and_condensation_protein_A	0.147669	0.823643	0.748889	2.74062e-05	0.921294	5.89509e-06	1.00194	3.49351e-08	0.711907	3.98021e-05	1.02273	7.88674e-10	0.650624	0.00132745	0.575337	0.00467608	0.598929	0.00163322	0.758078	1.09773e-05	7.88674e-10	1.02273
MSMEG_3776(3843864-3844895_-)_argC_N-acetyl-gamma-glutamyl-phosphate_reductase	0.204418	0.681048	1.14918	1.05737e-11	0.990306	0.000187304	0.6541	0.00147236	0.601053	0.0013397	0.633639	0.000972449	0.419378	0.0997226	0.569796	0.00965962	0.656383	0.000506028	0.554432	0.00342421	1.05737e-11	1.14918
MSMEG_3777(3845187-3847685_-)_pheT_phenylalanyl-tRNA_synthetase_subunit_beta	-0.108606	0.8256	0.865709	1.27313e-10	1.03893	1.93914e-10	1.03645	1.72488e-14	0.867361	3.92462e-15	0.959443	9.11335e-17	0.814162	2.92927e-09	0.917925	1.20759e-11	0.730227	1.68886e-08	0.725773	1.1676e-09	9.11335e-17	1.03893
MSMEG_3778(3847685-3848755_-)_pheS_phenylalanyl-tRNA_synthetase_subunit_alpha	-0.191446	0.65862	1.1309	9.42545e-14	1.47749	3.01454e-16	1.11152	1.02579e-12	1.03342	5.4504e-15	1.12445	3.65112e-16	0.881806	3.40538e-08	1.05459	1.60772e-12	0.728774	3.84787e-06	0.826417	7.60402e-09	3.01454e-16	1.47749
MSMEG_3784(3853450-3854205_-)_-_IclR_family_transcriptional_regulator	1.11852	4.88597e-05	0.115721	0.820539	-0.0162058	0.988814	-0.0616455	0.925068	-0.125124	0.874181	-0.117274	0.848238	0.142002	0.880353	0.271241	0.674307	0.643841	0.0861732	1.04387	0.00059463	4.88597e-05	1.11852
MSMEG_3785(3854210-3855205_-)_-_PfkB-family_protein_carbohydrate_kinase	0.935376	6.70348e-06	-0.785908	0.00590368	-1.02073	0.284323	-0.550111	0.11653	-0.996957	0.000344905	-0.634096	0.0402519	-0.724521	0.0166148	-0.355604	0.353536	0.167181	0.645544	0.457833	0.0791807	6.70348e-06	1.02073
MSMEG_3786(3855341-3856615_+)_-_D-amino_acid_deaminase	1.39202	7.97007e-09	-1.28895	0.00135029	-1.38156	0.0333501	-0.746863	0.11273	-0.516247	0.276829	-1.11793	0.0103581	-0.696732	0.119093	-0.613908	0.214711	0.477986	0.227062	0.398591	0.334076	7.97007e-09	1.39202
MSMEG_3787(3856615-3858216_+)_-_D-aminoacylase	1.10093	4.01563e-05	-1.06697	0.00937163	-1.14044	0.163949	-0.564691	0.247125	-0.513061	0.29796	-1.31731	0.00320945	-0.540071	0.3174	-0.585483	0.253255	-0.108948	0.861489	0.201024	0.697764	4.01563e-05	1.31731
MSMEG_3789(3858872-3860263_+)_-_inner_membrane_permease_YgbN	0.591234	0.157769	-0.967169	0.0211768	-1.56958	0.00444118	-0.612551	0.220468	-0.535807	0.303695	-0.442728	0.40125	-0.530157	0.327453	-0.373663	0.559356	-0.79681	0.0796294	-0.271328	0.61326	0.00444118	1.56958
MSMEG_3799(3868776-3870062_-)_-_hypothetical_protein	-0.0270724	0.989688	0.212	0.564432	0.21759	0.725366	1.01715	0.000169069	0.397071	0.284746	0.798727	0.00449942	0.432487	0.294389	0.270784	0.597504	0.410312	0.237428	0.171164	0.694424	0.000169069	1.01715
MSMEG_3804(3874246-3874500_+)_-_hypothetical_protein	-0.024448	0.992105	1.003	0.0411903	0.954279	0.147432	-0.121028	0.900585	0.077143	NA	0.295471	0.697786	0.411024	NA	0.258029	NA	0.334016	0.653036	0.301908	0.687366	0.0411903	1.003
MSMEG_3807(3876491-3877093_+)_-_TetR_family_transcriptional_regulator	0.339339	0.552374	1.0839	2.69423e-05	0.646278	0.132477	0.625086	0.0721838	0.145676	0.80908	0.524522	0.116772	0.346696	0.499212	0.302005	0.549593	0.577683	0.0701505	0.416297	0.219078	2.69423e-05	1.0839
MSMEG_3811(3881645-3882088_-)_-_universal_stress_protein_family_protein	-0.654248	0.000323683	1.6111	7.40225e-31	1.83391	7.80803e-17	0.467653	0.0113912	0.53166	0.000568216	0.564489	0.000523338	0.554369	0.00213507	0.261732	0.286183	0.255275	0.215432	0.425724	0.00848274	7.40225e-31	1.83391
MSMEG_3819(3888141-3888686_+)_-_hypothetical_protein	-0.0179849	0.990727	1.48607	6.24168e-16	1.44168	1.08435e-06	0.692806	0.00694683	0.643403	0.00643135	0.918238	1.56024e-05	0.591895	0.0245651	0.505333	0.0693234	0.545271	0.023858	0.552762	0.0175421	6.24168e-16	1.48607
MSMEG_3846(3916414-3918405_-)_-_phosphotransferase_enzyme_family_protein	-0.115118	0.956016	-1.9915	8.91003e-05	-0.96325	0.140719	0.240194	0.712207	-0.107379	0.913404	-0.789195	0.159747	-0.220439	0.823311	-0.104808	0.923186	-0.558143	0.322014	-0.439661	0.449359	8.91003e-05	1.9915
MSMEG_3850(3922735-3923841_-)_-_alkanesulfonate_monooxygenase	0.22572	0.889165	-2.70862	0.000346071	-1.65211	NA	-1.80214	NA	-0.941904	NA	-1.17058	NA	-0.967111	NA	-0.827192	NA	-1.16826	NA	-1.28713	NA	0.000346071	2.70862
MSMEG_3853(3924920-3925657_-)_-_aliphatic_sulfonates_transport_ATP-binding_protein_SsuB	0.0465875	0.988481	-2.93264	6.45451e-05	-2.39132	0.00235992	-1.51927	NA	-1.02168	NA	-2.01627	NA	-1.16367	NA	-1.78314	NA	-0.969699	NA	-0.717471	NA	6.45451e-05	2.93264
MSMEG_3854(3925654-3926445_-)_-_aliphatic_sulfonates_transport_permease_SsuC	0.339642	0.697298	-2.73085	4.75534e-08	-3.54219	1.28084e-07	-1.86766	0.000126117	-1.91096	9.30401e-06	-2.5396	6.77301e-07	-1.90005	NA	-2.36378	NA	-1.63337	0.000408536	-1.86175	0.000100717	4.75534e-08	3.54219
MSMEG_3855(3926606-3927340_-)_-_hypothetical_protein	-0.364182	0.455244	-0.915233	0.00172754	-1.14027	0.00145878	-0.693513	0.0374284	-0.528494	0.112061	-0.672801	0.0359269	-0.421259	0.307175	-0.555802	0.132098	-1.23084	3.00755e-05	-0.677662	0.0259561	3.00755e-05	1.23084
MSMEG_3858(3929241-3929594_+)_-_hypothetical_protein	0.0803685	0.934211	1.65085	2.55616e-27	1.35449	4.16284e-12	0.301065	0.202195	0.195559	0.475483	0.684512	0.000122784	0.209458	0.572872	0.0205435	0.97675	0.567645	0.00199359	0.788899	1.36321e-06	2.55616e-27	1.65085
MSMEG_3867(3939351-3941570_-)_-_ATPase_AAA	0.128969	NA	1.44736	0.0270094	1.45239	0.0559847	0.459765	NA	0.840459	NA	1.00004	NA	0.299697	NA	0.866058	NA	1.05932	NA	1.80867	0.000741684	0.000741684	1.80867
MSMEG_3896(3968209-3968403_-)_-_hypothetical_protein	0.23584	0.643362	1.14024	1.60051e-09	0.831984	0.00499705	0.209653	0.520342	0.100431	0.822837	0.200974	0.497795	0.0900769	0.89622	-0.103693	0.853345	0.301917	0.258492	0.353288	0.143131	1.60051e-09	1.14024
MSMEG_3898(3970017-3970934_-)_thpD_ectoine_hydroxylase	-0.0849781	0.953381	-0.721214	0.00418248	-0.895067	0.0153102	-1.1789	1.06244e-05	-0.210955	0.5656	-0.731365	0.00495667	-0.0106444	0.985501	0.177566	0.681727	-0.632743	0.0172671	-0.106379	0.759193	1.06244e-05	1.1789
MSMEG_3899(3970964-3971356_-)_ectC_L-ectoine_synthase	0.0128208	0.994424	-0.453994	0.133381	-1.41348	0.000110494	-1.13821	0.000364509	-0.185436	0.689695	-0.593449	0.0680909	0.0524156	0.949438	0.231679	0.633123	-0.606056	0.0517892	-0.195475	0.601301	0.000110494	1.41348
MSMEG_3900(3971368-3972654_-)_ectB_diaminobutyrate--2-oxoglutarate_aminotransferase	0.0694391	0.947418	-0.288314	0.180735	-1.02376	0.00240549	-1.39632	3.42838e-11	-0.340541	0.156754	-0.601684	0.00289605	-0.182171	0.683451	0.0712725	0.897099	-0.621689	0.00178943	-0.249901	0.282199	3.42838e-11	1.39632
MSMEG_3902(3974235-3976076_-)_-_ATPase_AAA	0.501784	0.00112198	1.55316	7.9717e-32	1.22871	1.83411e-12	-0.330088	0.0718613	0.137871	0.530835	0.369158	0.0105019	0.190065	0.522133	-0.0220582	0.971913	0.788643	6.76506e-09	0.877307	8.88324e-13	7.9717e-32	1.55316
MSMEG_3906(3977602-3978450_-)_-_tRNA_(adenine-N(1)-)-methyltransferase	0.716519	3.27734e-05	1.14281	1.33176e-12	0.552533	0.0190128	0.81427	4.37237e-06	0.0120893	0.982207	0.815321	3.58314e-07	0.274335	0.463153	0.0167992	0.980564	0.908503	1.38149e-08	0.640139	9.98768e-05	1.33176e-12	1.14281
MSMEG_3909(3980700-3981236_-)_-_hypothetical_protein	0.0617433	0.98114	1.15612	0.0213888	0.909822	0.187786	0.437052	0.550732	-0.0396609	NA	0.2485	0.761924	0.108903	NA	0.0943825	NA	0.0152223	0.987723	0.360152	0.631004	0.0213888	1.15612
MSMEG_3914(3982213-3983361_+)_-_beta-lactamase	1.11609	0.000162606	2.06283	1.12998e-15	1.20679	0.00510366	-0.185137	0.800111	-0.39675	0.508894	0.390665	0.425497	0.239457	0.789102	0.169689	0.850448	2.22064	1.74964e-16	2.67479	2.15601e-31	2.15601e-31	2.67479
MSMEG_3915(3983780-3984850_-)_-_NAD-dependent_alcohol_dehydrogenase	0.480751	0.371123	1.97236	1.12731e-14	1.56382	7.71851e-06	1.11207	0.00192763	0.645462	0.0941519	1.03135	0.00168785	0.536477	0.239886	0.740556	0.0507093	1.12453	0.00036876	1.47768	8.08211e-08	1.12731e-14	1.97236
MSMEG_3916(3984847-3985164_-)_-_hypothetical_protein	-0.201194	0.856025	1.4175	7.64999e-09	1.04711	0.00192818	0.866105	0.00461184	0.147076	0.816504	0.481207	0.189204	0.079968	0.931059	0.18175	0.79278	0.48647	0.167156	0.462944	0.182521	7.64999e-09	1.4175
MSMEG_3924(3990727-3991974_-)_-_peptide_synthetase_ScpsB	0.286374	NA	1.42928	0.0147431	1.65858	0.00711527	0.487869	0.5503	0.739193	NA	1.23884	0.0328071	0.678501	NA	1.22228	NA	1.12682	0.0653539	1.42411	0.00880945	0.00711527	1.65858
MSMEG_3926(3993256-3996024_-)_-_cation-transporting_ATPase_Pma1	-0.163945	0.926464	0.310248	0.553573	0.0745513	0.940462	-0.0903012	0.908763	-0.27245	0.716562	0.0847372	0.907243	-0.137728	0.904755	0.333271	0.68246	0.491924	0.343743	1.27196	0.000310344	0.000310344	1.27196
MSMEG_3927(3996059-3996526_-)_-_peptidase_M52,_hydrogen_uptake_protein	0.253596	NA	0.621698	0.356483	0.663053	0.448765	0.491588	0.513592	0.395944	NA	0.407065	0.601184	0.355889	NA	0.529041	NA	0.981191	0.0914145	1.19007	0.0238665	0.0238665	1.19007
MSMEG_3928(3996523-3997815_-)_-_%5BNiFe%5D_hydrogenase_subunit_alpha	0.892308	0.0291721	1.32935	0.00107144	0.0409274	0.978188	0.39082	0.58163	-0.321146	0.679302	0.930384	0.0421444	-0.0901713	0.942345	0.442134	0.630774	1.36703	0.000261165	1.87561	1.248e-08	1.248e-08	1.87561
MSMEG_3929(3997812-3998570_-)_-_%5BNiFe%5D_hydrogenase_subunit_delta	0.90448	0.0276934	1.58461	0.000139442	0.27406	0.798521	0.295911	0.758446	0.0878262	NA	1.33401	0.0011404	-0.00241645	NA	0.450287	0.62222	1.24657	0.00223467	1.89798	8.47682e-08	8.47682e-08	1.89798
MSMEG_3930(3998571-3999386_-)_-_%5BNiFe%5D_hydrogenase_subunit_gamma	0.783741	0.015306	1.19514	4.83834e-05	0.09147	0.915299	0.577273	0.502171	-0.546594	0.237067	1.08528	0.000147824	-0.153512	0.859333	0.1505	0.910617	1.04544	0.000105277	1.52168	1.16554e-10	1.16554e-10	1.52168
MSMEG_3931(3999400-4000485_-)_-_%5BNiFe%5D_hydrogenase_subunit_beta	0.659485	0.20645	1.57302	0.00145828	0.370038	0.460206	0.728634	0.367547	-0.395601	0.608868	1.07424	0.022693	-0.123265	0.872916	0.217912	0.857486	0.807713	0.100607	1.19396	0.00543141	0.00145828	1.57302
MSMEG_3932(4000508-4000945_-)_-_hypothetical_protein	0.663946	0.0196667	1.79195	3.28843e-05	0.908521	0.24888	0.94131	0.209353	-0.310528	0.71305	1.19559	0.00740133	-0.0558824	0.948396	0.0834721	0.962403	0.653074	0.0223444	0.959744	7.08388e-05	3.28843e-05	1.79195
MSMEG_3933(4003514-4004869_-)_-_hypothetical_protein	0.50717	0.0123761	1.25449	1.28043e-13	0.512167	0.19104	0.785245	0.213694	-0.232356	0.701954	0.712611	9.42095e-06	0.0102332	0.980769	0.102191	0.929897	0.818907	1.75504e-06	0.745477	3.11588e-06	1.28043e-13	1.25449
MSMEG_3934(4001317-4003635_+)_-_phosphoenolpyruvate_synthase	0.518455	0.521776	2.07342	0.000947092	0.946415	0.293868	1.09816	0.12952	-0.342025	0.694846	1.53784	0.00336565	0.0579445	0.958962	0.371034	0.70526	0.873545	0.163334	1.1843	0.0371568	0.000947092	2.07342
MSMEG_3935(4004936-4005712_-)_-_hypothetical_protein	0.386915	0.112393	1.22588	5.60817e-13	0.781597	0.256782	1.20458	0.00309872	-0.280357	0.699646	1.01505	1.19031e-10	0.10856	0.913897	0.137711	0.890852	0.684622	0.000155732	0.534596	0.00222768	5.60817e-13	1.22588
MSMEG_3936(4005847-4006746_-)_-_universal_stress_protein_family_protein	0.601988	0.148979	1.34665	8.85173e-06	0.1094	0.888839	0.83045	0.277136	-0.330281	0.586869	1.10784	0.000318023	-0.0595375	0.950158	0.237761	0.757291	0.581724	0.126646	1.18977	3.69867e-05	8.85173e-06	1.34665
MSMEG_3937(4006743-4007213_-)_-_hypothetical_protein	0.310245	0.699407	2.04463	2.89858e-15	0.860045	0.210654	0.826797	0.287638	-0.346387	0.688612	1.09673	0.00108659	-0.124297	0.907463	0.0154714	0.9934	0.271712	0.588413	0.628729	0.0892885	2.89858e-15	2.04463
MSMEG_3941(4009310-4010953_-)_-_GAF_family_protein	0.525366	0.391774	1.04016	0.0295226	0.0366186	0.956171	0.4205	0.642303	-0.50629	0.402422	0.675218	0.139428	-0.440728	0.203396	-0.0502799	0.97675	0.550122	0.272995	0.809688	0.0685225	0.0295226	1.04016
MSMEG_3942(4011176-4012672_-)_-_hypothetical_protein	0.446179	0.487981	1.42306	0.000232387	0.653188	0.422152	1.07826	0.0779722	-0.351315	0.643891	1.04024	0.00536042	-0.0434064	0.965177	0.036485	0.98459	0.601378	0.186824	0.692683	0.0954209	0.000232387	1.42306
MSMEG_3943(4012832-4013794_+)_-_hypothetical_protein	0.4218	0.596319	1.48383	0.000375377	0.611797	0.491435	0.956705	0.127116	-0.374455	0.648917	1.0433	0.013396	0.0571326	0.958489	0.0631508	0.974528	0.869459	0.0856149	0.699819	0.136551	0.000375377	1.48383
MSMEG_3944(4013788-4014441_+)_-_two_component_transcriptional_regulatory_protein_devr	0.674255	0.0861251	1.59275	2.99159e-08	0.430957	0.489493	0.750736	0.280288	-0.468066	0.376575	1.10253	0.00062896	0.156053	0.875116	0.106015	0.947089	1.22523	0.0176228	0.714216	0.049928	2.99159e-08	1.59275
MSMEG_3945(4014443-4015264_-)_-_universal_stress_protein_family_protein	1.08584	2.74686e-07	2.32316	1.57552e-33	0.744478	0.0196728	0.604437	0.472755	-0.485454	0.477001	1.03231	0.00801037	-0.258124	0.608944	0.162078	0.902237	1.6175	3.88823e-17	1.95312	1.50921e-28	1.57552e-33	2.32316
MSMEG_3946(4015330-4015905_-)_-_transmembrane_protein	0.754752	1.25173e-05	2.21887	1.79683e-45	1.29857	5.62676e-05	1.18514	0.0271445	-0.245817	0.75848	1.51476	6.50414e-26	0.14064	0.779479	0.302784	0.761282	1.20773	4.76105e-15	1.48195	5.14881e-25	1.79683e-45	2.21887
MSMEG_3947(4017452-4018450_-)_-_6-phosphofructokinase	0.381615	0.2707	1.25297	4.89441e-08	0.740793	0.0582433	0.644221	0.348912	-0.387117	0.216989	0.654456	0.00280447	-0.164219	0.786416	0.0441565	0.977823	0.408052	0.11313	0.798497	6.67811e-05	4.89441e-08	1.25297
MSMEG_3948(4016065-4017468_+)_-_acyltransferase	1.10894	6.39585e-07	2.41246	2.78761e-33	1.42916	0.000209727	1.15104	0.0716656	-0.238933	0.787717	1.79116	1.08988e-18	0.220026	0.728393	0.38835	0.676265	1.78139	6.23384e-18	1.63974	8.90618e-16	2.78761e-33	2.41246
MSMEG_3950(4019051-4019935_+)_-_universal_stress_protein_family_protein	0.296882	0.299047	1.11183	3.85181e-11	0.744381	0.0296141	1.02766	0.00922304	-0.0795859	0.931639	0.921241	0.00095737	0.240405	0.468468	0.178328	0.837908	0.723173	2.45998e-05	0.722688	5.93151e-06	3.85181e-11	1.11183
MSMEG_3951(4020929-4021870_-)_-_hypothetical_protein	0.321062	NA	1.42619	0.00553358	0.447238	0.639454	0.932304	0.131529	-0.34034	NA	0.833872	0.181676	0.385007	NA	0.190511	NA	0.776346	0.235673	0.778271	0.221588	0.00553358	1.42619
MSMEG_3952(4020005-4020961_+)_-_hypothetical_protein	0.495375	0.00798028	1.01645	4.6494e-10	0.466627	0.192061	0.760969	0.0951507	-0.132294	0.850617	0.815948	3.40926e-08	0.131602	0.776912	0.147691	0.869632	0.783113	1.59707e-06	0.691214	6.77181e-06	4.6494e-10	1.01645
MSMEG_3953(4021891-4022955_-)_-_hypothetical_protein	0.437343	0.589106	1.2793	0.00188187	0.671934	0.311332	0.886662	0.0886604	-0.161053	NA	0.857277	0.0808526	-0.00984788	NA	0.0171438	NA	0.675759	0.191283	0.88992	0.0458098	0.00188187	1.2793
MSMEG_3954(4023070-4025790_+)_-_trehalose_6-phosphate_phosphorylase	0.615211	0.127085	1.91399	2.8584e-14	1.38364	0.000255473	1.28437	0.0347664	0.700996	0.0692502	1.61552	2.60929e-09	0.651346	0.0933272	1.00285	0.00346794	1.22138	4.05796e-05	1.58551	1.42778e-09	2.8584e-14	1.91399
MSMEG_3955(4025793-4026797_-)_-_hypothetical_protein	0.499859	0.0791091	1.48579	4.13935e-13	0.695319	0.389524	0.830926	0.188682	-0.384478	0.607986	0.794713	0.0542124	-0.00106027	0.998149	0.0559901	0.974528	0.732454	0.00130077	0.667396	0.0029872	4.13935e-13	1.48579
MSMEG_3959(4029539-4030411_+)_-_transcriptional_regulator	0.734454	0.0529876	1.33274	8.19836e-06	0.109727	0.891832	-0.481319	0.383668	-0.616417	0.224235	-0.310229	0.597596	-0.248174	0.77089	-0.475742	0.426117	0.611621	0.131793	0.746168	0.0420044	8.19836e-06	1.33274
MSMEG_3960(4030440-4030958_+)_-_transcriptional_regulator	0.460045	NA	1.91028	0.000523465	1.2494	0.121097	-0.0455136	NA	0.124523	NA	0.584728	NA	0.0544582	NA	0.30088	NA	0.320785	NA	1.05352	NA	0.000523465	1.91028
MSMEG_3962(4031670-4032854_-)_-_lactate_2-monooxygenase	-0.298651	0.534006	-2.85798	1.32094e-23	-2.24602	9.66279e-08	-1.25043	1.8851e-05	-1.32266	1.45915e-07	-1.90497	2.31281e-11	-0.921961	0.00053039	-0.723782	0.00975199	-1.4815	1.46151e-08	-1.47322	9.57577e-09	1.32094e-23	2.85798
MSMEG_3965(4034909-4035196_+)_-_hypothetical_protein	-0.241584	0.866238	-2.14328	0.000141005	-1.88468	0.00515607	-0.183297	0.81557	-0.122834	0.903555	-1.30119	0.0225252	-0.103787	0.931059	0.178822	0.858348	-0.831689	0.151624	-0.673829	0.255417	0.000141005	2.14328
MSMEG_3966(4035225-4035536_+)_-_hypothetical_protein	0.150968	0.939592	-1.75106	0.00289812	-1.05471	0.147711	0.00476225	0.99489	-0.0282898	0.982207	-0.847897	0.178126	-0.454742	NA	0.219989	NA	-0.871322	0.174077	-1.00735	0.0903027	0.00289812	1.75106
MSMEG_3980(4049025-4049669_-)_-_GntR_family_transcriptional_regulator	0.0523214	0.98114	1.41593	2.40116e-06	0.680658	0.146609	0.278991	0.637593	0.0128107	0.992828	0.495992	0.278507	0.263091	0.737304	0.112794	0.9078	0.273802	0.642614	0.517064	0.223981	2.40116e-06	1.41593
MSMEG_3997(4070103-4071197_+)_-_regulatory_protein	-0.0815299	0.976208	0.94101	0.0345708	1.09664	0.0316555	0.731655	0.163686	0.420821	0.533186	0.758103	0.139428	0.422628	0.552388	0.723971	0.161612	-0.0640836	0.938711	0.023643	0.978424	0.0316555	1.09664
MSMEG_4032(4103378-4104352_-)_-_zinc-binding_alcohol_dehydrogenase	0.332816	0.532298	1.48558	2.08356e-12	0.858173	0.0441647	0.00589504	0.99051	0.0617111	0.9324	0.0307628	0.950807	0.116421	0.889049	0.21946	0.674105	0.873893	0.00139388	1.69536	4.85883e-17	4.85883e-17	1.69536
MSMEG_4034(4105207-4106040_+)_-_NAD_dependent_epimerase/dehydratase	-0.347283	0.621656	-1.43624	3.49886e-05	-0.679147	0.152208	-0.270014	0.580431	-0.463827	0.272646	-0.482202	0.242738	-0.42175	0.41555	-0.499777	0.278558	-0.96801	0.00726007	-1.19176	0.000884292	3.49886e-05	1.43624
MSMEG_4063(4135328-4136236_-)_-_amidohydrolase	0.257387	0.680135	1.28381	2.56439e-10	0.996252	0.0356296	-0.0856111	0.857153	0.243774	0.529917	0.103483	0.813915	0.187694	0.759723	0.520461	0.0991604	0.869075	0.00130077	2.16383	2.55176e-34	2.55176e-34	2.16383
MSMEG_4064(4136734-4137735_-)_-_zinc-binding_alcohol_dehydrogenase	0.693112	0.00899027	2.68078	2.58119e-51	1.62639	2.98755e-07	0.0439665	0.929712	0.0783552	0.891232	0.383507	0.218964	0.356906	0.369023	0.489964	0.0961436	1.83501	3.06298e-18	2.72539	3.79927e-65	3.79927e-65	2.72539
MSMEG_4066(4139932-4141287_-)_-_hypothetical_protein	0.122004	0.953381	-0.408492	0.470788	-0.477487	0.513518	-0.43394	0.512186	-0.28018	0.705304	-1.10981	0.0463322	0.054452	0.958962	-0.0351254	0.981197	-0.0691446	0.927566	-0.288709	0.661723	0.0463322	1.10981
MSMEG_4086(4162324-4162905_-)_ssuD_nitrilotriacetate_monooxygenase_component_A	-0.0827378	0.962514	-0.580859	0.073915	-0.405531	0.383447	-1.13963	0.00184885	-0.252592	0.607986	-0.950813	0.00724931	-0.315306	0.580063	-0.319142	0.523976	-0.724319	0.0381784	-0.607816	0.0774292	0.00184885	1.13963
MSMEG_4087(4162983-4164401_-)_-_major_facilitator_superfamily_protein	-0.408365	0.200165	-0.987832	1.18144e-05	-0.908695	0.00204323	-1.39399	2.30874e-08	-0.625679	0.0105648	-1.28965	5.81377e-08	-0.648796	0.0427749	-0.389379	0.197478	-1.25037	4.7566e-08	-1.11129	7.13142e-07	2.30874e-08	1.39399
MSMEG_4115(4195303-4196184_-)_-_3-hydroxybutyryl-CoA_dehydrogenase	-0.269039	0.718622	-0.413256	0.266414	-0.198514	0.7133	-1.11469	0.00341629	-0.088336	0.89977	-0.730999	0.0690631	-0.305577	0.607923	0.0461871	0.964915	-0.342319	0.40696	-0.431883	0.255543	0.00341629	1.11469
MSMEG_4120(4199870-4201099_-)_-_CAIB/BAIF_family_protein	-0.105645	0.945528	-0.699672	0.031906	-0.991993	0.0184921	-0.814478	0.0279871	-0.380143	0.360424	-1.00052	0.00527119	-0.335199	0.540625	-0.247388	0.65713	-0.555552	0.124757	-0.291842	0.453142	0.00527119	1.00052
MSMEG_4121(4201359-4202099_-)_-_GntR_family_transcriptional_regulator	0.246831	0.694593	1.00382	6.60985e-06	0.439585	0.210407	0.268144	0.489378	0.0982177	0.864791	0.260381	0.461804	0.285718	0.604046	-0.102036	0.884804	0.602298	0.0229651	0.302919	0.347228	6.60985e-06	1.00382
MSMEG_4141(4221338-4222225_+)_-_hypothetical_protein	0.923376	0.0679213	3.02229	1.46833e-06	1.56835	0.0468041	0.258206	0.800111	-0.177143	0.87043	1.16725	0.0596281	0.447181	0.554229	0.204177	0.869632	2.58487	1.1713e-06	2.75011	3.08207e-07	3.08207e-07	3.02229
MSMEG_4160(4239604-4239756_-)_-_hypothetical_protein	0.00280764	NA	0.898332	0.173544	1.22734	0.069789	0.438414	0.599536	0.887188	NA	1.24264	0.0261699	0.253369	NA	0.713421	NA	1.04084	0.0859344	0.517561	NA	0.0261699	1.24264
MSMEG_4174(4253199-4253996_-)_-_IclR_family_transcriptional_regulator	-0.4272	NA	-0.0878086	0.915374	0.514539	0.525121	0.423711	0.560012	-0.0700516	NA	1.12889	0.0177068	-0.0879953	NA	-0.404896	NA	-0.767183	NA	-1.3145	NA	0.0177068	1.3145
MSMEG_4176(4254503-4255015_+)_-_hypothetical_protein	-0.267874	NA	1.12785	0.0344874	1.27597	0.0335435	0.522236	0.465661	0.0817422	NA	0.619132	0.348624	0.377206	NA	0.420704	NA	0.0318587	NA	0.491744	0.482989	0.0335435	1.27597
MSMEG_4183(4260273-4260950_-)_-_phosphoglycolate_phosphatase	-0.0503064	0.957678	1.05979	8.53303e-14	0.873824	6.84394e-06	0.62072	9.71162e-05	0.145694	0.527546	0.847952	1.53355e-10	0.197558	0.5085	0.156179	0.597634	0.251803	0.173878	0.377626	0.0127666	8.53303e-14	1.05979
MSMEG_4189(4268754-4269992_-)_cysS_cysteinyl-tRNA_synthetase	0.53261	0.0102655	1.08836	1.44943e-10	0.638383	0.0122728	0.103376	0.744862	0.0029378	0.994372	0.34139	0.106135	0.185573	0.683451	0.0248376	0.974528	1.31254	5.77349e-17	1.33878	6.2091e-19	6.2091e-19	1.33878
MSMEG_4195(4274087-4274392_-)_-_hypothetical_protein	0.890051	1.81774e-08	1.8182	5.26056e-30	-0.40884	0.66405	-0.262317	0.294001	-0.261897	0.267509	-0.14815	0.570895	-0.0644385	0.914524	-0.748494	0.000296248	1.08369	1.12304e-12	1.04823	3.28284e-11	5.26056e-30	1.8182
MSMEG_4214(4297888-4298610_+)_-_glutamine_amidotransferase	-0.065133	0.953381	1.95579	2.76457e-41	1.49744	4.50567e-11	0.962646	1.61019e-08	0.522462	0.00335355	1.03716	5.63611e-12	0.648113	0.00058581	0.444536	0.0320615	0.892507	2.04046e-08	0.914339	1.2604e-09	2.76457e-41	1.95579
MSMEG_4215(4298656-4299333_+)_-_phosphoribosyltransferase	0.252348	0.538301	1.37981	1.77156e-15	1.09947	5.44033e-05	0.720872	0.00047553	0.446645	0.0361292	0.76219	3.27575e-05	0.533122	0.022578	0.358967	0.186586	0.943747	1.47495e-07	0.847091	2.36061e-06	1.77156e-15	1.37981
MSMEG_4217(4299939-4300757_-)_-_DivIVA_protein	0.0358445	0.973656	0.855125	2.73578e-10	0.866866	9.82154e-06	1.03639	7.75442e-14	0.495553	0.000111433	0.809487	2.52452e-11	0.399156	0.0236967	0.36721	0.025223	0.295818	0.0657195	0.180268	0.29999	7.75442e-14	1.03639
MSMEG_4237(4321263-4321664_-)_-_transmembrane_protein	-0.0526993	0.953381	1.41818	5.72444e-27	1.06657	8.67675e-07	0.662419	1.32327e-05	0.289798	0.0804676	0.647778	1.80826e-06	0.28308	0.196058	0.19836	0.430578	0.254522	0.159594	0.420422	0.00295903	5.72444e-27	1.41818
MSMEG_4242(4326128-4326532_-)_-_transcriptional_regulatory_protein	0.0136645	0.992105	1.14512	3.9295e-10	1.01027	0.00124479	0.601369	0.0249159	0.0488804	0.930125	0.460042	0.0429291	0.0668727	0.92288	0.0574267	0.925311	0.162912	0.610546	0.147528	0.630207	3.9295e-10	1.14512
MSMEG_4255(4338603-4339400_-)_-_hypothetical_protein	-0.144466	0.847058	-1.30194	2.06188e-09	-0.826169	0.00390307	-0.485531	0.081089	-0.363064	0.172387	-0.881499	0.000373247	-0.445952	0.120107	-0.600775	0.0182784	0.15853	0.594845	-0.854009	0.000139081	2.06188e-09	1.30194
MSMEG_4259(4341162-4343180_+)_-_hypothetical_protein	0.141413	0.878234	-1.02583	0.000153366	-0.660246	0.059576	-0.681928	0.031891	-0.585576	0.0561987	-0.617979	0.0450095	-0.445191	0.297699	-0.542341	0.103998	-0.33866	0.375249	-0.632668	0.0296271	0.000153366	1.02583
MSMEG_4271(4355564-4356217_+)_-_hypothetical_protein	-0.123215	0.878234	-1.40153	9.66315e-11	-1.05361	9.23261e-05	0.419482	0.112923	0.015416	0.980659	0.0586971	0.878485	0.0164432	0.975211	0.102028	0.833262	-0.434201	0.0761655	-0.662989	0.00257745	9.66315e-11	1.40153
MSMEG_4272(4356255-4356611_-)_-_HesB/YadR/YfhF_family_protein	0.201992	0.596792	1.30483	8.54797e-16	1.16241	2.21566e-07	0.00211243	0.994258	-0.125706	0.643531	0.241771	0.198291	0.130978	0.756565	0.0383939	0.937107	0.599071	0.000590224	0.56896	0.00013337	8.54797e-16	1.30483
MSMEG_4276(4359885-4360991_-)_ilvE_branched-chain_amino_acid_aminotransferase	0.316079	0.0956224	1.00625	2.0931e-13	1.09464	7.27231e-11	1.06444	4.14082e-15	0.68697	2.98957e-09	1.02651	5.12544e-19	0.646787	1.5148e-05	0.622095	7.40258e-06	0.890106	1.68383e-12	0.748073	5.87516e-10	5.12544e-19	1.09464
MSMEG_4288(4374158-4374631_-)_-_integral_membrane_protein	0.286933	0.514798	1.11646	1.35552e-08	0.797621	0.00257871	0.119877	0.770142	0.0784097	0.875447	0.349215	0.192045	0.242695	0.60443	-0.0270738	0.975668	0.560995	0.0211441	0.432499	0.0713312	1.35552e-08	1.11646
MSMEG_4298(4386689-4387552_+)_panB_3-methyl-2-oxobutanoate_hydroxymethyltransferase	-0.0280084	0.985502	5.17075	2.94796e-274	5.10534	6.95422e-90	-0.207981	0.532601	0.332549	0.196218	2.65151	2.25946e-62	0.212622	0.642206	0.809807	0.141875	-0.271088	0.341651	0.680159	0.00368022	2.94796e-274	5.17075
MSMEG_4299(4387638-4388423_-)_-_enoyl-CoA_hydratase/isomerase	0.0687464	0.964614	-2.36023	6.53191e-14	-2.26673	2.00161e-08	-0.334147	0.391435	-0.694765	0.0271781	-1.41088	1.62707e-05	-0.489055	0.209615	-0.783461	0.0236221	-0.634492	0.0453594	-1.05778	0.000350371	6.53191e-14	2.36023
MSMEG_4300(4388435-4389112_-)_-_transcription_regulator_AmtR	0.363122	0.520259	-0.451027	0.262822	-0.537797	0.358392	-1.23109	0.00134805	-0.62806	0.145952	-1.20754	0.00172749	-0.344602	0.554229	-0.431963	0.366847	0.300658	0.461691	0.448047	0.223559	0.00134805	1.23109
MSMEG_4303(4393133-4394689_-)_-_methyltransferase	0.0820635	0.963651	1.87925	3.59916e-16	1.39761	4.27855e-06	1.32664	2.39428e-06	1.49785	3.64297e-10	1.45928	1.00444e-08	1.42658	7.09918e-09	1.8494	4.82666e-16	1.58945	1.25511e-10	1.47801	2.1256e-09	3.59916e-16	1.87925
MSMEG_4308(4398573-4399265_+)_-_5_-nucleotidase	0.285285	0.54438	1.43406	3.94775e-16	1.35246	1.22856e-07	0.321404	0.28349	0.228286	0.479885	0.486005	0.0399203	0.131415	0.835909	0.0311713	0.974528	0.521561	0.0233458	0.46298	0.0372561	3.94775e-16	1.43406
MSMEG_4309(4399258-4399749_+)_-_low_molecular_weight_protein-tyrosine-phosphatase	0.283394	0.598697	1.12957	3.76305e-08	1.03001	3.5546e-05	0.476236	0.104047	0.298861	0.388285	0.589912	0.0210362	0.341322	0.398958	0.205502	0.666897	0.56519	0.0263489	0.597995	0.0143955	3.76305e-08	1.12957
MSMEG_4325(4412068-4412940_+)_-_malonyl_CoA-ACP_transacylase	0.490314	0.512325	0.626235	0.293149	-0.437231	0.353616	-1.16492	0.0184131	-1.01572	0.0309843	-0.603035	0.234827	-0.0784047	0.948396	-0.733305	0.234332	0.654364	0.208458	0.674943	0.171296	0.0184131	1.16492
MSMEG_4326(4413021-4413320_+)_acpP_acyl_carrier_protein	0.328817	0.135893	-0.098739	0.716525	-0.645395	0.0689366	-1.79942	6.89321e-06	-0.811299	2.37919e-08	-1.23863	6.06316e-13	-0.357068	0.161367	-0.723563	1.70206e-05	0.0343974	0.90044	0.666818	5.25448e-06	6.06316e-13	1.79942
MSMEG_4327(4413317-4414567_+)_acpP_3-oxoacyl-ACP_synthase	0.078295	0.933535	-0.39456	0.0558572	-0.718775	0.0335435	-1.73516	2.28803e-07	-0.703874	0.0268996	-1.18778	9.76296e-05	-0.514609	0.0133636	-0.664984	0.000348372	-0.132141	0.808344	0.386035	0.39831	2.28803e-07	1.73516
MSMEG_4328(4414597-4415850_+)_-_3-oxoacyl-ACP_synthase	0.144468	0.751703	-0.409331	0.0124732	-0.432993	0.201016	-1.14292	7.23251e-13	-0.355339	0.0301122	-1.0035	8.86725e-13	-0.469	0.00850228	-0.469289	0.00542275	-0.212395	0.361126	0.46519	0.171903	7.23251e-13	1.14292
MSMEG_4329(4415919-4417343_+)_-_propionyl-CoA_carboxylase_subunit_beta	0.0672407	0.941311	-0.595666	0.000835054	-0.255109	0.422807	-1.2827	3.55965e-14	-0.390352	0.0220812	-1.03806	6.97808e-12	-0.401033	0.0551151	-0.493089	0.00586555	-0.257343	0.246065	0.251335	0.577192	3.55965e-14	1.2827
MSMEG_4330(4417418-4418167_-)_-_short_chain_dehydrogenase	0.0473323	NA	-0.529969	0.489882	-0.257084	0.820496	1.05367	0.0461511	0.300226	NA	0.7988	0.170481	0.288332	NA	0.000208649	NA	0.060407	0.949752	-0.27408	NA	0.0461511	1.05367
MSMEG_4339(4426949-4428589_-)_-_hypothetical_protein	-0.132972	0.926464	-0.988373	0.00584515	-1.10134	0.0184047	-0.88641	0.0326292	-0.535584	0.215456	-0.578855	0.174876	-0.397095	0.52498	-0.512478	0.273658	-0.467514	0.270712	-0.426396	0.309974	0.00584515	1.10134
MSMEG_4340(4428679-4429770_+)_-_NAD/mycothiol-dependent_formaldehyde_dehydrogenase	-0.14162	0.769029	-1.02488	2.76914e-10	-1.19126	1.51747e-09	-0.783129	1.0624e-05	-0.729855	1.76398e-06	-0.972297	1.01954e-09	-0.570731	0.00268605	-0.651272	0.000176583	-0.726697	8.3314e-06	-0.997114	9.32177e-11	9.32177e-11	1.19126
MSMEG_4342(4429796-4430428_+)_-_metallo-beta-lactamase	-0.00265997	0.998469	-1.00427	1.75179e-07	-0.635725	0.0192049	-0.669892	0.00242747	-0.600868	0.00243248	-0.843313	3.39596e-05	-0.436491	0.101428	-0.541707	0.0160366	-0.708174	0.000409158	-1.12364	5.24495e-09	5.24495e-09	1.12364
MSMEG_4343(4432170-4432934_-)_-_hypothetical_protein	0.304532	0.809456	0.222689	0.774503	0.224527	0.827285	1.12124	0.025991	0.27341	NA	0.593108	0.355977	0.495907	NA	0.558414	NA	0.646695	0.299146	0.47574	0.480663	0.025991	1.12124
MSMEG_4344(4430791-4432173_+)_-_monooxygenase	-0.572655	0.192532	-3.05107	1.98682e-13	-2.09272	6.93415e-06	-1.47837	0.000174519	-1.16107	0.00110675	-1.83332	4.12084e-06	-1.15866	0.000875802	-1.30236	0.000370739	-1.61874	1.11982e-05	-2.49488	5.18601e-10	1.98682e-13	3.05107
MSMEG_4348(4434329-4435885_-)_-_hypothetical_protein	-0.147702	0.883325	-1.08347	0.000115843	-1.01754	0.00773638	-0.654719	0.0513204	-0.275045	0.503622	-0.415158	0.229664	-0.25871	0.64165	-0.357919	0.395043	-0.119762	0.778409	-0.434371	0.171296	0.000115843	1.08347
MSMEG_4350(4437803-4438963_-)_dapB_dihydrodipicolinate_reductase	0.246165	0.847058	-1.73179	0.00166638	-1.28806	0.139851	0.0604641	0.939742	0.156702	0.861277	-0.406749	0.538777	0.043499	0.967112	0.241976	0.782311	-0.326062	0.641525	-0.479769	0.462492	0.00166638	1.73179
MSMEG_4351(4438978-4439736_+)_-_oxidoreductase_YjgI	1.51064	9.54765e-11	2.13795	6.46247e-06	1.24834	0.0180107	-0.618827	0.420387	-0.475655	0.329513	0.470103	0.250169	0.244514	0.820165	-0.223499	0.756293	3.01507	1.26615e-16	2.81217	5.9996e-12	1.26615e-16	3.01507
MSMEG_4352(4439737-4440798_-)_-_hypothetical_protein	-0.0346231	0.982401	-1.42351	2.70457e-07	-1.57275	9.42545e-05	-0.121722	0.796258	-0.0730184	0.90455	-0.882227	0.00255933	-0.0666244	0.933198	0.0250091	0.97675	-0.35006	0.299667	-0.690563	0.0131694	2.70457e-07	1.57275
MSMEG_4353(4440809-4441354_-)_-_hypothetical_protein	-0.0484605	0.979869	-1.34373	1.60998e-05	-1.2247	0.0069771	-0.330984	0.445646	0.0799744	0.906773	-0.604963	0.0937852	-0.120177	0.889049	-0.1017	0.888753	-0.598043	0.0845605	-0.426145	0.226408	1.60998e-05	1.34373
MSMEG_4354(4441468-4442991_+)_-_dipeptide-binding_protein_of_ABC_transporter	-0.39671	0.257399	-1.05776	1.55671e-05	-1.18375	0.000160393	-0.217687	0.536353	0.0250251	0.9699	-0.446015	0.11651	-0.180331	0.751666	0.242167	0.509024	-0.33859	0.236813	-0.823947	0.00114408	1.55671e-05	1.18375
MSMEG_4355(4442988-4443965_+)_-_peptide_ABC_transporter_permease	0.478248	0.151798	-0.49967	0.1052	-1.01798	0.024808	-0.418174	0.267547	0.169699	0.719268	-0.515673	0.137943	0.024043	0.974157	-0.119927	0.862132	0.316958	0.351634	-0.0876307	0.84097	0.024808	1.01798
MSMEG_4357(4444837-4446417_+)_-_ABC_transporter_ATP-binding_protein	0.221143	0.695449	-0.636872	0.0132738	-1.22012	0.00108474	-0.077826	0.858352	0.181477	0.643891	-0.214687	0.540779	0.197048	0.701179	-0.00419849	0.99581	0.548345	0.019841	0.020537	0.959292	0.00108474	1.22012
MSMEG_4360(4447509-4448855_-)_-_hypothetical_protein	0.229674	0.643667	0.188628	0.464212	0.222627	0.537402	1.62957	7.79119e-20	0.415961	0.0764732	0.943671	8.57336e-08	0.453274	0.115473	0.404816	0.109192	0.371142	0.126998	-0.416716	0.0726659	7.79119e-20	1.62957
MSMEG_4365(4450873-4453014_+)_-_hypothetical_protein	0.0621002	0.973656	0.823991	0.00117939	0.62353	0.0746886	1.0514	6.78546e-05	0.866578	0.000766052	0.460045	0.166644	0.622012	0.052585	0.701443	0.0178741	0.477258	0.155953	0.78161	0.00280145	6.78546e-05	1.0514
MSMEG_4379(4465578-4466222_+)_-_isochorismatase_hydrolase	0.241071	0.774364	-0.405217	0.297775	-0.0458195	0.955879	0.704871	0.03369	0.0734254	0.92938	0.0161512	0.98033	-0.0966185	0.92124	0.0328758	0.97675	-0.436367	0.306475	-1.29363	0.000721695	0.000721695	1.29363
MSMEG_4381(4468358-4469371_+)_-_amidase	0.0444567	0.982158	-0.726974	0.065679	-1.0343	0.0385752	-0.440082	0.370468	-0.398671	0.43726	-1.19446	0.00496885	-0.30882	0.660516	-0.340625	0.569838	-0.331525	0.494856	-0.524455	0.222168	0.00496885	1.19446
MSMEG_4385(4475954-4477612_+)_-_peptide_ABC_transporter	-0.0153307	0.997225	-2.83188	1.11917e-05	-2.79259	0.000233903	-2.01909	0.000622409	-1.54204	NA	-2.17791	0.000247415	-1.09783	NA	-1.36931	NA	-1.8026	NA	-2.71675	NA	1.11917e-05	2.83188
MSMEG_4388(4479425-4481053_+)_-_ABC_transporter_ATP-binding_protein	0.0658135	0.98114	-1.43152	0.0354688	-1.62539	0.0441647	-1.27858	NA	-0.942342	NA	-1.11084	NA	-0.925479	NA	-0.992133	NA	-1.46733	NA	-1.12959	NA	0.0354688	1.62539
MSMEG_4391(4482417-4483634_+)_-_acyl-CoA_dehydrogenase	0.276835	NA	-1.58205	0.0383383	-1.32934	NA	-0.852327	NA	-0.846131	NA	-1.36768	NA	-0.595254	NA	-0.767326	NA	-1.46985	NA	-1.17589	NA	0.0383383	1.58205
MSMEG_4394(4486041-4486934_-)_-_LysR_family_transcriptional_regulator	0.0745433	0.964248	-1.05785	0.000836477	-0.633934	0.137087	-0.711865	0.0513204	-0.449804	0.258633	-1.07056	0.00202506	-0.372288	0.459098	-0.668092	0.0816571	-0.360043	0.350266	-0.638555	0.0594277	0.000836477	1.07056
MSMEG_4396(4487275-4488018_-)_-_isochorismatase_hydrolase	0.0063907	0.997225	-3.2047	1.62977e-55	-1.9466	1.06335e-10	-0.999623	2.16268e-07	-0.802115	4.0047e-06	-2.50631	5.99349e-35	-1.02041	2.3066e-08	-1.34016	9.16365e-14	-0.728237	4.77659e-05	-1.2712	2.40594e-13	1.62977e-55	3.2047
MSMEG_4448(4529095-4529424_+)_-_transcriptional_modulator_of_MazE	0.212187	0.819308	1.70081	1.43821e-13	1.34385	8.05276e-05	0.922096	0.000982267	0.228429	0.634362	1.10037	1.23888e-05	0.484134	0.222067	0.469959	0.236363	0.733755	0.00869401	0.674465	0.0167761	1.43821e-13	1.70081
MSMEG_4450(4530136-4531071_+)_-_alpha/beta_hydrolase	-0.365458	0.598268	-1.29457	0.000360876	-0.534872	0.321833	-0.44617	0.332699	-0.502306	0.265776	-0.9365	0.0202532	-0.335497	0.595004	-0.260321	0.682648	-1.13974	0.002636	-1.09841	0.00351442	0.000360876	1.29457
MSMEG_4451(4531068-4532780_+)_-_monooxygenase	-0.131808	0.92187	-1.26019	5.3822e-05	-0.320996	0.503521	-0.640971	0.0958741	-0.501681	0.194457	-0.793829	0.0235314	-0.320766	0.554396	-0.171361	0.79031	-0.641644	0.0660548	-0.920048	0.00464678	5.3822e-05	1.26019
MSMEG_4464(4545500-4547017_-)_-_modulator_of_DNA_gyrase	0.0292036	0.985274	0.323568	0.178856	0.362822	0.433819	-0.463748	0.11579	-0.390729	0.182668	-0.400488	0.185585	-0.256817	0.567944	-0.30647	0.392613	1.56659	2.18689e-18	1.37196	1.18375e-14	2.18689e-18	1.56659
MSMEG_4465(4547090-4547860_-)_-_cutinase	1.44402	6.69977e-06	3.35791	3.94541e-29	2.30766	2.03605e-05	-0.163928	0.855547	-0.0947225	NA	1.44281	0.000981981	0.452732	0.527914	-0.0450385	NA	4.6725	2.18714e-99	4.20275	3.73037e-75	2.18714e-99	4.6725
MSMEG_4473(4555859-4556590_-)_-_integral_membrane_protein	0.458616	0.495913	1.34672	6.52307e-05	0.540696	0.378293	0.722735	0.132853	0.135211	0.880044	0.526783	0.293238	0.175569	0.864779	0.423321	0.494484	1.00672	0.0085256	0.759896	0.0714539	6.52307e-05	1.34672
MSMEG_4479(4561426-4561695_+)_-_hypothetical_protein	0.242336	0.751756	1.11272	2.98353e-06	0.800319	0.0147452	0.724848	0.0185211	0.0653398	0.931329	0.694736	0.0166656	0.213392	0.743008	0.297158	0.529348	0.388706	0.267369	0.505519	0.0989649	2.98353e-06	1.11272
MSMEG_4493(4574188-4575093_-)_era_GTP-binding_protein_Era	0.137818	0.789954	1.2684	5.07504e-17	1.27722	8.00396e-12	1.18287	1.98952e-13	1.14979	2.21586e-19	1.33484	1.0736e-25	0.899624	3.4065e-09	1.11908	1.95551e-15	1.05832	2.96015e-13	1.41255	3.92949e-29	3.92949e-29	1.41255
MSMEG_4494(4575100-4575417_-)_-_hypothetical_protein	0.132767	0.873497	1.30072	1.26095e-12	1.03027	3.25073e-06	0.992085	1.29888e-06	0.889483	2.74394e-06	1.09943	1.89924e-09	0.645861	0.0081466	0.877918	3.70638e-05	0.929475	3.42985e-06	1.3907	3.19566e-16	3.19566e-16	1.3907
MSMEG_4495(4575410-4576780_-)_-_hypothetical_protein	0.196052	0.569205	0.985902	1.67025e-11	0.90818	3.21865e-06	0.989558	3.4642e-11	0.812077	5.00833e-10	1.11039	4.91451e-18	0.653712	4.50082e-05	0.785636	6.85483e-08	1.11156	3.53155e-16	1.31421	3.39005e-24	3.39005e-24	1.31421
MSMEG_4496(4576777-4577313_-)_-_metalloprotease	0.504241	0.00673223	1.46306	5.63353e-23	1.1459	5.94804e-10	0.91529	6.64415e-09	0.654244	5.16993e-06	1.00222	3.40724e-12	0.633563	0.000536284	0.645628	6.29839e-05	1.24562	5.03565e-19	1.23193	4.75622e-21	5.63353e-23	1.46306
MSMEG_4497(4577310-4578356_-)_-_PhoH_family_protein	0.390594	0.0387295	1.83511	2.11859e-30	1.40768	8.34817e-14	0.806517	1.23775e-07	0.496654	0.000496086	1.04813	4.94144e-16	0.660195	8.95245e-05	0.614369	5.88599e-05	1.1403	5.9515e-17	1.19322	2.10164e-20	2.11859e-30	1.83511
MSMEG_4499(4578517-4578684_-)_-_hypothetical_protein	1.19064	1.24645e-11	3.56388	1.81837e-100	2.57834	2.24863e-34	0.291928	0.3302	0.180722	0.607209	1.57463	1.21347e-06	0.768137	0.150082	0.658339	0.165705	2.4755	8.71543e-17	2.96955	4.3529e-90	1.81837e-100	3.56388
MSMEG_4505(4582259-4583290_-)_hrcA_heat-inducible_transcription_repressor	0.233754	0.523112	1.23723	6.23281e-16	0.820252	4.12823e-05	0.532459	0.00646591	0.402373	0.0276636	0.60688	0.000372379	0.351156	0.151567	0.43724	0.0286978	0.417894	0.0565027	0.751893	1.78213e-06	6.23281e-16	1.23723
MSMEG_4509(4583992-4585299_-)_-_MbtG_protein	-0.153212	0.926684	-1.5007	0.00135298	-1.3256	0.0391711	-0.854738	0.102304	-0.483039	0.392719	-0.915545	0.0826544	-0.762665	0.114247	-0.762038	0.158836	-0.943099	0.0548243	-0.88889	0.0706264	0.00135298	1.5007
MSMEG_4510(4585320-4589759_-)_-_peptide_synthetase_mbtf	-0.176648	0.832216	-1.29255	5.06788e-06	-1.47051	1.71568e-05	-0.482307	0.152454	-0.658494	0.0263897	-0.741717	0.0191582	-0.746974	0.013712	-0.933337	0.00193135	-0.89082	0.00325418	-0.839049	0.00279188	5.06788e-06	1.47051
MSMEG_4511(4589756-4595215_-)_-_linear_gramicidin_synthetase_subunit_B	0.0445566	0.979869	-1.23082	6.14664e-06	-1.34126	0.000291077	-0.923327	0.00264431	-0.77674	0.0071166	-1.10339	0.000195379	-0.641922	0.052585	-1.00863	0.000698175	-0.894674	0.00182175	-0.576081	0.0494403	6.14664e-06	1.34126
MSMEG_4512(4595208-4598201_-)_-_polyketide_synthase	-0.06743	0.973656	-0.884754	0.0166327	-1.15841	0.0461762	-2.09651	8.63775e-07	-0.679272	0.100781	-1.55711	0.000149377	-0.712741	0.0996046	-0.916181	0.0242462	-0.785344	0.0563839	-0.215511	0.664193	8.63775e-07	2.09651
MSMEG_4513(4598198-4599499_-)_-_polyketide_synthase	-0.0696425	0.979272	-0.538931	0.299354	-1.70075	0.0130593	-1.83404	0.000621405	-0.901727	0.0764429	-1.67031	0.00178442	-0.872712	NA	-1.10889	NA	-1.33017	0.00902245	-0.698976	0.196727	0.000621405	1.83404
MSMEG_4515(4600229-4603738_-)_-_non-ribosomal_peptide_synthetase	-0.58175	0.211206	-0.612508	0.10967	-0.823108	0.090906	-1.94178	3.84623e-06	-0.833846	0.0394796	-1.7364	2.47234e-05	-1.10863	0.00248677	-1.23968	0.00186216	-1.3477	0.000394049	-0.938345	0.0141301	3.84623e-06	1.94178
MSMEG_4525(4612935-4614107_-)_-_coproporphyrinogen_III_oxidase	-0.0390701	0.982158	1.33437	6.32859e-10	1.16955	0.000145501	1.00753	6.80992e-05	0.767982	0.00232204	1.00844	3.02464e-05	0.696938	0.0170455	0.705122	0.01229	0.958839	6.90957e-05	0.923014	0.000100845	6.32859e-10	1.33437
MSMEG_4530(4617583-4618668_-)_cysA_sulfate_ABC_transporter_ATP-binding_protein	-0.151889	0.70756	-1.2962	1.7928e-17	-0.884934	7.71851e-06	-0.963433	1.2905e-07	-0.16486	0.407936	-1.45222	2.98634e-24	-0.254406	0.310893	-0.307867	0.105966	-0.570152	0.000155732	-0.251956	0.116194	2.98634e-24	1.45222
MSMEG_4531(4618684-4619508_-)_cysW_sulfate_ABC_transporter_permease_CysW	-0.293645	0.267367	-1.73735	4.15547e-25	-1.26897	1.41906e-08	-0.978433	2.87804e-08	-0.30485	0.137119	-1.70594	6.20925e-25	-0.24931	0.370211	-0.38007	0.0681078	-0.715615	2.06322e-05	-0.439077	0.00759868	4.15547e-25	1.73735
MSMEG_4532(4619505-4620362_-)_cysT_sulfate_ABC_transporter_permease_CysT	-0.227125	0.459589	-1.91162	7.04681e-33	-1.27725	2.02829e-10	-1.43605	6.18065e-16	-0.412848	0.0134924	-1.87811	4.52708e-34	-0.348115	0.112827	-0.649813	0.000207612	-0.65775	2.47427e-05	-0.808354	2.83106e-08	4.52708e-34	1.91162
MSMEG_4533(4620359-4621408_-)_cysT_sulfate-binding_protein	-0.322599	0.0831193	-1.6442	2.40468e-30	-1.03259	1.11218e-07	-1.55194	3.9487e-26	-0.525535	0.000141119	-1.95771	2.47703e-48	-0.346124	0.0653422	-0.608879	5.06748e-05	-0.786906	1.20554e-08	-0.818684	1.06946e-10	2.47703e-48	1.95771
MSMEG_4535(4622057-4624063_+)_-_glycoside_hydrolase	-0.150417	0.70756	1.44089	4.65829e-28	1.62725	3.1198e-14	0.40792	0.0127613	0.672529	7.77693e-08	0.68241	6.12396e-08	0.532829	0.000703866	0.393878	0.0164743	0.607632	1.75941e-05	0.653074	2.85853e-07	4.65829e-28	1.62725
MSMEG_4536(4624067-4625287_-)_-_hypothetical_protein	-0.488361	0.0108104	-2.77337	1.51068e-53	-2.0835	1.06988e-23	-3.17062	6.19439e-52	-2.03097	4.17975e-36	-3.53377	1.45071e-62	-1.61534	7.8062e-21	-2.1407	4.3051e-31	-2.38219	4.07782e-41	-2.20852	1.88948e-36	1.45071e-62	3.53377
MSMEG_4537(4625673-4626596_+)_-_major_membrane_protein_I	-0.244106	0.840149	-0.696905	0.129678	-0.312173	0.649452	-1.10891	0.0264526	-0.520877	0.336143	-0.758508	0.140834	-0.397201	0.564242	-0.576441	0.313718	-0.699626	0.200965	-0.56186	0.266019	0.0264526	1.10891
MSMEG_4539(4628345-4629451_+)_-_alkanesulfonate_monooxygenase	-0.389088	0.601016	1.30184	1.46241e-06	1.86232	7.14216e-05	0.340463	0.471451	1.07992	0.000120577	0.439711	0.28614	0.699216	0.0511274	0.975012	0.00150058	0.973454	0.00235955	0.622275	0.0745015	1.46241e-06	1.86232
MSMEG_4540(4629448-4630668_+)_-_hypothetical_protein	0.070546	0.972742	1.91524	1.19881e-15	1.82043	2.05567e-10	1.14507	8.86103e-05	1.56147	1.80235e-11	1.45606	1.52453e-08	1.20394	6.24391e-06	1.86592	1.65593e-15	1.49168	1.67579e-09	1.39872	2.48148e-08	1.19881e-15	1.91524
MSMEG_4541(4630773-4632392_+)_-_ABC_transporter_ATP-binding_protein	0.20327	NA	1.51824	0.00212694	1.08846	0.114411	0.833039	0.197698	1.32128	0.00309782	1.26088	0.0158345	0.638138	NA	1.45485	NA	0.919696	0.121993	0.831841	0.176907	0.00212694	1.51824
MSMEG_4551(4642947-4644329_-)_-_monoxygenase	-0.273891	NA	-1.70393	0.0397026	-0.782936	NA	-0.661401	NA	-0.483118	NA	-0.818809	NA	-0.424245	NA	-0.556733	NA	-0.705858	NA	-1.29364	NA	0.0397026	1.70393
MSMEG_4583(4674237-4675133_-)_-_ATPase_AAA	0.614524	0.011833	1.12162	2.2566e-08	0.757717	0.00939753	0.555559	0.0359963	0.168778	0.679302	0.490232	0.054346	0.297427	0.472415	0.284488	0.442052	0.757819	0.000769176	1.06495	5.85803e-08	2.2566e-08	1.12162
MSMEG_4584(4675173-4676447_-)_proA_gamma-glutamyl_phosphate_reductase	0.63014	0.00191086	1.43343	6.00836e-19	0.998709	1.98281e-06	0.755392	9.47793e-05	0.36098	0.10787	0.744022	2.82454e-05	0.514459	0.0410403	0.38334	0.110727	0.89608	2.47826e-07	1.01611	2.48491e-10	6.00836e-19	1.43343
MSMEG_4609(4694274-4695215_-)_-_LysR_family_transcriptional_regulator	-0.377297	0.664154	-1.23419	0.00905414	-0.577268	0.394603	-0.423103	0.492121	-0.449526	0.450023	-0.405125	0.497795	-0.324773	0.68785	-0.223724	0.794173	-1.2021	0.0157589	-1.45885	0.00288631	0.00288631	1.45885
MSMEG_4618(4703074-4703613_+)_-_isochorismatase	1.08785	2.42536e-05	1.38527	5.50882e-07	-0.761025	0.258928	-0.585306	0.197277	-0.257544	0.651063	-0.413011	0.371201	-0.259835	0.727169	-0.884679	0.031596	1.19918	2.64006e-05	0.143504	0.775316	5.50882e-07	1.38527
MSMEG_4620(4703663-4704511_+)_-_NAD-dependent_deacetylase_1	0.966295	4.21927e-08	0.625324	0.00273396	-0.245458	0.541234	-0.285923	0.343707	-0.0716001	0.879274	-0.155723	0.62199	-0.116758	0.85659	-0.354526	0.258222	1.00965	8.7718e-08	0.230583	0.399331	4.21927e-08	1.00965
MSMEG_4621(4706444-4707556_-)_proB_gamma-glutamyl_kinase	0.145988	0.806504	1.16762	1.26421e-12	0.989138	4.12559e-05	0.798087	1.57326e-05	0.405415	0.0408622	0.797366	1.24803e-06	0.414737	0.084143	0.497937	0.0141041	0.567917	0.0018827	0.567713	0.00114408	1.26421e-12	1.16762
MSMEG_4624(4709102-4709368_-)_rpmA_50S_ribosomal_protein_L27	0.0456363	0.962183	0.780441	1.76496e-08	1.0483	8.56927e-06	0.601706	6.46378e-05	0.198729	0.225548	0.530703	1.28209e-05	0.158351	0.591648	0.136298	0.626698	-0.193723	0.343743	-0.203097	0.196025	1.76496e-08	1.0483
MSMEG_4627(4713398-4713817_-)_ndk_nucleoside_diphosphate_kinase	-0.2899	0.229384	-0.734844	3.93241e-06	-1.15273	6.17778e-07	0.127925	0.609898	-0.0646176	0.839537	-0.0769496	0.76823	-0.0877687	0.867559	-0.045158	0.924167	-0.541056	0.000992276	-0.716453	2.67222e-06	6.17778e-07	1.15273
MSMEG_4640(4728044-4728505_-)_-_hypothetical_protein	0.0645819	0.979869	0.996244	0.00632005	2.012	2.54292e-09	0.846124	0.040929	0.639771	0.144708	1.2076	0.000560371	0.26951	0.741778	0.333602	0.630774	0.0764003	0.913089	0.0393531	0.956693	2.54292e-09	2.012
MSMEG_4643(4728762-4729085_-)_-_resuscitation-promoting_factor	-0.990113	0.0243223	2.26825	1.76365e-15	3.84211	1.11127e-49	1.64042	2.55931e-06	2.06669	8.54717e-16	2.67695	9.63568e-27	1.45506	1.18158e-06	1.42703	4.78701e-06	0.566811	0.218913	1.31536	9.18421e-05	1.11127e-49	3.84211
MSMEG_4656(4743236-4744054_-)_-_sugar_ABC_transporter_ATP-binding_protein	-0.058926	0.979869	-1.06187	0.0116273	-1.04823	0.0687158	-0.0892945	0.897634	-0.519591	0.309594	-0.695434	0.165843	-0.32498	0.660516	-0.548948	0.309534	-0.643919	0.173204	-0.399952	0.423063	0.0116273	1.06187
MSMEG_4657(4744059-4745117_-)_-_ABC_transporter	-0.25432	0.781732	-1.31703	0.000197454	-0.889372	0.0731536	-0.217712	0.686246	-0.506	0.241442	-1.03275	0.00875493	-0.3936	0.479721	-0.280808	0.640365	-0.654823	0.0979764	-0.407591	0.334481	0.000197454	1.31703
MSMEG_4658(4745120-4746109_-)_-_sugar_ABC_transporter_substrate-binding_protein	-0.0664007	0.973517	-1.12196	0.00149753	-0.784648	0.157936	-0.0914021	0.875765	-0.573194	0.161731	-0.471908	0.26322	-0.203037	0.786416	-0.239843	0.699468	-0.614156	0.120626	-0.355165	0.396576	0.00149753	1.12196
MSMEG_4659(4746349-4747086_-)_-_GntR_family_transcriptional_regulator	0.0636558	0.979869	1.30208	9.91092e-06	0.45552	0.404084	0.377738	0.455172	-0.00105022	0.999018	0.586895	0.168116	0.161351	0.865638	0.252056	0.727448	0.268183	0.612929	0.281196	0.578029	9.91092e-06	1.30208
MSMEG_4661(4747283-4748260_+)_-_sugar_kinase	-0.373819	0.590619	-1.57455	3.14452e-05	-1.07035	0.0282221	0.207532	0.686191	-0.604968	0.158281	-0.579666	0.232739	-0.641972	0.144132	-0.674768	0.170548	-0.721674	0.0842802	-0.993423	0.013424	3.14452e-05	1.57455
MSMEG_4662(4748253-4749137_+)_-_deoxyribose-phosphate_aldolase_superfamily_protein	0.189015	0.901576	-1.29454	0.00993052	-0.445057	0.540846	0.230147	0.734798	-0.275686	0.703851	-0.22859	0.744239	-0.199989	0.847029	-0.464764	NA	-0.746878	0.179295	-0.633419	0.255543	0.00993052	1.29454
MSMEG_4663(4749139-4750014_+)_-_protein_IolB	0.050664	0.98114	-1.33816	0.00198598	-1.57747	0.00436982	0.0600574	0.931385	-0.474821	0.373687	-0.413095	0.492184	-0.344453	0.636371	-0.505081	0.411251	-0.324962	0.557665	-0.528339	0.302053	0.00198598	1.57747
MSMEG_4664(4750019-4751968_+)_-_IolD_protein	0.434063	0.385221	-1.04965	0.00471762	-1.01427	0.0391711	-0.0692331	0.910587	-0.326804	0.545267	-0.520811	0.242912	-0.406942	0.492007	-0.220569	0.74639	-0.443501	0.317171	-0.39501	0.363454	0.00471762	1.04965
MSMEG_4665(4751978-4752898_+)_-_IolE_protein	0.274221	0.756916	-1.1086	0.00631341	-0.982069	0.0872148	-0.130187	0.840579	-0.322527	0.588588	-0.193863	0.735447	-0.09683	0.925314	-0.322075	0.619965	-0.42743	0.383576	-0.577759	0.195106	0.00631341	1.1086
MSMEG_4666(4752923-4753960_+)_-_myo-inositol_2-dehydrogenase	0.107819	0.95708	-1.07424	0.0231888	-0.954186	0.116513	-0.108015	0.884771	-0.782215	0.122467	-0.334203	0.586567	-0.168314	0.871406	-0.308783	0.690152	-0.530392	0.341909	-0.445495	0.419009	0.0231888	1.07424
MSMEG_4680(4765880-4767085_+)_lipP_carboxylesterase	0.0380011	0.976208	-1.17148	4.99038e-10	-0.666415	0.0025828	0.353867	0.127528	-0.178431	0.493523	-0.32729	0.11072	-0.141485	0.750595	-0.265983	0.306483	-0.457546	0.020883	-1.20297	6.03737e-12	6.03737e-12	1.20297
MSMEG_4687(4772916-4773356_-)_-_cytosine_deaminase	0.144485	0.878065	-0.789991	0.00404152	-0.715534	0.221332	-1.00604	0.00135861	-1.06533	0.000161087	-1.0716	0.000493533	-0.441428	0.255869	-0.777481	0.0144944	0.703351	0.00339379	0.46431	0.0915071	0.000161087	1.0716
MSMEG_4688(4773420-4774028_-)_-_hypothetical_protein	0.983269	3.62639e-07	1.10985	2.02772e-07	0.625323	0.108504	-0.674824	0.0162994	-0.669417	0.00380852	0.0021708	0.99717	0.169567	0.879503	-0.284266	0.407017	1.97988	4.20929e-31	1.81834	1.89768e-28	4.20929e-31	1.97988
MSMEG_4689(4774279-4774683_+)_-_hypothetical_protein	0.246151	0.731691	0.771897	0.0017858	0.864692	0.00867106	1.92556	0.000112602	1.15624	1.00113e-07	1.56393	1.17512e-12	0.882806	0.0025903	1.36154	5.59011e-10	0.295138	0.411201	1.55357	1.96649e-14	1.96649e-14	1.92556
MSMEG_4691(4777394-4777744_+)_-_HNH_nuclease	0.104454	0.91214	-0.912803	2.45387e-05	-1.00461	5.08976e-05	-0.313337	0.238643	-0.27265	0.303571	-0.526215	0.0170185	-0.230867	0.554235	-0.247607	0.441812	-0.556157	0.00990859	-0.583616	0.00523205	2.45387e-05	1.00461
MSMEG_4694(4778559-4779137_-)_-_HNH_endonuclease	0.299567	0.389748	2.50514	4.43924e-68	2.43547	2.57484e-28	1.82054	6.98451e-27	1.94779	2.91069e-48	2.24775	1.74972e-60	1.63283	7.00366e-24	2.06332	3.11042e-45	1.80263	3.96201e-31	1.89161	3.83267e-40	4.43924e-68	2.50514
MSMEG_4701(4789106-4789618_-)_-_hypothetical_protein	0.446538	0.436561	0.514586	0.185941	0.475119	0.345129	-0.640119	0.205978	-0.631204	0.195491	-0.0993941	0.873749	0.129646	0.919364	-0.414715	0.500199	1.05434	0.000609815	1.02548	0.000846403	0.000609815	1.05434
MSMEG_4702(4789876-4791876_-)_-_ABC_transporter_permease	0.337143	0.167647	1.24847	9.12739e-17	1.20802	1.10825e-09	0.432527	0.0287198	0.364469	0.0498408	0.706348	5.64742e-06	0.347447	0.168888	0.264611	0.278558	0.681242	2.39521e-05	0.819665	3.88772e-08	9.12739e-17	1.24847
MSMEG_4707(4797653-4798507_-)_-_non-heme_bromoperoxidase_BPO-A2	0.688489	0.00502262	1.87759	2.86718e-22	-0.0780655	0.890446	0.191408	0.633646	0.0422756	0.950384	0.370774	0.221834	-0.14154	0.847029	-0.039076	0.974528	1.05018	1.31012e-06	0.898484	6.36799e-05	2.86718e-22	1.87759
MSMEG_4712(4802460-4803572_-)_-_pyruvate_dehydrogenase_E1_component_subunit_alpha	-0.0218374	0.992105	0.0298504	0.961704	0.336369	0.698514	0.808325	0.019799	0.529443	0.168751	1.06206	0.000497072	0.504296	0.274042	0.512674	0.230251	0.42697	0.293436	1.00059	0.000507417	0.000497072	1.06206
MSMEG_4713(4803784-4804593_-)_-_HpcH/HpaI_aldolase/citrate_lyase	-0.0713034	0.973656	1.28223	1.73549e-05	0.371495	0.779115	2.26696	5.90858e-22	1.46705	1.22676e-08	2.11253	4.53857e-19	1.27819	7.58381e-06	1.41845	1.33656e-07	1.16795	5.74299e-05	2.27962	3.67329e-23	3.67329e-23	2.27962
MSMEG_4714(4804593-4805081_-)_-_MoaC_domain-containing_protein	-0.167318	0.890967	1.35684	1.47155e-08	0.210803	0.873129	2.32611	4.87366e-28	1.31921	3.5132e-09	2.14545	3.59097e-26	1.0809	0.000134933	1.49973	7.47616e-11	1.03579	3.59689e-05	1.98449	4.07841e-18	4.87366e-28	2.32611
MSMEG_4715(4805090-4806253_-)_-_acyl-CoA_dehydrogenase	-0.379607	0.403568	1.40798	1.05327e-11	0.259543	0.850283	2.52601	1.73643e-47	1.58523	4.23922e-19	2.33865	2.90859e-45	1.35162	2.0025e-10	1.56947	7.85403e-17	1.29786	8.48403e-11	2.10497	3.37583e-26	1.73643e-47	2.52601
MSMEG_4716(4806250-4808259_-)_-_acetyl-/propionyl-coenzyme_A_carboxylase_subunit_alpha	0.131963	0.894209	1.6036	1.36325e-18	0.223796	0.866113	3.06291	5.28582e-81	1.99377	1.95194e-36	2.68448	6.69046e-69	1.69632	2.23785e-21	1.69661	2.80329e-21	1.35095	6.2799e-13	1.85304	1.56321e-22	5.28582e-81	3.06291
MSMEG_4717(4808256-4809797_-)_-_carboxyl_transferase_domain-containing_protein	-0.127473	0.917822	1.10815	1.29698e-07	-0.345787	0.615922	3.35194	5.97101e-83	2.35338	3.98494e-45	2.61058	2.6288e-47	1.49112	1.32863e-10	1.96795	2.74101e-26	0.806597	0.000438216	1.25639	9.51223e-10	5.97101e-83	3.35194
MSMEG_4718(4809888-4810493_+)_-_TetR_family_transcriptional_regulator	-0.000967026	0.999862	1.93208	1.78241e-12	0.148944	0.86637	2.9365	4.98318e-29	1.92447	2.80905e-14	2.29534	6.15271e-15	1.41463	1.53184e-05	2.18382	3.95864e-18	0.924179	0.0105428	1.68795	1.6418e-09	4.98318e-29	2.9365
MSMEG_4720(4812497-4813300_+)_-_hypothetical_protein	0.156775	0.878234	0.887248	0.000385352	1.36809	9.03936e-07	0.850137	0.0017286	0.904049	0.000245317	0.981212	9.00467e-05	0.866235	0.000820081	0.770164	0.00498983	0.825645	0.00187716	0.581085	0.0388849	9.03936e-07	1.36809
MSMEG_4727(4819204-4825539_+)_-_mycocerosic_acid_synthase	-0.00165094	0.998469	-1.46603	1.14807e-26	-1.30549	1.39433e-16	-1.7706	1.30641e-33	-0.509641	5.46682e-05	-1.02076	2.60413e-16	-0.586858	0.000134933	-0.324622	0.058754	-1.09624	1.43544e-17	-1.27257	6.91925e-22	1.30641e-33	1.7706
MSMEG_4728(4825597-4827039_+)_-_condensation_domain-containing_protein	-0.0833716	0.932148	-1.29989	1.96948e-12	-1.59927	2.26438e-10	-1.67876	1.03118e-16	-0.615767	0.000694758	-1.04752	7.97903e-09	-0.610381	0.0076519	-0.357357	0.124089	-1.16345	3.59301e-10	-1.18013	1.46162e-11	1.03118e-16	1.67876
MSMEG_4729(4827036-4828424_+)_-_hypothetical_protein	0.0633862	0.953625	-1.19197	1.1668e-09	-1.67507	6.86461e-12	-1.29507	1.85274e-09	-0.508445	0.0117777	-0.693263	0.000494783	-0.433415	0.0985367	-0.158387	0.666897	-0.952971	6.23017e-07	-1.00758	1.11828e-06	6.86461e-12	1.67507
MSMEG_4730(4828501-4829868_+)_-_hypothetical_protein	-0.173976	0.769029	-1.34667	3.40772e-10	-2.02714	1.71615e-13	-1.52336	1.38853e-10	-0.468865	0.0479484	-0.810056	0.000303542	-0.539588	0.0350659	-0.384856	0.161514	-1.03149	1.00615e-05	-1.10144	1.92516e-07	1.71615e-13	2.02714
MSMEG_4731(4829885-4831618_+)_-_acyl-CoA_synthetase	0.145011	0.844281	-1.00231	1.78499e-05	-1.41676	7.13105e-07	-1.25997	4.58194e-06	-0.239834	0.458441	-0.41141	0.120421	-0.23907	0.595908	-0.292001	0.387169	-0.838988	0.00036876	-0.549835	0.0237187	7.13105e-07	1.41676
MSMEG_4732(4831644-4832453_+)_-_glycosyl_transferase_family_protein	0.16344	0.883325	-1.16907	0.000270389	-1.18933	0.00303574	-0.955755	0.00964327	-0.477515	0.223323	-0.529893	0.164288	-0.311462	0.587922	-0.338182	0.497758	-0.877831	0.0116314	-0.847681	0.011168	0.000270389	1.18933
MSMEG_4733(4832458-4833228_-)_-_hypothetical_protein	-0.291433	0.363104	-1.11152	4.82584e-09	-0.959188	0.00141436	-0.450238	0.0549207	-0.660667	0.000935461	-0.743108	0.000171973	-0.638844	0.00345613	-0.689697	0.000888358	-0.974401	7.18909e-07	-1.16205	1.09865e-09	1.09865e-09	1.16205
MSMEG_4734(4833240-4835093_-)_-_hypothetical_protein	-0.360177	0.117262	-1.23519	9.23346e-13	-0.725784	0.000292875	-0.518644	0.00454568	-0.596938	0.000107063	-1.07567	4.50741e-12	-0.57965	0.0113112	-0.466625	0.011445	-1.20648	1.32944e-14	-1.10988	3.12596e-12	1.32944e-14	1.23519
MSMEG_4735(4835122-4836006_-)_-_hypothetical_protein	-0.330478	0.182232	-0.640637	0.000523465	-0.0272887	0.943482	-0.287996	0.204125	-0.201064	0.396847	-0.522724	0.00361495	-0.433987	0.0604735	-0.182245	0.538359	-1.05849	6.67047e-10	-0.921634	1.8316e-07	6.67047e-10	1.05849
MSMEG_4739(4839149-4839829_-)_-_hypothetical_protein	-0.128399	0.877135	0.740597	0.000165424	1.1176	3.24141e-07	0.210856	0.494534	0.427578	0.056163	0.423814	0.05639	0.230868	0.60443	0.375126	0.191468	-0.203003	0.509724	0.16668	0.550552	3.24141e-07	1.1176
MSMEG_4740(4839918-4841162_-)_-_glycosyltransferase_28	-0.609809	0.0168791	0.674591	0.00142933	1.03918	2.59917e-06	-0.0878979	0.826181	0.318601	0.231231	0.265821	0.313089	0.0103058	0.982739	0.439551	0.0866742	-0.349138	0.195549	0.0851889	0.793316	2.59917e-06	1.03918
MSMEG_4741(4841337-4844360_+)_-_MmpL_protein	-0.352633	0.0862426	0.599593	8.26755e-05	1.12798	3.92053e-10	0.267295	0.162438	0.353827	0.0172436	0.512889	0.000235628	0.0773347	0.865638	0.323543	0.0865553	-0.164705	0.433193	0.0545651	0.816825	3.92053e-10	1.12798
MSMEG_4745(4846538-4847740_-)_-_ErfK/YbiS/YcfS/YnhG_family_protein	0.0466172	0.963651	1.13208	6.50939e-15	0.949759	5.69261e-09	0.663458	0.000290345	0.369271	0.0207324	0.713464	2.63461e-07	0.325046	0.133091	0.284814	0.169404	0.368083	0.0301128	0.558045	9.1572e-05	6.50939e-15	1.13208
MSMEG_4747(4848080-4848241_-)_-_hypothetical_protein	-0.498587	0.450898	0.31261	0.498819	0.724711	0.121222	1.08964	0.00193408	0.255961	0.683706	0.430358	0.366764	0.388887	0.526793	0.47018	0.358626	-0.284595	0.639452	0.185942	0.750793	0.00193408	1.08964
MSMEG_4748(4848238-4848381_-)_-_hypothetical_protein	-0.431235	0.127325	0.511413	0.0105522	0.569239	0.0197338	1.01493	4.6801e-08	0.485545	0.0164877	0.471086	0.0235759	0.259055	0.473608	0.355351	0.169925	0.0873985	0.787971	0.404899	0.0687562	4.6801e-08	1.01493
MSMEG_4755(4851185-4852504_-)_-_hypothetical_protein	-0.0633921	0.934211	-0.380247	0.0164672	1.23236	6.58856e-09	-0.454539	0.00608529	-0.10971	0.634362	-0.694997	3.59767e-07	-0.227934	0.366094	-0.25427	0.207473	-0.228512	0.207369	-0.357015	0.015522	6.58856e-09	1.23236
MSMEG_4756(4852549-4852941_-)_acpS_4_-phosphopantetheinyl_transferase	-0.302635	0.200387	-0.28604	0.112988	1.53413	8.34817e-14	-0.65712	0.000227291	-0.115269	0.660193	-0.703371	2.01985e-05	-0.186344	0.591648	-0.23681	0.313546	-0.342705	0.0637696	-0.407639	0.0145603	8.34817e-14	1.53413
MSMEG_4757(4852999-4862268_-)_-_fatty_acid_synthase	-0.541805	6.06793e-05	-1.02591	1.07764e-13	2.26521	7.26535e-30	-1.40675	4.47909e-25	-0.525304	1.6101e-06	-1.41401	5.58709e-39	-0.460271	0.00171616	-0.477414	0.00235339	-0.9052	2.21465e-10	-0.620778	1.1632e-05	5.58709e-39	2.26521
MSMEG_4765(4867557-4868219_-)_-_MerR_family_transcriptional_regulator	-0.0715501	0.967404	2.25821	1.37293e-30	1.52309	2.34768e-08	1.31612	9.52115e-08	0.673783	0.0200231	1.41706	7.04099e-10	0.670058	0.0351123	0.810308	0.00415912	0.949582	0.000248761	1.18173	4.29228e-07	1.37293e-30	2.25821
MSMEG_4767(4868495-4869766_+)_-_major_facilitator_superfamily_protein_permease	-0.0934992	0.894209	1.82432	9.64356e-38	1.77969	3.7672e-23	0.0324552	0.917123	0.449413	0.00587743	0.951036	5.05823e-12	0.514126	0.0103419	0.193725	0.596184	0.593214	0.000126397	0.811492	1.48142e-08	9.64356e-38	1.82432
MSMEG_4799(4898623-4900095_-)_-_aldehyde_dehydrogenase	0.15113	NA	1.17544	0.0476064	0.734301	0.43737	0.323584	NA	0.117523	NA	0.220588	NA	0.285682	NA	0.283591	NA	0.800077	NA	0.383591	NA	0.0476064	1.17544
MSMEG_4825(4921789-4922448_+)_-_TetR_family_transcriptional_regulator	-0.679206	0.252339	-0.703935	0.241424	0.123074	0.89368	-0.0364328	0.965821	0.116987	0.907811	-0.162068	0.837639	-0.126463	NA	0.10481	NA	-1.13119	0.04862	-0.594275	0.334882	0.04862	1.13119
MSMEG_4827(4923746-4924777_+)_-_aminoglycoside_phosphotransferase	-0.334662	0.681048	-1.00156	0.011998	-0.84676	0.136822	-0.573045	0.239805	-0.510086	0.303479	-0.438093	0.383369	-0.293512	0.692959	-0.474719	0.378988	-0.311349	0.55071	-0.49166	0.307103	0.011998	1.00156
MSMEG_4847(4942335-4942997_+)_-_TetR_family_transcriptional_regulator	0.158356	0.721663	1.11288	7.5552e-12	1.09806	7.19966e-08	0.601814	0.000727632	0.126161	0.62236	0.60672	3.30132e-05	0.299233	0.23409	0.177832	0.506063	0.266303	0.252199	0.468306	0.00245592	7.5552e-12	1.11288
MSMEG_4849(4943348-4944193_+)_-_carveol_dehydrogenase	0.275191	0.692569	1.30256	6.82115e-08	1.43254	4.03708e-07	0.437586	0.240201	0.88962	0.000758869	1.29491	1.84945e-07	0.919362	0.000614093	1.29587	2.50769e-07	0.690172	0.0193918	0.841438	0.00191554	6.82115e-08	1.43254
MSMEG_4851(4945030-4947447_-)_-_caib/baif_family_protein	-0.300537	0.701297	-1.09934	0.00205711	-1.77253	0.000141191	-0.624507	0.145153	-0.200911	0.735799	-0.457912	0.294652	-0.329779	0.598562	-0.466132	0.330058	-0.961329	0.0108281	-0.576695	0.14248	0.000141191	1.77253
MSMEG_4854(4949525-4950802_-)_-_peptidase,_M24_family_protein	-0.122161	0.947418	-1.17704	0.00611249	-1.23128	0.0445852	-0.243141	0.700648	-0.28411	0.64777	-0.322737	0.577977	-0.1257	0.908871	-0.501286	0.376386	-0.444063	0.380077	-0.564769	0.243045	0.00611249	1.23128
MSMEG_4855(4950799-4951971_-)_-_amidohydrolase	-0.662831	0.145616	-1.13677	0.00404857	-1.00836	0.0486836	-0.171228	0.775723	-0.320553	0.569309	-0.159845	0.778844	-0.317755	0.649439	-0.111684	0.902237	-0.441331	0.343743	-0.715149	0.0889295	0.00404857	1.13677
MSMEG_4856(4952011-4953243_-)_-_cytochrome_P450	-0.363435	0.705742	-1.36942	0.00880134	-1.37158	0.0666586	0.285353	0.661157	0.210753	0.787717	-0.898896	0.120585	0.0924046	0.935395	-0.266038	NA	-0.634602	0.282119	-1.28903	0.0155842	0.00880134	1.37158
MSMEG_4858(4953474-4954178_-)_-_TetR_family_transcriptional_regulator	-0.645331	0.268434	-2.29036	5.85588e-05	-1.12914	0.0816446	0.164977	0.820436	0.269979	0.695482	-0.00204948	0.997239	-0.259246	0.778573	-0.0346369	0.981269	-1.33791	0.0104736	-1.61225	0.00213203	5.85588e-05	2.29036
MSMEG_4890(4987073-4987606_-)_ahpD_alkylhydroperoxidase	-0.656251	8.55652e-05	-0.520889	0.00333983	-0.574449	0.00533631	-1.94963	1.7043e-27	-0.504584	0.00206129	-1.11396	2.64311e-11	-0.309209	0.189587	-0.317906	0.165411	-0.627417	0.000125298	-0.33029	0.134499	1.7043e-27	1.94963
MSMEG_4891(4987610-4988197_-)_-_alkylhydroperoxidase	-0.731326	1.16115e-05	-0.333691	0.0644422	-0.320771	0.157941	-1.99787	7.84386e-25	-0.521485	0.00126172	-0.999567	2.346e-09	-0.310958	0.182953	-0.362599	0.0706438	-0.58221	0.000693826	-0.297888	0.111969	7.84386e-25	1.99787
MSMEG_4894(4990300-4990884_+)_-_hypothetical_protein	-0.349335	0.658519	-0.760134	0.0588329	-1.18002	0.0352992	-0.100088	0.877061	-0.0990515	0.90455	-0.562566	0.238545	-0.0944294	0.92702	-0.163396	0.84479	-0.0149649	0.98205	-0.401766	0.395166	0.0352992	1.18002
MSMEG_4898(4993024-4993398_+)_-_hypothetical_protein	0.219113	0.731315	1.17193	7.71448e-09	0.0849073	0.86162	0.360957	0.20614	0.0671168	0.90455	0.457385	0.0651473	0.11173	0.87898	0.188245	0.667888	0.461504	0.0642852	0.623876	0.00363222	7.71448e-09	1.17193
MSMEG_4900(4993399-4993743_+)_-_Pks14_protein	0.838559	5.97182e-06	1.2256	1.79625e-10	0.126866	0.802494	0.350924	0.186771	-0.0110201	0.986245	0.177972	0.526654	0.351482	0.255869	0.204043	0.566667	0.760671	3.00517e-05	0.886952	1.63735e-07	1.79625e-10	1.2256
MSMEG_4902(4995163-4995921_-)_-_metal-dependent_hydrolase_of_the_beta-lactamase_superfamily_protein_III	0.0399477	0.967299	1.3623	1.43262e-24	1.377	7.69013e-11	0.321072	0.0672061	0.235886	0.146243	0.830484	6.42194e-12	0.403967	0.0278108	0.264464	0.157846	0.63464	1.47874e-05	0.625972	6.15618e-07	1.43262e-24	1.377
MSMEG_4903(4995984-4996817_-)_murI_glutamate_racemase	0.0232104	0.988914	0.665181	0.00214262	0.761359	0.00391698	0.371343	0.199754	0.893134	3.80427e-06	0.715922	0.000944885	0.609441	0.012764	1.00711	5.07083e-07	0.712302	0.000852664	1.16107	2.59141e-10	2.59141e-10	1.16107
MSMEG_4906(4998490-4998771_-)_-_ThiS_family_protein	0.0841352	0.955392	0.790205	0.00109398	0.833811	0.0133489	0.202249	0.639019	0.456759	0.146713	0.678734	0.0112207	0.478254	0.187894	0.644741	0.0239073	0.789643	0.00144966	1.02013	5.10966e-06	5.10966e-06	1.02013
MSMEG_4907(4998781-4999197_-)_-_Mov34/MPN/PAD-1_family_protein	0.311845	0.38635	0.745671	0.000111509	0.659851	0.026858	0.395594	0.139313	0.498304	0.0234182	0.697954	0.000771973	0.567308	0.0158722	0.66456	0.00190837	1.08429	1.12459e-09	1.15916	9.09913e-12	9.09913e-12	1.15916
MSMEG_4909(5000259-5000837_-)_-_hypothetical_protein	0.0489172	0.964614	1.27916	2.20292e-16	1.22808	5.80073e-11	0.491662	0.0147878	0.667263	2.5754e-05	0.867447	1.10721e-07	0.429528	0.052585	0.787182	5.46203e-06	0.472394	0.0106634	0.896657	2.15471e-08	2.20292e-16	1.27916
MSMEG_4910(5000844-5001146_-)_clpS_ATP-dependent_Clp_protease_adaptor_protein_ClpS	0.11651	0.913015	1.85491	2.70556e-26	1.77261	3.14717e-12	0.556503	0.0322108	0.71088	0.000974391	1.02351	3.55444e-07	0.558741	0.0345218	0.594173	0.0203894	0.536035	0.0258916	0.885447	1.46273e-05	2.70556e-26	1.85491
MSMEG_4916(5009741-5011819_+)_-_alpha-amylase	0.549858	0.0128566	-0.230216	0.318739	-1.06656	0.000864438	-0.995861	1.21645e-05	-0.630786	0.00197565	-0.939733	5.67179e-06	-0.597826	0.0101396	-0.780409	0.000368982	0.202385	0.432999	-0.263237	0.258809	5.67179e-06	1.06656
MSMEG_4918(5011827-5014037_+)_glgB_glycogen_branching_protein	0.590891	0.0002703	0.102578	0.677442	-1.13187	0.0015524	-0.974809	9.52115e-08	-0.643067	6.35124e-05	-1.11451	2.30332e-11	-0.504204	0.0115063	-0.853027	6.75585e-07	0.358424	0.0401358	-0.0144188	0.959292	2.30332e-11	1.13187
MSMEG_4920(5015379-5016614_-)_-_acetyl-CoA_acetyltransferase	-0.225579	0.449538	1.11814	2.04132e-14	0.688347	0.000123916	0.804579	1.14506e-07	0.943303	2.66745e-14	1.04092	1.09249e-15	0.817931	9.88513e-07	0.77811	7.74889e-08	0.470923	0.00251908	0.642606	1.87811e-06	1.09249e-15	1.11814
MSMEG_4921(5016676-5017149_+)_mce_methylmalonyl-CoA_epimerase	0.231529	0.53676	1.56261	4.01233e-27	1.3604	3.69177e-07	0.467687	0.0226688	0.195379	0.36461	0.683444	2.40051e-06	0.351177	0.104202	0.0182487	0.97675	0.574785	0.00113207	0.31975	0.0613645	4.01233e-27	1.56261
MSMEG_4950(5045509-5046588_-)_prfA_peptide_chain_release_factor_1	-0.0550678	0.953381	-0.018248	0.942206	0.0520135	0.862926	1.00241	4.90363e-12	-0.0485967	0.87473	0.0164252	0.946236	-0.244747	0.315801	-0.484506	0.00279973	0.309582	0.0573522	0.485527	0.00029443	4.90363e-12	1.00241
MSMEG_4951(5046684-5046911_-)_rpmE_50S_ribosomal_protein_L31	-0.0271095	0.98114	0.685963	1.1843e-05	1.08831	6.22469e-08	1.81588	3.89347e-41	0.414785	0.000952156	0.471222	0.000131667	0.0519242	0.916146	-0.131104	0.612536	1.19668	2.49838e-15	1.64325	9.79056e-53	9.79056e-53	1.81588
MSMEG_4961(5059059-5059334_-)_-_hypothetical_protein	1.02667	0.0139377	3.81874	1.29123e-18	2.76665	2.39753e-16	-0.124754	0.907487	0.107833	0.927153	1.30526	0.0216562	0.574759	0.389027	0.497948	0.553418	2.75648	1.31127e-10	3.40781	1.46592e-15	1.29123e-18	3.81874
MSMEG_4963(5059596-5060855_+)_-_peptide_synthetase_ScpsB	0.187452	NA	0.603877	0.342443	0.665897	0.411986	0.498094	0.493952	0.979568	0.0461238	1.20495	0.0174473	0.434552	NA	0.833451	NA	0.473856	0.512699	0.508828	0.456962	0.0174473	1.20495
MSMEG_4968(5065204-5066415_+)_-_two-component_system_sensor_kinase	0.168304	0.909236	2.29824	2.05437e-20	1.57062	8.69035e-06	0.937709	0.00853012	1.15004	8.07616e-05	1.2911	1.81017e-05	0.979597	0.00238177	1.34529	2.34624e-06	1.82202	2.16292e-12	1.69665	8.03627e-11	2.05437e-20	2.29824
MSMEG_4969(5066403-5067047_+)_-_two-component_system_response_regulator	0.264018	0.855071	2.74367	9.39148e-17	1.89776	1.76352e-05	1.102	0.0235104	1.31481	0.000974391	1.12178	0.0197411	1.29654	0.000436927	1.43387	0.000275847	2.10247	5.12946e-09	2.12153	1.79689e-09	9.39148e-17	2.74367
MSMEG_4970(5067065-5067952_+)_-_hypothetical_protein	0.39612	0.61595	2.35582	2.39174e-18	1.8523	6.62572e-08	1.35731	0.000103434	1.6766	4.73941e-09	1.65414	1.89071e-07	1.41033	5.01199e-06	1.77199	1.12723e-09	1.99928	1.7501e-12	2.13997	4.12657e-14	2.39174e-18	2.35582
MSMEG_4971(5067953-5068975_-)_-_oxidoreductase	0.0499539	0.965485	2.32035	6.15996e-57	2.022	3.49658e-33	1.38191	3.79931e-17	1.63766	2.25965e-35	1.71504	4.36224e-35	1.32941	8.64052e-18	1.66506	3.39312e-30	1.82976	7.62482e-36	1.85067	4.05857e-43	6.15996e-57	2.32035
MSMEG_4972(5068972-5069505_-)_-_acetyltransferase	-0.122753	0.904226	2.15296	8.28646e-37	1.95546	4.33281e-19	1.06416	3.63052e-07	1.24088	4.29041e-12	1.42264	9.32718e-15	1.0134	4.48166e-07	1.37524	9.66355e-14	1.38248	2.1112e-14	1.42579	2.66785e-16	8.28646e-37	2.15296
MSMEG_4975(5070449-5071123_-)_-_flavin-nucleotide-binding_protein	-0.106111	0.909236	-1.39148	7.19585e-11	-1.35945	4.69229e-07	0.356968	0.176143	-0.243733	0.401597	-0.503254	0.0352293	-0.186596	0.690195	-0.274471	0.384913	-0.365255	0.139962	-0.797559	0.000166649	7.19585e-11	1.39148
MSMEG_4976(5071120-5071716_-)_-_isochorismatase_hydrolase	-0.159922	0.782788	-1.21122	4.03002e-10	-0.784612	0.00111032	0.383567	0.0962974	-0.329809	0.153716	-0.389538	0.080266	-0.175049	0.688988	-0.174244	0.626698	-0.663264	0.00146	-0.759192	6.32489e-05	4.03002e-10	1.21122
MSMEG_4977(5071765-5072496_-)_-_3_(2_),5_-bisphosphate_nucleotidase	-0.40599	0.313418	-1.07752	4.0151e-05	-1.14083	0.000591512	-0.240869	0.527731	-0.0891753	0.87043	-0.364494	0.260287	-0.124675	0.859333	-0.467823	0.169404	-0.340135	0.309877	-0.382535	0.200758	4.0151e-05	1.14083
MSMEG_4979(5074346-5075281_-)_cysD_sulfate_adenylyltransferase_subunit_2	0.408454	0.540134	-1.07254	0.0214444	-1.15456	0.0417168	-1.22012	0.0158274	-0.638575	0.20741	-0.552034	0.292857	-0.587373	0.280842	-0.260736	0.731222	-1.3982	0.00243809	-1.09809	0.0213718	0.00243809	1.3982
MSMEG_4985(5080106-5080597_-)_-_carbonic_anhydrase	-0.306781	0.596792	-2.12331	2.1675e-12	-1.82483	3.28225e-06	-1.08768	0.00071511	-1.2155	2.78168e-05	-1.52929	2.14167e-06	-0.713988	0.0381034	-1.21398	6.13509e-05	-1.42516	2.07031e-06	-1.53772	3.08048e-07	2.1675e-12	2.12331
MSMEG_4986(5080643-5082547_-)_-_glycosyl_transferase_family_protein	0.0287713	0.988481	-0.91843	0.00281839	-1.26983	0.00258148	-0.70812	0.049829	-0.425521	0.279517	-0.875025	0.0111102	-0.625717	0.0922013	-0.583526	0.123936	-0.568102	0.110425	-0.604589	0.0705005	0.00258148	1.26983
MSMEG_4988(5083905-5085776_-)_-_integral_membrane_protein	-0.270577	0.781732	-1.39662	0.000512585	-0.476046	0.401449	-0.535691	0.262113	-0.486362	0.325673	-0.661645	0.14477	-0.443335	0.446368	-0.294746	0.653234	-0.906444	0.0318909	-1.481	0.000295279	0.000295279	1.481
MSMEG_4991(5088696-5088929_-)_-_hypothetical_protein	0.678007	0.0231909	0.553187	0.0905787	-0.740103	0.211545	-1.35791	0.000403121	-0.430778	0.325673	-1.09394	0.00606938	-0.389321	0.470155	-1.01189	0.00586555	0.69648	0.0220669	-0.0198599	0.969918	0.000403121	1.35791
MSMEG_4993(5089057-5089329_-)_-_hypothetical_protein	0.990514	0.00172871	1.90715	1.04854e-09	-0.203785	0.794155	-0.308599	0.622946	-0.44316	0.445561	-0.428725	0.450181	-0.364655	0.622063	-0.821535	0.108807	1.05371	0.00166384	0.463643	0.29969	1.04854e-09	1.90715
MSMEG_5019(5115599-5116885_-)_-_regulatory_protein	0.285723	0.60356	-1.35102	1.97145e-06	-1.62642	6.18018e-06	0.981828	2.58577e-05	0.0183546	0.981209	-0.249843	0.501417	-0.137479	0.852348	0.0414829	0.964852	-0.501717	0.115574	-0.504605	0.100734	1.97145e-06	1.62642
MSMEG_5029(5125690-5126739_-)_-_alkanal_monooxygenase_subunit_alpha	1.03442	1.60545e-06	1.932	4.90918e-21	0.917986	0.0206455	-0.454825	0.177179	-0.52611	0.0902911	0.485857	0.0752205	0.175349	0.87898	-0.316546	0.445423	2.1736	4.14543e-32	2.04413	3.10525e-28	4.14543e-32	2.1736
MSMEG_5038(5132901-5134121_+)_-_cytochrome_P450	-0.176211	0.92187	-1.06885	0.0355127	-0.611814	0.411986	-0.381505	0.559786	-0.0949438	0.927153	-0.703933	0.234221	-0.251826	0.785475	0.0706485	0.962103	-0.631613	0.266584	-0.786583	0.147069	0.0355127	1.06885
MSMEG_5046(5143822-5145528_-)_-_drug_transporter	-0.080974	0.933535	0.995972	2.47881e-10	1.06646	2.50243e-08	0.967751	6.84238e-08	0.986865	2.40099e-12	0.963532	1.4971e-10	0.759314	4.31416e-05	1.16632	1.75431e-14	0.73861	5.83139e-05	0.97404	2.2602e-11	1.75431e-14	1.16632
MSMEG_5047(5145619-5146872_-)_-_drug_resistance_transporter_Bcr/CflA_subfamily_protein	0.048796	0.962749	2.34684	8.72776e-70	2.29142	1.37941e-53	2.04182	9.62208e-49	2.06317	6.67058e-73	2.26511	3.71755e-79	1.91882	3.00993e-47	2.20087	9.20194e-66	1.90697	1.34075e-48	2.15849	1.27903e-72	3.71755e-79	2.34684
MSMEG_5051(5151761-5153071_+)_-_major_facilitator_superfamily_protein	-0.0481767	0.969307	-2.7994	2.23416e-35	-2.18092	2.09753e-16	-2.2589	1.44927e-21	-1.51825	7.13395e-15	-2.30949	4.16782e-24	-1.61698	7.24903e-15	-1.71282	2.64488e-16	-1.25414	3.56375e-10	-1.67578	7.01324e-17	2.23416e-35	2.7994
MSMEG_5057(5158285-5158890_-)_-_hypothetical_protein	0.0207382	0.989688	-1.20346	7.90435e-07	-1.21477	0.00108168	-0.26885	0.428376	-0.345681	0.272052	-0.974112	0.000173432	-0.346599	0.400247	-0.261841	0.506063	-0.35077	0.232542	-0.573444	0.0249216	7.90435e-07	1.21477
MSMEG_5058(5158887-5160107_-)_-_ABC_transporter_ATP-binding_protein	-0.085081	0.909236	-1.19621	8.67239e-13	-0.934793	0.000154699	-0.193574	0.401088	-0.370197	0.0338282	-0.834088	1.27736e-07	-0.254683	0.35152	-0.241933	0.321922	-0.512557	0.00214217	-0.520193	0.000987853	8.67239e-13	1.19621
MSMEG_5059(5160112-5160948_-)_-_ABC_transporter_permease	-0.104642	0.873497	-1.29269	2.43953e-13	-1.30319	3.88815e-09	-0.128828	0.637854	-0.44995	0.0122231	-0.817713	1.78121e-06	-0.404522	0.0862521	-0.345802	0.115554	-0.666241	0.000118084	-0.675606	6.36059e-05	2.43953e-13	1.30319
MSMEG_5060(5160948-5161865_-)_-_ABC_transporter_permease	-0.205629	0.630787	-1.56322	7.93066e-17	-1.40175	3.82414e-10	-0.147555	0.610137	-0.370371	0.0789997	-0.936517	6.80303e-07	-0.523098	0.0174853	-0.502687	0.0186074	-0.769783	3.72406e-05	-0.803612	8.62247e-06	7.93066e-17	1.56322
MSMEG_5061(5161862-5163259_-)_-_extracellular_solute-binding_protein	-0.23892	0.459589	-1.32405	8.71403e-17	-1.03624	3.42244e-08	-0.141633	0.574341	-0.350143	0.0437116	-0.61078	0.00018083	-0.336474	0.130544	-0.413308	0.03797	-0.765744	1.45759e-06	-1.00025	8.35827e-11	8.71403e-17	1.32405
MSMEG_5071(5171803-5172201_-)_-_hypothetical_protein	0.19693	0.59332	0.816885	6.97295e-08	0.731491	0.00242087	0.256688	0.227409	0.412823	0.0108241	0.730012	4.75624e-07	0.392642	0.0649849	0.385635	0.0469313	1.10278	9.55722e-16	1.19286	1.57506e-20	1.57506e-20	1.19286
MSMEG_5072(5172290-5173063_-)_-_RNA_polymerase_sigma_factor_SigE	0.435004	0.00711972	1.89241	9.95759e-45	1.36014	8.70661e-22	0.578965	0.000866247	0.485811	0.00013735	1.11863	6.64074e-22	0.691542	1.74235e-06	0.693317	3.6593e-07	1.33654	4.44888e-28	1.56662	7.14502e-43	9.95759e-45	1.89241
MSMEG_5078(5178352-5179566_-)_glgC_glucose-1-phosphate_adenylyltransferase	1.18712	2.09774e-19	1.40473	1.32006e-19	-0.777652	0.390139	-0.78584	9.96278e-06	-0.514182	0.000915981	-0.575956	0.000540414	-0.300104	0.23409	-0.961874	1.4098e-09	1.21905	6.28123e-21	0.653648	2.14813e-06	6.28123e-21	1.40473
MSMEG_5085(5183268-5184143_-)_folP_dihydropteroate_synthase	0.143425	0.873315	1.17387	4.4089e-09	0.788609	0.00291709	0.748645	0.00169845	0.909909	2.91636e-06	0.976087	1.33249e-06	0.771553	0.00197157	1.17582	2.18694e-09	1.22651	7.02564e-11	1.11971	2.66596e-09	7.02564e-11	1.22651
MSMEG_5086(5184162-5185940_-)_-_long-chain-acyl-CoA_synthetase	0.255081	0.353988	2.58607	3.37939e-87	2.00679	5.64395e-27	1.62601	7.33835e-21	1.99917	3.95375e-83	2.01013	1.15284e-73	1.82454	7.22707e-40	2.22074	1.2622e-77	2.22882	7.53523e-57	2.35355	7.92826e-103	7.92826e-103	2.58607
MSMEG_5087(5186042-5186626_-)_-_hypothetical_protein	0.316473	0.255645	3.12259	9.00655e-116	2.50582	8.53312e-63	1.83057	2.21815e-25	2.07625	6.11292e-66	2.12515	2.93855e-55	1.91388	2.24934e-41	2.24495	6.08592e-64	2.37945	1.86384e-60	2.49244	7.82714e-85	9.00655e-116	3.12259
MSMEG_5088(5186695-5188770_+)_-_hypothetical_protein	0.468599	0.135893	0.619115	0.0087795	0.450759	0.1943	0.185416	0.635787	0.554352	0.0323181	0.447735	0.104337	0.751588	0.00287493	0.759706	0.00156752	1.05423	1.97818e-06	0.778007	0.000568374	1.97818e-06	1.05423
MSMEG_5100(5199494-5202979_-)_-_indolepyruvate_ferredoxin_oxidoreductase	0.130553	0.832216	4.26906	6.81834e-254	4.28333	5.7169e-204	2.43853	1.11974e-48	3.34038	6.81543e-220	3.3735	1.99178e-196	2.81244	8.88094e-89	3.33003	3.41548e-159	2.22556	7.17541e-55	3.4013	6.22763e-183	6.81834e-254	4.28333
MSMEG_5102(5203097-5204719_-)_-_ABC_transporter_ATP-binding_protein	0.18373	0.655921	3.6348	1.00569e-165	3.89546	2.00974e-60	2.45807	1.14003e-70	2.63038	4.82302e-118	2.94529	9.00133e-138	2.22996	2.08901e-61	2.595	7.26328e-90	1.68294	4.16065e-34	2.16027	8.30457e-68	1.00569e-165	3.89546
MSMEG_5105(5206878-5207339_-)_-_hypothetical_protein	-0.127385	NA	1.12251	0.144713	1.29779	0.119609	1.35724	0.0279991	0.98828	NA	1.40722	NA	0.361966	NA	1.02484	NA	0.0726173	NA	0.766131	NA	0.0279991	1.40722
MSMEG_5107(5209709-5210374_-)_-_hypothetical_protein	0.212373	NA	1.18747	0.0370789	0.558601	0.534163	0.715263	0.287095	-0.0285816	NA	-0.181109	NA	0.454713	NA	-0.0713749	NA	0.603149	NA	0.523431	0.496282	0.0370789	1.18747
MSMEG_5117(5215682-5216635_-)_-_proline_dehydrogenase	0.69922	0.230533	2.11237	0.00514782	0.90347	0.375974	-0.0572038	0.958957	-0.526238	0.487965	0.900273	0.227427	0.0391734	0.971515	-0.00198064	0.998071	1.39014	0.0462938	1.82859	0.00555171	0.00514782	2.11237
MSMEG_5119(5216637-5218265_-)_pruA_1-pyrroline-5-carboxylate_dehydrogenase	1.15624	0.0083741	2.77728	3.35826e-07	2.06274	3.27041e-08	0.550549	0.519043	-0.428778	0.569081	1.30456	0.0181591	0.224417	0.838044	-0.0506409	0.97675	1.74623	0.000986852	2.24134	8.62247e-06	3.27041e-08	2.77728
MSMEG_5126(5225815-5228439_-)_fbiC_FO_synthase	0.512709	0.000742762	1.15651	2.65157e-16	0.686961	0.000835106	0.174478	0.393092	0.0815114	0.758047	0.549417	4.49155e-05	0.213734	0.446368	0.191859	0.41225	1.12015	2.08167e-18	1.32678	1.64055e-28	1.64055e-28	1.32678
MSMEG_5127(5228643-5229797_+)_-_hypothetical_protein	-0.252321	0.487981	1.68809	5.66802e-31	1.82406	1.19881e-29	1.28396	4.73585e-16	1.65321	4.3836e-38	1.71757	1.46168e-37	1.34318	4.05418e-19	1.60953	4.5775e-29	1.35038	1.3266e-20	1.37564	4.76518e-23	4.3836e-38	1.82406
MSMEG_5130(5231207-5233090_-)_-_extracellular_solute-binding_protein	0.0202924	0.988481	0.755039	1.71567e-06	1.06407	1.39042e-06	0.128539	0.662679	0.401874	0.0222118	0.599429	0.000161626	0.350944	0.127195	0.313867	0.158736	0.329042	0.107548	0.528612	0.000987839	1.39042e-06	1.06407
MSMEG_5136(5237353-5237805_-)_-_hypothetical_protein	0.299938	0.258358	1.54695	3.60603e-23	1.11363	0.000765495	1.04801	0.0036148	-0.0886789	0.914001	1.09728	1.24269e-14	0.25622	0.446856	0.245918	0.74639	0.704988	1.0064e-05	0.769107	2.14133e-07	3.60603e-23	1.54695
MSMEG_5145(5251100-5252485_+)_-_-	-0.629327	0.211044	-1.34822	0.00134163	-0.600296	0.348081	-1.12856	0.0180078	-0.173023	0.816645	-1.16435	0.0120588	-0.218338	0.810288	-0.348795	0.600808	-0.754291	0.103794	-0.748496	0.0984	0.00134163	1.34822
MSMEG_5146(5252482-5253402_+)_-_binding_protein_dependent_transporter	-0.423807	0.622421	-1.34598	0.00701723	-0.975852	0.165604	-1.4308	0.00747354	-0.368904	0.587776	-1.14573	0.0347776	-0.0697079	0.948396	-0.0658603	0.962403	-0.517679	0.371508	-0.955845	0.0684058	0.00701723	1.4308
MSMEG_5147(5253404-5254303_+)_-_sugar_ABC_transporter_transmembrane_protein	-0.603325	0.252136	-1.38267	0.00140737	-0.572958	0.335379	-0.951509	0.0480517	-0.611706	0.214104	-0.997818	0.0399835	-0.396421	0.5494	-0.511383	0.359016	-0.87834	0.0558531	-1.01882	0.0249862	0.00140737	1.38267
MSMEG_5158(5259912-5261111_+)_-_sensor_histidine_kinase	0.0374372	0.98114	1.01249	8.67058e-08	0.924252	0.000911477	0.777276	0.00146832	0.699107	0.000629686	0.973116	4.65225e-07	0.554252	0.041921	0.690694	0.00185528	0.858708	2.54509e-05	0.697611	0.000577984	8.67058e-08	1.01249
MSMEG_5161(5262257-5263999_+)_-_transmembrane_transporter	-0.0462268	0.98114	1.01483	2.79483e-05	0.969768	0.00105137	1.03889	7.98941e-05	1.16833	3.60532e-07	0.819346	0.00282088	0.778199	0.00663032	1.12718	3.92638e-06	0.964372	0.000120153	1.0202	2.86577e-05	3.60532e-07	1.16833
MSMEG_5167(5268527-5269732_+)_-_major_facilitator_superfamily_protein	0.978286	0.00587632	1.89625	3.55995e-09	1.10677	0.0258772	0.0593616	0.939742	0.0685523	0.947471	0.929547	0.0220042	0.471053	0.484869	-0.0203902	0.990587	2.26471	1.2624e-16	2.18875	2.15116e-15	1.2624e-16	2.26471
MSMEG_5168(5269784-5271097_+)_-_hypothetical_protein	0.580031	NA	1.46949	0.00550418	1.42565	0.0326674	0.198512	0.83909	-0.0891127	NA	0.557193	0.447516	0.0602621	NA	0.292787	NA	1.96806	6.07593e-06	2.11678	5.80065e-07	5.80065e-07	2.11678
MSMEG_5171(5271798-5272811_+)_-_hypothetical_protein	-0.1735	0.861514	-1.37907	1.72785e-05	-1.21456	0.00221278	-0.318316	0.488687	-0.320516	0.466222	-0.638492	0.0879592	-0.517584	0.21379	-0.18927	0.786227	-0.459131	0.219482	-0.7874	0.021433	1.72785e-05	1.37907
MSMEG_5174(5274219-5274575_-)_-_GntR_family_transcriptional_regulator	-0.16238	0.882284	1.08171	4.56562e-06	0.796023	0.0336485	0.260852	0.532821	0.248054	0.587298	0.169317	0.707838	0.263642	0.651694	0.466551	0.193458	0.346091	0.374323	0.696097	0.00970574	4.56562e-06	1.08171
MSMEG_5177(5276022-5276741_-)_-_TetR_family_transcriptional_regulator	0.452391	0.495913	1.09427	0.00237238	1.41914	0.000864438	0.277496	0.654785	0.302503	0.63573	0.687158	0.118267	0.405985	0.537391	0.429728	0.480317	0.636901	0.153261	0.712914	0.0870409	0.000864438	1.41914
MSMEG_5178(5276743-5279016_-)_-_integral_membrane_protein	0.229461	0.673218	1.30288	1.33301e-11	1.70721	2.41706e-13	0.0855118	0.833761	-0.049526	0.9324	0.749839	0.000342815	0.28774	0.457692	0.37648	0.251439	0.630277	0.00351785	1.08368	3.58765e-09	2.41706e-13	1.70721
MSMEG_5179(5279234-5279794_+)_-_DoxX_subfamily_protein	-0.0776585	0.97846	2.4452	1.03217e-15	2.2024	3.97889e-09	1.18416	0.00479861	0.999718	0.0144811	1.82623	1.23007e-07	0.436439	0.540099	0.99648	0.0257635	1.28904	0.00163513	1.82305	6.06593e-08	1.03217e-15	2.4452
MSMEG_5180(5279899-5280030_+)_-_hypothetical_protein	0.0325975	0.988481	1.40391	0.0107141	0.640915	0.139957	1.9037	1.59454e-15	1.30641	5.40811e-08	1.70281	2.27893e-12	0.866888	0.00412545	0.58494	0.113994	0.22076	0.629724	0.519861	0.128829	1.59454e-15	1.9037
MSMEG_5181(5280066-5281532_-)_-_IS1549,_transposase	-0.0942102	0.947418	1.25809	7.69639e-08	0.284364	0.516509	1.85097	1.20099e-18	0.969333	1.19578e-05	1.61996	4.82747e-16	0.606778	0.0622028	0.940486	0.000102926	0.139958	0.738687	0.190924	0.632145	1.20099e-18	1.85097
MSMEG_5187(5286339-5287598_+)_-_tetracycline-resistance_determinant_TetV	0.196326	0.534006	2.22048	1.11903e-62	2.4688	9.76086e-43	2.07262	1.6236e-56	1.89085	4.80337e-69	2.20113	2.08275e-84	1.817	1.16325e-36	1.96715	1.33986e-58	1.87583	4.08519e-51	1.84053	5.5473e-59	2.08275e-84	2.4688
MSMEG_5188(5287602-5288285_-)_-_caax_amino_protease	1.51122	7.80669e-15	1.2777	1.57106e-10	-0.502405	0.680271	-0.236912	0.538426	-0.0138132	0.984572	-0.429735	0.171204	-0.214286	0.700871	-0.715556	0.0174196	1.56777	7.96697e-18	1.28575	4.21041e-12	7.96697e-18	1.56777
MSMEG_5189(5288282-5289418_-)_-_oxidoreductase	1.39069	6.55752e-18	1.56661	2.49878e-24	-0.8024	0.450555	-0.242227	0.39239	-0.127974	0.701954	-0.32939	0.168374	-0.228529	0.555195	-0.788433	0.000247218	1.65277	2.40221e-30	1.08408	7.45763e-12	2.40221e-30	1.65277
MSMEG_5193(5291664-5292626_-)_-_AraC_family_transcriptional_regulator	-0.190054	0.872538	-1.00266	0.00728216	-0.442027	0.425154	-0.00654026	0.99051	0.0923928	0.90455	-0.363587	0.446919	-0.102501	0.916189	-0.083685	0.928349	-0.416503	0.365234	-0.859486	0.0301518	0.00728216	1.00266
MSMEG_5213(5310853-5311533_+)_-_hypothetical_protein	-0.0477645	0.982158	-0.658879	0.11231	-0.642119	0.239514	-0.103673	0.875761	-0.16549	0.820516	-0.357401	0.487099	-0.304832	0.689111	-0.448248	0.450399	-0.576329	0.213842	-1.00203	0.0183043	0.0183043	1.00203
MSMEG_5217(5313276-5313614_-)_-_hypothetical_protein	-0.0916134	0.962749	1.04585	0.000249479	0.784596	0.110216	-0.181911	0.762084	-0.177208	0.790502	-0.11049	0.843492	-0.113745	0.906001	-0.323473	0.587967	0.243971	0.598787	0.0376945	0.946285	0.000249479	1.04585
MSMEG_5229(5322977-5323501_-)_-_hypothetical_protein	0.0770743	0.97388	2.0115	8.3507e-13	3.44364	3.6693e-38	0.915375	0.0224207	1.03395	0.00331327	0.776028	0.0664151	0.581208	0.228134	0.718836	0.100544	0.999882	0.00701962	1.11185	0.00133935	3.6693e-38	3.44364
MSMEG_5230(5323505-5323840_-)_-_hypothetical_protein	-0.137108	0.925483	1.58977	8.9665e-12	2.95595	9.2651e-36	0.332925	0.433831	0.480348	0.19883	0.901329	0.00166683	0.481828	0.236295	0.228187	0.698643	0.218629	0.658361	0.456956	0.185929	9.2651e-36	2.95595
MSMEG_5231(5323876-5324085_-)_-_hypothetical_protein	-0.741932	0.117066	1.55503	9.91496e-09	3.43713	7.69092e-43	0.335107	0.517305	0.757489	0.0328173	0.533461	0.206293	0.293137	0.697423	0.204084	0.784806	0.17986	0.75163	0.155066	0.7844	7.69092e-43	3.43713
MSMEG_5233(5324552-5325631_+)_-_RmlD_substrate_binding_domain-containing_protein	-0.00560006	0.998314	-1.74745	1.42444e-06	-1.16173	0.0133044	0.178948	0.744032	-0.484876	0.265776	-0.278821	0.575644	-0.167752	0.845073	-0.119802	0.884465	-0.405582	0.357726	-0.965436	0.00910985	1.42444e-06	1.74745
MSMEG_5234(5325628-5326398_+)_-_short-chain_dehydrogenase/reductase_SDR	0.0244894	0.992105	-1.47403	0.00543821	-1.52181	0.0270187	0.10018	0.899981	-0.124202	0.906971	-1.0759	0.0594516	-0.212104	0.840987	-0.279848	NA	0.137241	0.847599	-0.25759	0.707442	0.00543821	1.52181
MSMEG_5235(5326395-5327228_+)_-_short_chain_dehydrogenase	0.0108843	0.997225	-1.45671	6.22688e-05	-1.35196	0.00738279	-0.425379	0.39127	-0.56424	0.188609	-0.727112	0.0934522	-0.284081	0.691437	-0.560231	0.232745	-0.177347	0.740717	-0.676216	0.0854718	6.22688e-05	1.45671
MSMEG_5241(5332463-5334178_-)_-_GAF_family_protein	0.269114	0.782459	0.820968	0.0619607	-0.233274	0.557674	0.775565	0.264004	-0.121054	0.894724	1.14682	0.00101065	-0.189464	0.668313	0.111631	0.930257	0.653737	0.109409	0.722871	0.0633974	0.00101065	1.14682
MSMEG_5242(5334246-5335652_-)_-_acyltransferase	0.152022	0.766979	0.848553	6.47781e-07	0.48076	0.236138	1.14508	0.00337951	-0.130201	0.853401	0.889047	4.04222e-09	0.224746	0.47927	0.261946	0.655081	0.37109	0.0529056	0.362774	0.0411569	4.04222e-09	1.14508
MSMEG_5243(5335649-5336092_-)_-_hypothetical_protein	0.0848857	0.922615	1.04102	2.89818e-10	0.745765	0.0311589	0.964515	0.0160248	-0.0816478	0.905726	0.822178	7.83193e-08	0.20312	0.550741	0.255858	0.723038	0.511543	0.00538187	0.499423	0.00279188	2.89818e-10	1.04102
MSMEG_5245(5336810-5337652_-)_-_universal_stress_protein_family_protein	0.285226	0.358493	1.00004	1.79437e-08	0.628851	0.0656568	0.907498	0.031891	-0.0661101	0.938337	0.890176	0.00393362	0.217097	0.555748	0.118376	0.898855	1.09914	0.0380898	0.705422	0.0329043	1.79437e-08	1.09914
MSMEG_5246(5337654-5338643_-)_-_hypothetical_protein	0.287736	0.687187	1.21969	3.87019e-13	0.924972	0.124504	1.07255	3.05347e-09	0.0186154	0.984862	1.0454	0.000135766	0.336552	0.591648	0.214716	0.486722	0.854864	0.00889647	0.726186	0.0150172	3.87019e-13	1.21969
MSMEG_5257(5349936-5350706_+)_-_hemolysin_III_family_channel_protein	0.0793363	0.926464	1.53237	1.52125e-26	1.50451	9.23478e-09	0.558209	0.00177347	0.33418	0.0703181	0.891188	4.36224e-10	0.532551	0.00374728	0.314977	0.234332	0.752516	6.33462e-07	0.721865	1.05431e-06	1.52125e-26	1.53237
MSMEG_5270(5360957-5362348_-)_-_cystathionine_beta-synthase	0.692306	1.18298e-05	1.33402	4.80142e-18	0.737328	0.000145821	0.439028	0.0194445	0.0197225	0.96494	0.446318	0.00543782	0.122766	0.795003	-0.00918093	0.989989	0.82843	2.68781e-08	0.776165	5.94625e-08	4.80142e-18	1.33402
MSMEG_5271(5362378-5363424_-)_-_esterase	1.0498	8.21266e-05	2.51248	1.73491e-25	1.2929	0.000235629	0.067855	0.91267	-0.0963227	0.907642	0.600166	0.09873	0.289366	0.689111	0.311706	0.584785	2.51265	9.2362e-32	2.68043	1.2134e-39	1.2134e-39	2.68043
MSMEG_5280(5372158-5372706_-)_-_cysteine_dioxygenase_type_I	-0.736766	0.00189523	-0.109826	0.707263	0.435874	0.163949	-1.07625	1.4302e-05	-0.839182	0.00026546	-1.18176	7.53289e-07	-0.924598	9.50853e-05	-0.771856	0.00346724	-1.28968	2.52399e-08	-1.12009	1.05431e-06	2.52399e-08	1.28968
MSMEG_5286(5378758-5379807_-)_dapB_dihydrodipicolinate_reductase_N-terminus_domain-containing_protein	-0.00857379	0.998314	-1.37238	0.00960541	-0.916057	0.179579	-0.431995	0.517719	-0.113889	0.908728	-0.324844	0.639942	0.0614407	0.952803	-0.00910616	0.99571	-0.286225	0.676296	-0.24108	0.74358	0.00960541	1.37238
MSMEG_5292(5384572-5384877_+)_-_hypothetical_protein	0.404842	0.159325	3.08468	5.25835e-90	2.63232	1.2651e-26	1.05281	9.05609e-09	1.35195	4.34528e-21	1.73458	1.28648e-33	1.28555	1.61294e-11	1.32975	6.26124e-15	1.98938	2.36676e-43	1.9057	4.01358e-42	5.25835e-90	3.08468
MSMEG_5293(5384778-5384888_+)_-_hypothetical_protein	0.328242	0.745938	3.15164	7.61447e-29	2.20293	4.36771e-07	1.2403	0.00198638	1.3827	5.00688e-05	1.86716	1.82106e-08	0.995224	0.0104401	1.28164	0.000464848	1.78609	5.82288e-08	1.99609	1.66599e-10	7.61447e-29	3.15164
MSMEG_5294(5385097-5385258_+)_-_hypothetical_protein	0.660537	0.0876337	3.02909	4.74461e-43	2.38822	6.62215e-13	1.04025	0.00116597	1.02942	0.000562605	1.20014	4.64027e-05	0.998847	0.00289134	1.41686	1.25992e-07	2.21445	5.1944e-22	1.82352	6.14293e-14	4.74461e-43	3.02909
MSMEG_5298(5389047-5389361_-)_-_hypothetical_protein	0.235086	0.753915	-1.08715	0.000642942	-0.699635	0.1392	-0.768935	0.0394028	-1.35746	3.42631e-05	-0.166145	0.719798	-0.965051	0.00470703	-1.13357	0.00296185	-1.34242	0.000103036	-0.691356	0.0447625	3.42631e-05	1.35746
MSMEG_5301(5390260-5390850_+)_-_transcriptional_regulator	-0.067711	0.98114	0.454295	0.466853	0.653312	0.366105	0.558555	0.379199	0.360886	NA	1.19209	0.00987977	0.28701	NA	0.457391	NA	-0.500096	NA	0.293859	0.696892	0.00987977	1.19209
MSMEG_5302(5390951-5392324_-)_-_aerobic_C4-dicarboxylate_transporter	-0.20148	0.542212	-1.7687	3.73636e-29	-0.909575	2.72847e-06	1.03283	7.11964e-13	-0.214142	0.272997	-0.507716	0.00110056	-0.148792	0.683451	-0.0490682	0.91145	-0.653023	2.67839e-05	0.0171739	0.984297	3.73636e-29	1.7687
MSMEG_5303(5392572-5394098_+)_putP_sodium/proline_symporter	0.0575752	0.973656	0.788667	0.00123366	1.83633	3.57133e-16	0.848808	0.00112908	0.107816	0.852418	1.10815	1.44567e-06	0.379401	0.38568	0.340924	0.415481	0.364194	0.275871	0.781643	0.00156946	3.57133e-16	1.83633
MSMEG_5305(5396446-5397849_-)_-_choline_dehydrogenase	-0.131673	0.943363	1.31014	1.85216e-05	1.44106	7.64952e-05	-0.674196	0.216439	-0.312526	0.619509	-0.547124	0.282053	-0.457854	0.474345	-0.122301	0.900409	0.233984	0.664186	-0.0361699	0.956588	1.85216e-05	1.44106
MSMEG_5308(5398656-5399762_-)_-_hypothetical_protein	-0.00207501	0.998469	1.25728	3.68597e-19	1.52831	1.16997e-09	1.00633	6.27661e-10	0.633396	1.73354e-06	1.17062	7.32637e-21	0.618489	0.000111662	0.561904	0.000347218	0.655574	2.15606e-05	0.386965	0.00929543	7.32637e-21	1.52831
MSMEG_5319(5408767-5409213_-)_-_alkylhydroperoxidase	0.304595	NA	1.60187	0.000947982	0.727346	0.375974	-0.481729	NA	-0.47633	NA	0.589331	0.407505	0.253087	NA	0.229119	NA	1.82856	3.27799e-05	1.59117	0.000638811	3.27799e-05	1.82856
MSMEG_5324(5412499-5413248_-)_-_hypothetical_protein	-0.237817	0.735064	-1.61916	1.63915e-08	-1.22527	0.000711093	-0.592684	0.0882381	-0.528644	0.112634	-0.900315	0.00372553	-0.403832	0.343522	-0.432389	0.2503	-0.818246	0.00586382	-1.38381	2.11415e-06	1.63915e-08	1.61916
MSMEG_5325(5413309-5413632_-)_-_hypothetical_protein	-0.341767	0.643667	-1.02218	0.00719555	-0.983903	0.0405409	-0.264561	0.616464	-0.22543	0.695482	-0.803634	0.0520016	-0.0902548	0.928144	-0.593091	0.19514	-0.894811	0.0217925	-1.25496	0.00112694	0.00112694	1.25496
MSMEG_5328(5414528-5414827_+)_-_hypothetical_protein	0.634855	0.00216475	1.16597	1.57101e-09	0.227023	0.394824	-0.229358	0.361926	-0.177691	0.505013	0.094469	0.718256	0.00656048	0.989181	-0.58079	0.00478156	1.08144	5.66215e-11	0.691299	1.20666e-05	5.66215e-11	1.16597
MSMEG_5329(5414886-5415626_-)_-_hypothetical_protein	1.68527	2.93962e-14	2.53448	6.34501e-29	1.55312	1.28504e-06	0.922531	0.00608163	0.113753	0.874612	1.2997	1.63957e-05	0.792885	0.0293892	0.721728	0.0447143	1.82622	1.31387e-14	1.90014	6.28788e-17	6.34501e-29	2.53448
MSMEG_5339(5424226-5425299_+)_-_nitrile_hydratase_regulator1	-0.494081	0.523683	-1.27222	0.0223898	-0.368679	0.665749	-0.118606	0.887326	0.2807	0.689695	0.182028	0.800942	0.271609	0.755349	0.113446	0.923135	-0.867038	0.134723	-0.381093	0.581129	0.0223898	1.27222
MSMEG_5342(5427211-5427540_-)_-_hypothetical_protein	0.870285	0.00114663	-0.288782	0.477442	-1.52984	0.00860276	-1.82718	4.11867e-06	-0.869447	0.017591	-1.48062	0.000123107	-0.74583	0.0876282	-1.47244	4.42023e-05	0.530416	0.109773	-0.468263	0.240691	4.11867e-06	1.82718
MSMEG_5343(5427543-5427890_-)_-_hypothetical_protein	0.664176	0.0123761	0.149265	0.690224	-1.47597	0.000103079	-1.20693	0.000298366	-0.954011	0.00254104	-0.897082	0.00942201	-0.621003	0.0845576	-0.916103	0.00445934	0.390213	0.212496	-0.671225	0.0328487	0.000103079	1.47597
MSMEG_5344(5427953-5428183_-)_-_hypothetical_protein	-0.158963	NA	-0.293603	0.745802	0.148108	0.904911	-0.0469732	0.965231	-0.0430401	NA	1.20355	0.0235314	0.0533976	NA	0.186518	NA	-0.814115	NA	0.0457721	NA	0.0235314	1.20355
MSMEG_5346(5429236-5429868_-)_-_TetR_family_transcriptional_regulator	-0.480633	NA	-0.737213	0.325472	-1.84897	0.0228658	0.322341	0.686191	0.0441598	NA	-0.590636	NA	-0.203616	NA	-0.305383	NA	-0.500065	NA	-1.0017	NA	0.0228658	1.84897
MSMEG_5347(5430067-5431389_+)_-_transporter_major_facilitator_family_protein	-0.230587	0.877135	-1.66647	0.00361021	-2.245	0.00167895	1.1364	0.00636578	0.0686098	0.951223	-0.198327	0.797025	-0.205884	NA	-0.407475	NA	-1.00678	0.0869957	-1.46304	0.00992446	0.00167895	2.245
MSMEG_5348(5431409-5433004_+)_-_medium-chain_fatty_acid-CoA_ligase	-0.0290358	NA	-1.80365	0.0149495	-0.823528	0.426994	0.809386	0.17959	-0.0203337	NA	-0.102213	NA	-0.120686	NA	-0.160609	NA	-0.65376	NA	-0.846075	NA	0.0149495	1.80365
MSMEG_5355(5437985-5438560_-)_-_hypothetical_protein	-0.289591	0.658519	-0.0681528	0.867797	0.666329	0.0831229	-1.18466	0.00105575	-1.48207	7.04997e-06	-0.509324	0.155174	-1.17938	0.000146438	-1.06546	0.00361675	-1.58787	6.09213e-07	-0.989415	0.00148341	6.09213e-07	1.58787
MSMEG_5358(5439246-5440604_-)_-_acetamidase/formamidase	-0.126978	0.944936	-1.02161	0.0140142	-1.13831	0.031589	-0.433064	0.413689	-0.698812	0.13049	-0.498908	0.315759	-0.21409	0.805224	-0.351156	0.582775	-0.688885	0.137354	-0.578103	0.206724	0.0140142	1.13831
MSMEG_5363(5442992-5443366_+)_-_hypothetical_protein	0.761896	0.00155102	1.05846	1.83131e-06	0.273793	0.537976	0.59626	0.03413	-0.0777018	0.899777	0.288903	0.382778	0.159458	0.818784	-0.125923	0.842302	0.658988	0.00920309	0.420191	0.135338	1.83131e-06	1.05846
MSMEG_5368(5446146-5447081_+)_ehuB_ectoine/hydroxyectoine_ABC_transporter_solute-binding_protein	-0.271398	0.625139	-1.36637	1.07701e-07	-1.01497	0.00419295	0.424705	0.131505	-0.228845	0.574312	-0.407789	0.201654	-0.175997	0.763416	-0.0737499	0.911067	-1.12365	5.64563e-05	-1.00082	0.000166271	1.07701e-07	1.36637
MSMEG_5371(5448466-5449230_+)_ehuA_ectoine/hydroxyectoine_ABC_transporter_ATP-binding_protein	-0.216106	0.847123	-1.79144	5.97404e-06	-1.85909	0.00043893	-0.958218	0.0281483	-0.635848	0.150661	-0.987985	0.0289756	-0.459693	0.409032	-0.639108	0.174832	-1.23866	0.00207946	-0.981912	0.0156306	5.97404e-06	1.85909
MSMEG_5390(5466991-5467392_+)_-_hypothetical_protein	0.231995	0.796636	1.00587	0.000200226	0.658715	0.0933669	0.120212	0.8337	-0.253771	0.651063	0.0141176	0.984169	0.0410003	0.962858	-0.331831	0.56796	0.442486	0.239773	0.337863	0.399026	0.000200226	1.00587
MSMEG_5398(5477639-5479006_-)_-_ISMsm4,_transposase	0.212419	0.860979	-0.313737	0.53976	-2.04314	0.000635258	-0.802295	0.126012	-0.523114	0.348143	-1.03768	0.0430583	-0.535985	0.366852	-0.786585	0.129927	-0.133938	0.835512	0.0995876	0.877051	0.000635258	2.04314
MSMEG_5400(5479546-5481138_-)_-_dehydrogenase	1.16676	1.41694e-10	0.152329	0.610495	-0.857427	0.422807	-0.945285	0.000977771	-0.662377	0.0122377	-0.716995	0.0105232	-0.638766	0.0269944	-1.07026	5.0161e-05	1.03538	5.77597e-08	0.620536	0.00448377	1.41694e-10	1.16676
MSMEG_5401(5481135-5481614_-)_-_hypothetical_protein	1.35545	3.01249e-08	1.15136	1.23e-05	-0.717959	0.395111	-0.910815	0.0371311	-0.658836	0.117855	-0.805348	0.0759574	-0.375092	0.532525	-1.04259	0.0134348	1.16586	1.47874e-05	0.61743	0.0544802	3.01249e-08	1.35545
MSMEG_5402(5481632-5482420_-)_-_dehydrogenase_DhgA	1.3931	2.25041e-09	1.37583	3.98873e-07	-0.650101	0.571012	-1.29639	0.00183185	-0.603005	0.168981	-0.907689	0.0289756	-0.616194	0.170476	-1.11775	0.00509352	1.58918	2.05312e-11	0.413217	0.282669	2.05312e-11	1.58918
MSMEG_5403(5484398-5486341_-)_cadA_cadmium-translocating_P-type_ATPase	-0.375522	0.676285	-1.2321	0.0119384	-0.30867	0.679808	-1.09379	0.0462667	-0.226945	0.769702	-0.666312	0.234827	-0.230436	0.809281	-0.278774	0.729285	-0.863944	0.0995699	-1.1067	0.0291162	0.0119384	1.2321
MSMEG_5405(5486438-5486791_+)_-_ArsR_family_transcriptional_regulator	-0.0747278	0.975794	1.13589	0.000573538	1.27113	0.00118926	0.621279	0.185022	0.40295	0.455541	0.307205	0.582002	0.0729206	0.94457	0.235936	0.758154	-0.00678182	0.991968	-0.292224	0.630953	0.000573538	1.27113
MSMEG_5412(5491336-5492376_+)_-_immunogenic_protein_MPT63	-0.479444	0.0184995	-1.49931	3.08743e-18	-1.32563	3.52739e-10	-1.23185	4.56679e-12	-0.386032	0.0301602	-1.58322	5.23855e-21	-0.150185	0.695603	-0.0992708	0.797285	-0.110507	0.653036	-0.730382	4.08283e-06	5.23855e-21	1.58322
MSMEG_5418(5496846-5497778_+)_-_iron_permease	-0.809722	0.000866633	-1.41477	1.61424e-09	-0.590347	0.115847	-2.37767	1.23197e-17	-0.484391	0.0745048	-1.35483	8.57336e-08	-0.745884	0.00464155	-0.530998	0.0839743	-1.31615	4.08879e-08	-1.68855	2.31726e-12	1.23197e-17	2.37767
MSMEG_5420(5498980-5500266_+)_-_Tat-translocated_enzyme	-0.436843	0.07717	-0.433941	0.0568489	-0.435426	0.108768	-2.11974	6.82315e-21	-0.374583	0.095948	-1.06991	4.55788e-07	-0.386347	0.148563	-0.357508	0.185361	-0.815267	3.69412e-05	-0.446307	0.0298225	6.82315e-21	2.11974
MSMEG_5421(5501007-5503937_+)_-_hypothetical_protein	0.206256	0.626777	-2.87455	2.14231e-44	-2.93429	8.42901e-22	-3.2643	9.03988e-38	-1.23292	7.72226e-12	-2.72481	3.16225e-35	-1.41893	7.3262e-12	-1.48804	6.46361e-15	-0.946145	7.35858e-07	-2.16067	1.79332e-26	2.14231e-44	3.2643
MSMEG_5428(5512096-5512443_+)_arsC_arsenate_reductase	0.0192007	0.989688	0.618205	0.00525519	1.01493	0.000200219	-0.0176371	0.965231	0.317164	0.191926	-0.00726408	0.985001	0.430213	0.0876282	0.0487793	0.934187	0.178047	0.549142	0.0280911	0.936294	0.000200219	1.01493
MSMEG_5431(5514158-5514805_+)_-_50S_ribosomal_protein_L25	-0.0844745	0.920446	0.274343	0.123621	0.415712	0.0750538	-0.00962354	0.974263	2.55651	1.31628e-122	0.289091	0.0796506	0.131403	0.727169	0.142221	0.632117	-0.422124	0.0119853	0.0308758	0.903673	1.31628e-122	2.55651
MSMEG_5432(5514818-5515393_+)_pth_peptidyl-tRNA_hydrolase	0.0712486	0.94138	-0.0510462	0.853838	0.10944	0.736771	-0.308409	0.185175	2.69851	6.95935e-113	0.00375804	0.990426	0.0709658	0.900434	0.210686	0.447401	0.0831955	0.763738	0.121267	0.61326	6.95935e-113	2.69851
MSMEG_5435(5517344-5518981_-)_-_long-chain-fatty-acid--CoA_ligase	-0.0512309	0.962514	-0.626295	0.000304416	-0.848725	0.0027108	-1.35226	1.92024e-15	-0.746518	7.72599e-07	-1.05671	1.07477e-11	-0.495209	0.0148413	-0.799279	9.57468e-07	-0.0832672	0.752082	0.0788518	0.751551	1.92024e-15	1.35226
MSMEG_5438(5521390-5522283_-)_ksgA_dimethyladenosine_transferase	-0.478414	0.00314768	0.7839	9.62695e-09	0.672338	2.52701e-05	1.23213	1.45092e-19	0.657321	4.68673e-08	0.896512	1.93328e-13	0.68672	2.43726e-05	0.630876	6.73439e-06	0.161795	0.398727	0.575032	6.19694e-06	1.45092e-19	1.23213
MSMEG_5439(5522319-5523446_-)_-_resuscitation-promoting_factor_RpfB	-0.621588	0.000148642	0.463318	0.00382186	0.659077	0.000864438	1.15354	1.19475e-15	0.808095	5.96174e-10	0.949216	7.26125e-12	0.583563	0.000429158	0.555592	0.000426208	-0.0142551	0.961071	0.42539	0.00374219	1.19475e-15	1.15354
MSMEG_5452(5536711-5537388_-)_-_hypothetical_protein	-0.736498	0.00565191	-1.61714	2.04234e-10	-0.918778	0.00525857	-0.557971	0.0651425	-0.337891	0.287353	-0.773222	0.00570502	-0.435295	0.207639	-0.446725	0.185854	-1.1361	6.40891e-06	-1.4421	7.01034e-09	2.04234e-10	1.61714
MSMEG_5460(5543717-5544271_-)_-_hypothetical_protein	-0.156256	0.926464	0.5184	0.220071	-0.12828	0.876597	1.26628	0.000208325	1.08867	0.0010746	1.17139	0.000668784	1.21597	0.000169798	0.985287	0.00628567	0.490149	0.297221	0.557157	0.202066	0.000169798	1.26628
MSMEG_5461(5544268-5544540_-)_-_hypothetical_protein	-0.341609	0.699407	0.056166	0.92296	-0.639333	0.289277	0.899615	0.0142258	0.709094	0.0625532	1.08944	0.00126543	0.742769	0.058207	0.783718	0.0386782	0.140958	0.817201	0.142004	0.808532	0.00126543	1.08944
MSMEG_5479(5562618-5562938_+)_-_type_I_antifreeze_protein	0.16878	0.893394	1.01101	0.000577678	1.01799	0.00977616	-0.0392515	0.951248	0.089333	0.909605	0.764382	0.0194021	0.153493	0.863597	0.0570802	0.962403	-0.0739249	0.89909	0.329012	0.426069	0.000577678	1.01799
MSMEG_5482(5564013-5564483_+)_mscL_large-conductance_mechanosensitive_channel	-0.114165	0.963651	1.07803	0.0258777	0.920585	0.12905	1.08376	0.0243342	0.700389	0.190437	0.899652	0.0800556	0.194876	NA	0.289161	NA	0.946217	0.0557786	0.706646	0.193755	0.0243342	1.08376
MSMEG_5483(5564562-5565209_-)_-_porin	-0.605129	6.24993e-05	-1.01322	8.13106e-11	-0.684163	0.000196462	-1.12912	1.02203e-12	-0.262708	0.109749	-0.894961	1.29481e-10	-0.150053	0.651965	-0.100768	0.782929	-1.03514	2.02166e-13	-0.773517	9.87516e-09	2.02166e-13	1.12912
MSMEG_5484(5565602-5565760_-)_-_hypothetical_protein	-0.0651481	0.969307	-1.31866	4.49989e-06	-1.19786	0.00233316	-0.924132	0.00427834	-0.0304726	0.969186	-0.494731	0.137943	-0.148379	0.840432	-0.133868	0.833262	-0.307849	0.391112	-0.430836	0.17651	4.49989e-06	1.31866
MSMEG_5493(5575327-5577273_+)_-_acetyl-/propionyl-coenzyme_A_carboxylase_subunit_alpha	-0.130187	0.953381	-1.23065	0.0269869	-1.07633	0.118517	-0.79951	0.20614	-0.121865	0.90455	-0.886339	0.137248	0.0184421	0.982231	-0.0176807	NA	-0.369649	0.5874	-0.0537177	0.944163	0.0269869	1.23065
MSMEG_5496(5579234-5580490_+)_-_MscS_mechanosensitive_ion_channel	0.810977	0.0281527	-0.156609	0.794023	-1.39104	0.036634	-0.860289	0.113589	-0.709668	0.16948	-0.896719	0.0874151	-0.43406	0.524624	-0.869654	NA	0.347386	0.505976	0.0773957	0.914546	0.0281527	1.39104
MSMEG_5502(5584716-5586893_+)_-_hypothetical_protein	-0.421584	0.662141	-0.745354	0.233627	-0.451142	0.607761	1.02463	0.0258636	0.071808	NA	0.029848	0.974286	0.255125	NA	0.0283968	NA	-1.04835	NA	-0.137977	0.867944	0.0258636	1.04835
MSMEG_5505(5589415-5589999_+)_-_hypothetical_protein	-0.306588	0.363212	1.74469	2.3603e-28	1.98351	1.65625e-13	-0.0978392	0.774514	0.545264	0.00243248	0.889635	5.31569e-08	0.521624	0.0260682	0.0304747	0.96849	0.734548	8.35586e-05	0.78821	1.45081e-06	2.3603e-28	1.98351
MSMEG_5523(5612016-5613869_+)_-_peptidase	-0.257365	0.774734	-1.30094	0.000513508	-0.968395	0.041667	-0.823563	0.0557143	-0.763725	0.0559516	-0.929877	0.022261	-0.407824	0.476195	-0.542694	0.245578	-0.888395	0.0239056	-1.05326	0.00565082	0.000513508	1.30094
MSMEG_5526(5616372-5617415_+)_-_peptidoglycan-binding_LysM	-0.943798	4.94572e-11	-1.54055	1.63812e-29	-0.692505	1.56447e-05	0.40614	0.0307937	0.268786	0.0704336	0.296317	0.0551158	0.115037	0.776513	0.0797636	0.807502	-0.798587	3.06808e-07	-1.04194	1.94774e-17	1.63812e-29	1.54055
MSMEG_5536(5625390-5625656_+)_-_chorismate_mutase	0.0268865	0.988481	0.907711	4.39775e-06	1.22967	9.61526e-05	0.7376	0.00188982	0.220895	0.529363	0.739736	0.000519251	0.431211	0.193116	0.353795	0.252581	0.185477	0.586391	0.137358	0.68416	4.39775e-06	1.22967
MSMEG_5540(5632038-5632613_-)_pgi_hypothetical_protein	1.35285	2.73616e-16	0.525448	0.0416907	-0.832994	0.450572	-0.924544	0.000319141	-0.792406	0.000758869	-1.2098	9.78102e-07	-0.430936	0.168595	-1.17659	1.16882e-06	1.33711	2.09071e-15	0.339178	0.171903	2.73616e-16	1.35285
MSMEG_5542(5632606-5632887_-)_-_transcriptional_regulator	1.30405	2.11745e-14	0.429091	0.122924	-1.51074	0.0610377	-0.338298	0.251965	-0.316839	0.280354	-0.587183	0.0239496	-0.337656	0.380594	-0.56574	0.0540883	1.02049	7.38906e-08	-0.208403	0.49956	2.11745e-14	1.51074
MSMEG_5543(5632985-5633326_-)_-_hypothetical_protein	1.23053	2.75503e-10	1.03716	3.32962e-05	-1.19666	0.0165199	-0.298407	0.437295	-0.30864	0.415129	-0.540357	0.0953866	-0.284706	0.598856	-0.970306	0.00096145	1.21778	1.64599e-09	0.451229	0.0933454	2.75503e-10	1.23053
MSMEG_5549(5638116-5639345_+)_-_hypothetical_protein	0.710869	0.118847	1.46112	1.88022e-05	0.59748	0.390737	-1.27547	0.0254912	-0.421937	0.535612	0.642926	0.192088	0.434288	0.5085	0.205984	0.824423	1.16445	0.00186796	1.35344	0.0001197	1.88022e-05	1.46112
MSMEG_5556(5645336-5646550_+)_-_MFS_permease	-0.424691	0.0276319	1.06537	2.93054e-14	0.932999	1.36692e-07	0.212723	0.315789	0.262605	0.141876	0.689087	7.50964e-07	0.232062	0.383584	0.0418517	0.923915	0.86452	1.55627e-09	0.875973	6.96238e-10	2.93054e-14	1.06537
MSMEG_5558(5647334-5647645_+)_-_hypothetical_protein	1.03055	2.12459e-05	2.71972	2.07125e-08	1.47091	0.00176315	-0.571814	0.464033	-0.559569	0.174286	0.501089	0.165586	0.198052	0.815996	-0.133907	0.921676	3.34358	1.44619e-74	3.37725	2.45339e-74	1.44619e-74	3.37725
MSMEG_5559(5647818-5649233_+)_-_metabolite/sugar_transporter	1.07225	0.000777202	1.17616	0.000307831	-0.137034	0.930089	-0.208671	0.756802	-0.452178	0.434673	-0.515314	0.348173	0.030621	0.974157	-0.560575	0.329492	1.80455	5.13901e-11	1.73035	1.00782e-09	5.13901e-11	1.80455
MSMEG_5562(5649967-5650446_+)_rnhA_ribonuclease_H	-0.160748	0.851355	-0.995809	0.000106513	-1.07979	0.000908956	-0.384981	0.248702	-0.281544	0.44467	-0.724365	0.0134821	-0.330964	0.446368	-0.595303	0.0559749	-0.923219	0.00064126	-0.912305	0.000596532	0.000106513	1.07979
MSMEG_5569(5655917-5656684_+)_-_clavaldehyde_dehydrogenase	0.0591084	NA	1.34625	0.00618435	1.2782	0.0316177	0.0855361	0.928361	0.613033	NA	0.609408	0.365527	0.496567	NA	0.345641	NA	0.637994	0.337583	1.0783	0.0404019	0.00618435	1.34625
MSMEG_5574(5662068-5663411_-)_-_substrate_binding_protein	1.07964	1.95363e-06	-0.451249	0.178359	-0.799984	0.163949	0.447621	0.196055	-0.489005	0.213871	-0.135684	0.774146	-0.591215	0.128514	-0.367405	0.437303	0.439748	0.195945	0.74135	0.00664129	1.95363e-06	1.07964
MSMEG_5576(5664415-5665851_+)_-_D-mannonate_oxidoreductase	1.46666	6.55752e-18	0.336852	0.155672	-0.328254	0.632378	0.00405762	0.991437	-0.851205	0.000515363	-0.154469	0.64986	-0.574148	0.0469559	-0.498299	0.10622	0.744018	0.000552503	0.942384	2.50877e-07	6.55752e-18	1.46666
MSMEG_5577(5665848-5666768_+)_-_fructokinase	1.41997	8.89267e-09	0.646876	0.0583894	0.109233	0.903399	0.130148	0.832184	-0.167596	0.816645	0.247112	0.630782	-0.173951	0.852348	-0.290992	0.68246	0.851548	0.0103715	1.09	0.000185765	8.89267e-09	1.41997
MSMEG_5580(5668970-5669956_+)_-_Ku_protein	0.396982	0.133801	1.32455	1.19726e-11	0.865198	0.000165871	0.13848	0.669251	0.463774	0.0241316	0.494923	0.0132954	0.543788	0.0303404	0.392214	0.104501	1.07181	1.71848e-10	0.716985	4.9863e-05	1.19726e-11	1.32455
MSMEG_5581(5669968-5670690_-)_-_hypothetical_protein	0.761197	0.104429	1.60442	2.01261e-05	0.945373	0.109669	-0.443224	0.550623	-0.332928	NA	-0.415963	0.572425	0.0257217	NA	-0.171622	NA	1.59222	1.64587e-05	1.57598	1.98667e-05	1.64587e-05	1.60442
MSMEG_5590(5678088-5679185_-)_-_carboxylate-amine_ligase	1.06399	1.03523e-07	1.03884	1.1846e-06	-0.724287	0.520767	-0.582334	0.0665518	-0.607573	0.0403778	-1.1384	8.15264e-05	-0.664587	0.0348564	-1.24183	8.11049e-05	1.23335	2.04381e-09	0.292727	0.306771	2.04381e-09	1.24183
MSMEG_5601(5688013-5688570_+)_-_hypothetical_protein	-0.0958602	NA	1.39781	0.0177285	0.985375	0.219368	0.582422	0.456445	0.811119	NA	0.614221	NA	0.45868	NA	0.773298	NA	0.781076	NA	0.729107	NA	0.0177285	1.39781
MSMEG_5607(5693137-5693385_+)_-_hypothetical_protein	-0.202301	0.662141	2.50072	2.3871e-67	2.08796	3.20062e-31	0.712811	0.000112974	0.787049	6.62661e-06	1.14603	7.8789e-11	0.666254	0.000377509	0.838858	9.8523e-07	1.43371	6.63402e-18	2.05263	1.42897e-52	2.3871e-67	2.50072
MSMEG_5612(5697737-5698330_-)_-_amino-acid_acetyltransferase	-0.0608437	0.954681	3.53926	2.03792e-157	3.51797	2.00754e-85	2.29018	9.90024e-55	3.07607	4.5115e-148	2.85539	2.07854e-117	2.75299	1.02003e-84	3.17369	2.18446e-115	2.72751	1.38591e-95	3.03183	7.08829e-140	2.03792e-157	3.53926
MSMEG_5613(5698339-5698731_-)_-_transmembrane_protein	-0.135011	0.939592	1.59593	5.15353e-09	1.37146	5.58322e-05	0.91177	0.0141246	1.48713	2.98677e-08	1.26272	8.24509e-05	0.876552	0.00898468	1.20656	5.61799e-05	1.17574	9.66619e-05	1.23649	2.91609e-05	5.15353e-09	1.59593
MSMEG_5616(5699957-5700727_-)_-_glyoxalase/bleomycin_resistance_protein/dioxygenase	1.36436	2.16523e-14	0.23294	0.492538	-0.631668	0.569161	-1.88271	3.35499e-10	-1.00315	0.000118446	-1.75022	2.21363e-09	-0.630612	0.0378716	-1.58242	5.57016e-09	1.30372	2.06242e-12	0.549015	0.0207042	2.16523e-14	1.88271
MSMEG_5617(5700826-5701302_-)_-_immunogenic_protein_MPT63	1.39939	1.4559e-12	1.05574	3.657e-05	-1.82246	0.00223082	-1.59681	2.55931e-06	-0.852616	0.00666656	-1.34625	4.02963e-05	-0.85453	0.0115063	-1.41843	6.77583e-06	0.972516	2.8602e-05	0.322067	0.309974	1.4559e-12	1.82246
MSMEG_5635(5720548-5720736_-)_-_hypothetical_protein	-0.00683465	0.998314	1.03211	1.61627e-06	0.580062	0.0781664	-0.0420057	0.936192	0.117652	0.822837	-0.102625	0.811232	0.037154	0.958962	-0.195141	0.712772	-0.0812179	0.858128	0.0367978	0.938784	1.61627e-06	1.03211
MSMEG_5643(5731669-5732505_+)_-_hypothetical_protein	0.309762	0.747607	-1.11994	0.0370789	-0.524196	0.497656	-0.801327	0.169049	-0.00770848	0.994024	-0.493912	0.413416	-0.353596	0.66528	-0.160753	0.874719	0.0161488	0.983317	-0.157313	0.816825	0.0370789	1.11994
MSMEG_5645(5734567-5735295_-)_-_hypothetical_protein	0.0333588	0.989688	1.12116	0.00133672	0.977334	0.0506064	0.891567	0.0306646	0.483592	0.351013	0.843566	0.0468988	0.496626	0.371269	0.729801	0.101354	0.491755	0.332493	0.44655	0.371382	0.00133672	1.12116
MSMEG_5646(5735881-5736054_+)_-_hypothetical_protein	-0.26239	0.740635	2.21537	5.06264e-29	2.72592	3.76063e-30	1.72267	3.41471e-14	1.67986	8.45577e-17	2.36571	2.84026e-35	1.46778	1.58007e-11	1.86821	3.06436e-19	0.934513	0.000584879	1.27484	5.0162e-08	2.84026e-35	2.72592
MSMEG_5649(5737445-5739058_-)_-_AMP-binding_protein	-0.381045	0.559181	-2.06356	6.84051e-08	-2.00511	3.27139e-05	0.0315606	0.958341	-0.299926	0.57939	-0.967092	0.0191974	-0.634516	0.140619	-0.806732	0.050515	-1.33811	0.00039804	-0.792446	0.0420044	6.84051e-08	2.06356
MSMEG_5650(5739055-5740743_-)_-_AMP-dependent_synthetase/ligase	-0.437845	0.533189	-2.25697	5.10666e-07	-1.83965	0.000702814	0.016445	0.979862	-0.509569	0.322046	-1.74526	0.000195723	-0.311812	0.679717	-0.705289	0.183006	-1.34637	0.00211902	-1.13951	0.00910985	5.10666e-07	2.25697
MSMEG_5651(5740801-5741643_+)_-_LuxR_family_transcriptional_regulator	-0.119219	0.957032	-1.64774	0.00308686	-1.59854	0.0273644	0.644167	0.210459	-0.0773776	0.942433	-0.475691	0.464519	0.0312781	0.974157	-0.10755	NA	-0.450647	0.486582	-0.80548	0.165185	0.00308686	1.64774
MSMEG_5659(5749605-5751437_-)_-_ABC_transporter_ATP-binding_protein	0.00737372	0.997122	2.57261	2.38522e-79	2.62684	2.09723e-46	2.39604	1.79153e-66	2.38144	1.363e-93	2.46501	2.79779e-91	2.05323	1.37917e-47	2.28852	9.55369e-65	2.03352	7.73406e-47	2.11358	3.83529e-65	1.363e-93	2.62684
MSMEG_5660(5751434-5753386_-)_-_ABC_transporter_ATP-binding_protein	-0.0389242	0.968178	2.61568	3.76564e-86	2.75795	1.27263e-70	2.19315	1.01865e-62	2.38303	1.22496e-99	2.37129	1.01695e-98	1.97571	1.29543e-50	2.40703	1.4397e-80	1.77635	4.82175e-47	2.13138	2.27668e-77	1.22496e-99	2.75795
MSMEG_5666(5757986-5758234_+)_-_hypothetical_protein	0.246709	0.829422	1.26975	1.64888e-05	1.24432	0.00148026	0.501562	0.275697	0.542032	0.207748	0.757927	0.0477958	0.566012	0.204865	0.347427	0.561553	0.534681	0.2089	0.46618	0.27513	1.64888e-05	1.26975
MSMEG_5673(5764801-5765442_-)_-_transcriptional_regulator	-0.057304	0.954016	0.573221	0.000404568	0.232681	0.377496	1.25238	1.76403e-16	0.559572	0.000200132	1.00028	1.67161e-11	0.646389	0.000139424	0.43222	0.0203894	0.625984	9.72825e-05	0.694328	1.80423e-06	1.76403e-16	1.25238
MSMEG_5681(5770593-5772266_-)_-_ferredoxin/ferredoxin--NADP_reductase	0.232288	0.795158	-0.0437683	0.929929	0.82143	0.0353337	-1.54517	0.000127904	-0.439844	0.3339	-0.374188	0.405953	-0.0458782	0.958489	-0.049152	0.966587	-0.298242	0.516402	0.54123	0.0991662	0.000127904	1.54517
MSMEG_5682(5772279-5773256_-)_-_hypothetical_protein	0.209408	0.845268	0.679504	0.0321637	1.31291	3.464e-05	-1.86846	3.047e-05	-0.465116	0.338155	0.290296	0.547202	0.0331984	0.971515	-0.09352	0.921676	0.140392	0.793015	0.979389	0.000756348	3.047e-05	1.86846
MSMEG_5689(5777961-5778230_+)_-_hypothetical_protein	-0.0300259	0.990727	0.901514	0.0284595	1.13471	0.0190128	0.55689	0.294354	0.472527	0.403935	0.592307	0.253541	0.126062	0.912958	0.252411	0.76466	0.20628	0.777215	0.329218	0.579381	0.0190128	1.13471
MSMEG_5700(5785578-5787038_+)_-_hypothetical_protein	-0.577398	0.000299204	-0.987733	2.3839e-09	-0.133986	0.649452	0.52017	0.00230457	0.13666	0.530835	0.180692	0.316481	0.0341299	0.950173	0.228915	0.312347	-1.13531	1.33567e-15	-0.92867	2.56922e-10	1.33567e-15	1.13531
MSMEG_5701(5787056-5787484_-)_moaE_molybdopterin_converting_factor_subunit_2	-0.329401	0.397583	-1.26528	5.1176e-08	-1.18242	5.11648e-05	-0.0496243	0.907547	-0.343415	0.25991	-0.748701	0.00255933	-0.116674	0.852348	-0.408309	0.174704	-0.348561	0.212474	-0.687096	0.00347787	5.1176e-08	1.26528
MSMEG_5710(5794807-5795331_-)_-_hypothetical_protein	-0.509159	0.300045	1.32116	3.35826e-07	1.08663	0.000638077	1.15389	2.41831e-05	1.08656	1.43981e-05	0.911991	0.00127758	0.905579	0.00291493	1.09969	2.87405e-05	0.613469	0.0639609	1.1926	1.41098e-06	3.35826e-07	1.32116
MSMEG_5717(5800752-5801177_+)_-_pyridoxamine_5_-phosphate_oxidase	-0.0492572	0.980947	-1.49433	1.03361e-05	-1.24891	0.00935506	-0.363079	0.403668	-0.381082	0.373433	-0.646336	0.0839388	-0.391862	0.448761	-0.365524	0.447222	-0.805605	0.0217197	-0.875659	0.0101538	1.03361e-05	1.49433
MSMEG_5720(5803163-5805325_-)_-_3-hydroxyacyl-CoA_dehydrogenase	0.615605	0.000780767	-0.288245	0.141803	-0.97827	0.00747281	-1.14578	9.69583e-10	-0.511383	0.00215658	-0.995214	4.44879e-09	-0.50295	0.0166148	-0.493095	0.0106159	-0.217486	0.308197	0.0522732	0.83747	9.69583e-10	1.14578
MSMEG_5721(5805343-5806554_-)_-_acetyl-CoA_acetyltransferase	0.94082	4.6898e-10	0.210632	0.372499	-0.687298	0.432722	-1.01072	2.67107e-06	-0.848274	1.26096e-06	-0.686088	0.000362096	-0.534616	0.0133636	-0.716954	0.000235856	0.48311	0.00786793	0.248871	0.209582	4.6898e-10	1.01072
MSMEG_5722(5806701-5806889_-)_-_hypothetical_protein	0.579656	0.168868	0.627837	0.0963511	-1.34827	0.0155569	-0.819326	0.0917782	-0.636083	0.18705	-0.441661	0.401582	-0.753628	0.0987764	-0.888116	0.055303	0.462742	0.276692	-0.326695	0.526867	0.0155569	1.34827
MSMEG_5733(5816547-5817425_-)_-_universal_stress_protein_family_protein	0.359034	0.621656	1.36695	3.21419e-05	0.828725	0.207361	1.10464	0.00371324	-0.132845	0.879274	1.08958	0.000607619	0.164029	0.872916	0.160008	0.880828	0.803776	0.0324156	0.695601	0.0490542	3.21419e-05	1.36695
MSMEG_5734(5817499-5818581_-)_-_alpha-methylacyl-CoA_racemase	-0.0825774	0.947418	-1.00621	4.66361e-05	-0.919926	0.00361104	-0.415778	0.196176	-0.307888	0.357453	-0.282088	0.375399	-0.115955	0.864396	-0.19136	0.682648	-0.267043	0.419966	-0.303732	0.307629	4.66361e-05	1.00621
MSMEG_5739(5821317-5824838_+)_-_long-chain_fatty-acid--CoA_ligase	0.179139	0.824702	1.61918	5.83234e-16	1.46482	2.82291e-09	-0.640056	0.0520136	-0.0852538	0.886336	0.112582	0.782868	0.202946	0.735406	-0.062853	0.933095	1.33146	3.5669e-11	1.49983	4.61231e-15	5.83234e-16	1.61918
MSMEG_5753(5831541-5832110_+)_-_serine/threonine_specific_protein_phosphatase	-0.107376	0.955392	2.0713	4.53632e-16	2.08495	3.90493e-10	1.2891	2.95093e-05	1.89243	1.64773e-15	1.42712	1.33249e-06	1.54722	1.41212e-09	1.94278	4.46985e-15	1.23568	2.8602e-05	1.38121	8.75327e-07	4.53632e-16	2.08495
MSMEG_5773(5844594-5845598_+)_-_fatty_acid_desaturase	0.575589	0.00273335	1.03782	7.20273e-10	0.00447464	0.993247	-0.0323836	0.92321	-0.773628	0.0124114	0.109384	0.665621	-0.423475	0.0682634	-0.427446	0.443184	0.471297	0.0115955	0.569349	0.00086538	7.20273e-10	1.03782
MSMEG_5789(5859664-5860497_+)_-_thiosulfate_sulfurtransferase	-0.328054	0.0584881	-1.85773	1.33968e-45	-1.25392	7.50579e-11	-0.934857	5.10488e-11	-0.478626	1.85251e-05	-1.75722	1.23435e-56	-0.278691	0.141482	-0.684222	1.1157e-07	-0.500962	0.000155732	-0.617902	6.19876e-08	1.23435e-56	1.85773
MSMEG_5790(5860529-5860801_+)_-_SseC_protein	-0.06658	0.925483	-1.42887	4.92547e-27	-1.09931	8.73974e-08	-0.637425	0.000142372	-0.436011	0.000530856	-1.25849	9.44884e-26	-0.306764	0.127195	-0.603404	1.0251e-05	-0.212673	0.266587	-0.298046	0.0467027	4.92547e-27	1.42887
MSMEG_5791(5860943-5861041_+)_-_hypothetical_protein	0.0605573	0.978983	1.06962	0.000111415	0.779956	0.04843	0.415535	0.330381	0.43426	0.301114	0.456014	0.258508	0.105695	0.912958	0.110433	0.899826	0.156169	0.766614	0.161861	0.751551	0.000111415	1.06962
MSMEG_5792(5861038-5861694_+)_-_hypothetical_protein	0.149838	0.731691	1.03366	8.89115e-12	0.828989	4.67837e-05	0.780585	3.84623e-06	0.171147	0.433691	0.705489	7.57528e-07	0.265972	0.298207	0.154046	0.605214	0.253403	0.189331	0.323584	0.0455176	8.89115e-12	1.03366
MSMEG_5794(5862063-5862440_+)_-_hypothetical_protein	-0.0935394	0.94138	-1.85491	3.27866e-12	-1.54063	7.69821e-06	-0.797516	0.00701419	-0.77345	0.00421169	-0.795783	0.00424784	-0.719385	0.012764	-1.01586	0.000233369	-0.501098	0.0858739	-1.11219	2.03057e-05	3.27866e-12	1.85491
MSMEG_5797(5865007-5865180_+)_-_hypothetical_protein	-0.134654	0.810509	1.00212	2.93764e-11	0.976067	2.77679e-08	0.652469	0.000744154	0.418494	0.011095	0.814097	1.26285e-08	0.34579	0.113644	0.231933	0.50032	0.219222	0.286686	0.365361	0.0308346	2.93764e-11	1.00212
MSMEG_5799(5866339-5867736_+)_-_nucleoside-diphosphate-sugar_epimerase	0.589721	0.0687741	0.326664	0.282747	-1.32605	0.00363345	-0.436931	0.269139	-0.356159	0.396847	-0.711103	0.0399224	-0.417254	0.370211	-1.01504	0.00213318	0.693581	0.00952173	0.188306	0.654137	0.00213318	1.32605
MSMEG_5816(5882145-5883410_+)_-_hypothetical_protein	-0.31235	0.237761	1.95361	7.27362e-45	1.67333	2.10083e-24	1.30874	6.33112e-18	2.19704	1.51433e-79	1.57437	2.3994e-33	1.90758	2.87128e-43	2.22455	1.53242e-58	1.94789	4.3268e-49	1.87258	2.87343e-46	1.51433e-79	2.22455
MSMEG_5818(5883823-5885037_+)_-_virulence_factor_Mce_family_protein	-0.411135	0.518271	0.837344	0.00372304	0.992233	0.00825662	-0.0247285	0.968346	1.55322	1.46341e-11	0.514137	0.170602	1.19327	3.40392e-06	1.3719	5.2915e-08	1.36448	5.79928e-08	1.09229	5.39177e-05	1.46341e-11	1.55322
MSMEG_5822(5885977-5887236_+)_-_hypothetical_protein	0.308157	0.693902	1.13613	0.000104532	1.06238	0.00423213	0.762336	0.0396586	1.09616	0.000173777	0.841063	0.0144821	0.834408	0.0123108	1.01917	0.00136087	1.14694	9.74009e-05	1.1267	0.000167859	9.74009e-05	1.14694
MSMEG_5826(5892606-5894912_+)_-_pyruvate_decarboxylase	0.855931	0.000956454	-0.106402	0.77752	-1.77312	0.000272113	-1.18873	0.000284629	-0.699779	0.0279396	-0.874144	0.00851717	-0.650823	0.0571051	-1.21393	8.81704e-05	0.41922	0.186916	-0.0356116	0.938784	8.81704e-05	1.77312
MSMEG_5838(5903822-5904367_-)_-_TetR_family_transcriptional_regulator	-0.186538	0.909236	-0.494646	0.332702	-0.462998	0.501234	-0.353956	0.583409	-0.388718	0.544911	-0.466674	0.446446	-0.551465	0.353727	-0.490348	0.447222	-0.287383	0.647566	-1.01436	0.0455176	0.0455176	1.01436
MSMEG_5867(5932661-5933098_+)_-_steroid_delta-isomerase	0.371373	0.643667	-1.08396	0.0287556	-0.844827	0.215755	-0.409241	0.529703	-0.313861	0.651534	-0.902476	0.0997327	-0.10475	0.928144	-0.323318	0.686435	-0.14016	0.841354	-0.205301	0.766186	0.0287556	1.08396
MSMEG_5868(5933938-5934246_-)_-_hypothetical_protein	-0.240865	0.74019	1.42586	9.76557e-13	1.45916	5.69261e-09	0.171806	0.682366	0.301052	0.407936	0.747192	0.00238692	0.347524	0.401404	0.0308753	0.97527	-0.0659859	0.881458	0.405618	0.151112	9.76557e-13	1.45916
MSMEG_5873(5937058-5937876_+)_-_hypothetical_protein	0.0442468	0.98114	0.96435	0.00028732	1.1224	0.000918803	0.580436	0.0771059	0.485711	0.15355	0.550802	0.0847204	0.418853	0.316394	0.568255	0.0912564	0.574163	0.0675403	0.547169	0.0690499	0.00028732	1.1224
MSMEG_5877(5938617-5939687_-)_-_hypothetical_protein	0.0255662	0.983425	-0.906218	3.29247e-06	-0.138082	0.719594	0.390764	0.081089	-0.0892359	0.815631	0.211285	0.364987	0.0721974	0.904542	0.0956767	0.842302	-0.486827	0.0263779	-1.30454	1.70691e-11	1.70691e-11	1.30454
MSMEG_5884(5945888-5946787_+)_-_3-hydroxyisobutyrate_dehydrogenase	-0.30762	0.731315	-1.17754	0.00396773	-0.9814	0.0991903	-0.792951	0.0935619	-0.806326	0.0684576	-0.516112	0.292867	-0.351515	0.614272	-0.305384	0.649872	-0.771711	0.0832882	-1.12649	0.00795131	0.00396773	1.17754
MSMEG_5887(5948845-5949216_+)_-_intersectin-EH_binding_protein_Ibp1	0.251928	0.606185	-1.51163	1.06911e-07	-1.2976	9.08792e-06	-1.41021	5.16306e-08	-1.14231	7.66567e-07	-1.88423	7.13956e-13	-0.953918	0.000385773	-1.48847	9.31819e-10	-0.536742	0.0318028	-1.0619	9.54653e-06	7.13956e-13	1.88423
MSMEG_5888(5949354-5949644_+)_-_hypothetical_protein	-0.0050469	0.998314	1.25178	5.97046e-09	1.46855	8.60086e-08	0.0903508	0.854793	0.384878	0.252223	0.422902	0.186891	0.188222	0.777975	0.151742	0.794371	0.364023	0.267614	0.504315	0.0744362	5.97046e-09	1.46855
MSMEG_5902(5962620-5963384_-)_-_hypothetical_protein	-0.456978	0.0545782	-1.54618	9.26774e-15	-1.2108	5.63118e-05	-0.136142	0.669251	-0.160305	0.59411	-0.274642	0.231845	-0.126167	0.795066	-0.0188717	0.9812	-0.497985	0.0149309	-0.658046	0.000448149	9.26774e-15	1.54618
MSMEG_5913(5972603-5973724_-)_-_dioxygenase	-0.120455	0.953381	-1.26097	0.00625533	-1.2187	0.0652706	-0.46976	0.416729	-0.695784	0.174286	-1.06061	0.0337583	-0.243548	0.783617	-0.440741	0.51439	-0.520456	0.330512	-0.446976	0.405899	0.00625533	1.26097
MSMEG_5921(5980944-5981846_+)_-_hypothetical_protein	-0.405639	0.662141	-1.61554	0.00371342	-1.14929	0.0913078	-0.706053	0.248702	-1.10564	NA	-1.55205	0.0056306	-0.345206	NA	-0.719282	NA	-0.873094	0.130307	-0.736702	0.206843	0.00371342	1.61554
MSMEG_5922(5981886-5982929_+)_-_lipid-transfer_protein	-0.150011	0.934211	-2.12746	5.22419e-05	-1.10851	0.105877	-0.8616	0.119987	-0.768258	0.143443	-0.953625	0.0774138	-0.384766	0.612439	-0.648841	NA	-0.477952	0.410105	-1.02158	0.0448882	5.22419e-05	2.12746
MSMEG_5923(5982929-5984107_+)_-_acetyl-CoA_acetyltransferase	-0.0135124	0.997225	-1.07434	0.0261055	-1.48154	0.0129563	-1.03767	0.0475395	-0.366551	0.567838	-0.637921	0.257453	-0.324373	0.691437	-0.50703	0.423495	-0.32423	0.590856	-0.3356	0.572859	0.0129563	1.48154
MSMEG_5927(5986154-5986630_+)_-_hypothetical_protein	-0.128758	0.924048	-0.573776	0.115717	0.229759	0.633318	-1.29949	0.000225797	-0.502092	0.183544	-0.592473	0.106918	-0.442092	0.326227	-0.52301	0.185708	-0.186621	0.687182	-0.290244	0.458588	0.000225797	1.29949
MSMEG_5936(5996684-5997067_-)_-_hypothetical_protein	0.669089	0.00365366	0.0603404	0.876867	-0.951254	0.00896045	-1.17924	9.71162e-05	-0.751265	0.00499456	-1.15241	2.73847e-05	-0.555266	0.0749886	-0.934791	0.000549483	0.529357	0.0281396	0.10633	0.766129	2.73847e-05	1.17924
MSMEG_5938(5996576-5997187_+)_-_hypothetical_protein	0.0563473	0.974699	0.24178	0.482469	0.309687	0.478182	1.33354	4.57657e-09	0.154251	0.764035	1.00492	2.03522e-05	0.31884	0.554396	0.412985	0.257906	-0.0205446	0.967483	-0.0112079	0.981733	4.57657e-09	1.33354
MSMEG_5939(5998199-5999164_-)_-_acetaldehyde_dehydrogenase	-0.323027	0.462427	-1.22271	7.89331e-07	-0.645534	0.0443306	-0.920231	0.00115469	-0.575425	0.0380398	-1.02042	0.000180344	-0.457282	0.168595	-0.301035	0.427134	-0.668719	0.0111156	-0.800321	0.00207628	7.89331e-07	1.22271
MSMEG_5941(6000020-6001720_+)_-_3-ketosteroid-delta-1-dehydrogenase	-0.301635	0.546123	-1.98042	1.59774e-13	-1.47706	0.000219478	-1.49767	7.48906e-07	-1.24875	1.89358e-06	-1.77117	9.47503e-10	-0.865874	0.00186093	-1.15587	2.14017e-05	-1.13686	1.93555e-05	-1.88474	7.29247e-12	1.59774e-13	1.98042
MSMEG_5943(6001722-6002582_+)_-_peroxisomal_multifunctional_enzyme_type_2	-0.152155	0.882196	-1.54553	1.8595e-07	-1.34766	0.000538652	-1.10159	0.00110053	-0.73707	0.0276636	-1.17663	0.000245273	-0.511243	0.187894	-0.895771	0.0097136	-0.814596	0.008942	-1.3767	6.05858e-06	1.8595e-07	1.54553
MSMEG_5956(6016202-6017173_-)_-_NAD_dependent_epimerase/dehydratase	-0.128832	0.851142	1.52014	5.95129e-24	0.782283	0.000859566	0.487332	0.0224852	0.659801	5.94917e-05	0.632725	0.000226598	0.502555	0.0167162	0.715783	5.298e-05	0.509901	0.00644534	0.706863	1.34713e-05	5.95129e-24	1.52014
MSMEG_5963(6024203-6026290_-)_-_glycosyl_transferase_family_protein	-0.158673	0.844249	1.06323	1.47155e-08	0.552216	0.0417402	0.350513	0.220709	0.396379	0.121689	0.429855	0.078416	0.196208	0.692959	0.323597	0.326204	0.169186	0.638073	0.392975	0.0979421	1.47155e-08	1.06323
MSMEG_5969(6034371-6035585_-)_-_hypothetical_protein	-0.240027	0.358493	1.17888	1.01906e-15	1.20424	2.9331e-13	0.574154	0.000254079	0.714535	4.68673e-08	0.896856	8.47705e-13	0.435296	0.0262322	0.616115	4.12803e-05	0.0235292	0.931169	0.724158	1.66199e-08	1.01906e-15	1.20424
MSMEG_5988(6054384-6055199_-)_-_hypothetical_protein	0.0213506	0.989688	1.10359	3.03613e-09	0.662704	0.00870917	0.897266	2.10808e-05	0.584886	0.0107112	0.530271	0.0220148	0.41217	0.173733	0.455543	0.0887177	0.877585	7.36442e-06	0.680758	0.000806688	3.03613e-09	1.10359
MSMEG_6018(6082847-6084166_-)_-_xylose_transporter_permease_XylH	0.130402	0.942671	-1.41268	0.00206565	-1.17263	0.0441647	-0.182667	0.787408	-0.0820977	0.932388	-0.432419	0.43612	-0.30545	0.700741	-0.175455	0.846887	-0.592473	0.251523	-0.375169	0.48447	0.00206565	1.41268
MSMEG_6020(6084958-6086037_-)_-_sugar_ABC_transporter_periplasmic_protein	0.299072	0.769305	-1.17504	0.0358883	-1.19532	0.0687498	0.171344	0.815377	0.0739263	0.942433	-0.61217	0.314576	0.236691	0.795003	-0.210567	NA	-0.358799	0.588413	-0.620005	0.292193	0.0358883	1.19532
MSMEG_6021(6086090-6087313_-)_xylA_xylose_isomerase	-0.320588	0.774734	-2.0334	0.000400866	-1.39252	0.0433433	0.576052	0.281243	-0.0519201	0.965482	-0.324591	0.642699	-0.0339677	0.974157	-0.224786	NA	-0.743685	0.21528	-0.958923	0.0939648	0.000400866	2.0334
MSMEG_6026(6093324-6094070_-)_-_3-hydroxybutyrate_dehydrogenase	-0.107309	0.962749	-1.60305	0.00273553	-1.51982	0.0199867	-0.488321	0.445405	-0.37018	0.587776	-0.678023	0.239876	-0.150124	0.892227	-0.483818	NA	-0.505289	0.403026	-0.552901	0.329101	0.00273553	1.60305
MSMEG_6027(6094067-6095395_-)_-_major_facilitator_superfamily_protein	0.245122	0.837566	-1.39396	0.00643808	-1.60175	0.0115284	0.0274683	0.972255	-0.463292	0.45249	-0.737554	0.212793	-0.310632	0.716399	-0.00251283	0.998071	-1.00808	0.0673208	-1.12673	0.0287473	0.00643808	1.60175
MSMEG_6031(6099367-6100206_-)_-_carveol_dehydrogenase	-0.15133	0.939592	1.50713	8.09878e-06	1.43408	0.000515396	0.25362	0.718591	1.06306	0.00424692	0.639355	0.195076	0.558846	0.3174	0.883662	0.0374801	0.821968	0.060092	1.27472	0.000409218	8.09878e-06	1.50713
MSMEG_6032(6098766-6099374_+)_-_TetR_family_transcriptional_regulator	-0.0458334	0.981543	1.27742	2.40623e-06	0.916515	0.0173139	0.268138	0.620985	0.0541852	0.947631	0.414515	0.313176	0.0661108	0.94457	0.0439009	0.974528	0.254083	0.579474	0.132797	0.790729	2.40623e-06	1.27742
MSMEG_6033(6100369-6101910_-)_-_hypothetical_protein	-0.223542	0.781732	-1.32458	1.49416e-05	-1.26995	0.00147381	-2.3539	2.33511e-10	-1.3124	3.09767e-05	-1.19182	0.000691326	-1.10853	0.000482113	-1.24932	0.000568472	-1.23441	0.00010153	-1.37184	1.6042e-05	2.33511e-10	2.3539
MSMEG_6040(6106889-6107464_+)_-_hypothetical_protein	-0.33468	0.698769	-1.34752	0.00330279	-0.898143	0.109101	-0.633713	0.217429	-0.371403	0.528708	-0.368584	0.511346	-0.38564	0.571762	-0.452593	0.456534	-0.812296	0.0823174	-0.671159	0.151705	0.00330279	1.34752
MSMEG_6042(6109952-6110566_+)_-_TetR_family_transcriptional_regulator	0.618625	0.00977135	1.05852	1.02498e-07	0.437868	0.174829	0.0715217	0.868096	-0.327537	0.326054	0.444389	0.080525	0.194652	0.741692	-0.209931	0.64505	1.1699	5.02217e-09	1.01341	8.47682e-08	5.02217e-09	1.1699
MSMEG_6045(6112469-6113341_-)_-_heavy_metal_ABC_transporter_inner_membrane_protein	-0.210946	0.809247	-1.00521	0.000910564	-0.65905	0.152208	0.0535019	0.917651	-0.45564	0.227454	-0.236657	0.565786	-0.160773	0.835166	-0.216622	0.697167	-0.608565	0.0709535	-0.581886	0.0801789	0.000910564	1.00521
MSMEG_6049(6116358-6117524_-)_-_hypothetical_protein	-0.398964	0.570756	-0.753324	0.0729517	-1.14748	0.0237983	0.0705296	0.911186	-0.144573	0.850617	-0.533354	0.285792	-0.0835696	0.934247	-0.177712	0.824519	-0.524424	0.274473	-0.339682	0.484875	0.0237983	1.14748
MSMEG_6072(6136154-6137437_+)_-_citrate_transporter	-0.175778	0.85954	-1.0732	0.000591095	-1.15581	0.0030707	-0.515942	0.179581	-0.664973	0.0593084	-0.895927	0.00973617	-0.127025	0.876196	-0.386766	0.380679	-0.496959	0.165645	-0.558297	0.102137	0.000591095	1.15581
MSMEG_6077(6141027-6141515_-)_-_CarD_family_transcriptional_regulator	0.0019132	0.998469	1.04549	5.93967e-15	0.807611	1.49816e-05	0.532783	0.000348433	0.0546627	0.836776	0.44177	0.00101558	0.0564801	0.904757	0.0647154	0.850336	-0.0343032	0.88486	0.258523	0.064667	5.93967e-15	1.04549
MSMEG_6094(6156246-6157769_-)_lysS_lysyl-tRNA_synthetase	-0.304149	0.262749	-1.08727	3.1947e-10	-0.411279	0.0933733	0.219771	0.359673	-0.0414052	0.91959	-0.332821	0.0911767	-0.140057	0.763416	-0.217712	0.455006	-0.682544	0.000101625	-0.632258	0.000226326	3.1947e-10	1.08727
MSMEG_6096(6159032-6159847_-)_-_pantothenate_kinase	0.045717	0.97846	1.83003	3.8888e-25	1.57845	3.62523e-09	-0.121166	0.771126	0.608485	0.00773758	1.30236	5.57814e-12	0.484564	0.115994	0.81347	0.000322397	0.157186	0.652389	0.596379	0.00897654	3.8888e-25	1.83003
MSMEG_6097(6159923-6160867_-)_panC_pantoate--beta-alanine_ligase	-0.264424	0.626777	1.47823	5.64617e-16	1.47811	4.75615e-06	-0.382814	0.239805	0.198078	0.59411	1.10655	1.0386e-08	0.0341394	0.959435	0.282805	0.42688	-0.251896	0.444886	-0.0769443	0.843983	5.64617e-16	1.47823
MSMEG_6098(6160864-6161811_-)_panC_chalcone/stilbene_synthase	-0.16624	0.8586	1.48921	1.08157e-13	1.37725	0.000114087	-0.203812	0.636237	0.0366751	0.960612	1.10935	6.95336e-07	0.00633778	0.990687	0.21508	0.653481	-0.267607	0.472032	-0.128817	0.751556	1.08157e-13	1.48921
MSMEG_6106(6168956-6169927_+)_-_epoxide_hydrolase	0.121617	0.925483	-1.27935	1.79038e-05	-1.26106	0.000975285	0.433302	0.195012	0.155225	0.773581	-0.21477	0.603364	0.160998	0.815996	0.19863	0.706417	-0.162514	0.707633	-0.569186	0.078586	1.79038e-05	1.27935
MSMEG_6107(6169927-6171114_+)_-_limonene_1,2-monooxygenase	0.163271	0.882053	-1.23335	0.000189374	-1.43425	0.00311353	0.288347	0.493593	0.0401744	0.962039	-0.442632	0.274319	0.160043	0.840432	0.107973	0.88578	-0.184595	0.693282	-0.357863	0.366513	0.000189374	1.43425
MSMEG_6108(6171114-6172130_+)_-_zinc-binding_dehydrogenase	0.0513941	0.980763	-1.45674	3.67662e-05	-1.13466	0.0710814	0.0759215	0.896296	0.119395	0.854411	-0.322567	0.473402	-0.076283	0.934247	0.191296	0.758792	-0.291964	0.518053	-0.090451	0.865227	3.67662e-05	1.45674
MSMEG_6134(6196561-6198159_-)_-_NADP-dependent_fatty_aldehyde_dehydrogenase	0.231025	0.830111	-1.24714	0.00337831	-1.3238	0.0149088	-0.846459	0.0836404	-0.638519	0.185298	-0.779187	0.104916	-0.543903	0.317889	-0.417355	0.495367	-0.602798	0.2089	-0.743124	0.10245	0.00337831	1.3238
MSMEG_6143(6209977-6211740_+)_-_hypothetical_protein	-0.0466667	0.976208	-1.01502	3.70212e-05	-0.725014	0.018498	0.0003133	0.999384	-0.212384	0.567838	-0.246417	0.462907	-0.245238	0.607923	-0.239221	0.559688	-0.215732	0.50585	-0.345662	0.245558	3.70212e-05	1.01502
MSMEG_6144(6211742-6213193_-)_-_PE_family_protein	-0.284491	0.830111	1.45447	0.000104538	1.11605	0.0385673	0.301689	0.675058	0.831186	0.0733252	0.646575	0.242108	0.908263	0.0282192	0.686795	0.19514	1.23555	0.00308633	0.946412	0.0386755	0.000104538	1.45447
MSMEG_6147(6215883-6216974_+)_-_hypothetical_protein	0.22713	NA	0.422181	0.617508	0.488223	0.634092	0.447112	0.592901	0.825155	NA	1.28462	0.0215788	0.308129	NA	0.0454728	NA	0.688712	NA	0.444505	NA	0.0215788	1.28462
MSMEG_6150(6219676-6220032_+)_-_4-carboxymuconolactone_decarboxylase	0.578082	0.274542	0.2705	0.619636	-0.210352	0.814785	1.54131	6.97051e-06	0.493979	0.358151	0.453104	0.402528	0.79494	0.052585	-0.195914	0.841726	0.53175	0.286291	0.255391	0.67653	6.97051e-06	1.54131
MSMEG_6151(6220029-6220904_+)_-_alpha/beta_hydrolase	1.37414	1.53229e-08	0.780404	0.0108591	-0.214181	0.804662	1.72861	8.254e-12	0.977722	0.000596584	0.618489	0.0822489	0.939754	0.00199829	-0.0131984	0.993618	1.18761	1.31979e-05	0.773472	0.0129733	8.254e-12	1.72861
MSMEG_6153(6221127-6222335_-)_-_DNA_polymerase_III_subunit_delta_	0.988931	2.75503e-10	0.889638	1.6538e-07	0.139687	0.674995	1.68326	8.61031e-27	1.24061	2.29892e-18	0.921098	4.59608e-09	0.87836	2.40922e-07	-0.0833394	0.861651	1.03958	3.09287e-11	0.837933	1.15562e-07	8.61031e-27	1.68326
MSMEG_6154(6222417-6224108_+)_-_adenylate_cyclase	1.0793	3.18764e-13	1.22344	8.56947e-17	0.293646	0.390045	1.82395	3.59769e-36	1.16458	2.6806e-19	1.11601	7.05427e-16	0.982568	7.84822e-10	-0.0933882	0.805367	1.02789	3.13787e-12	1.05999	4.99304e-15	3.59769e-36	1.82395
MSMEG_6174(6242692-6243474_-)_-_IclR_family_transcriptional_regulator	0.973134	NA	1.01757	0.15465	0.273612	NA	-0.574183	NA	0.264548	NA	0.182699	NA	0.152532	NA	0.277748	NA	1.47056	0.00936967	1.3601	0.0205059	0.00936967	1.47056
MSMEG_6175(6243569-6244549_+)_-_2-keto-3-deoxy-galactonokinase	1.55369	9.98492e-05	0.203897	NA	0.214905	NA	-0.0997977	NA	0.199406	NA	-0.0227959	NA	0.179399	NA	0.100259	NA	2.20905	NA	1.82013	NA	9.98492e-05	2.20905
MSMEG_6178(6246323-6247654_+)_-_D-galactonate_transporter	1.17558	NA	0.207726	0.857073	-0.0912114	NA	0.482719	NA	0.586984	NA	0.263486	NA	0.112649	NA	0.717663	NA	1.01003	NA	1.65884	0.00509291	0.00509291	1.65884
MSMEG_6179(6247672-6250494_+)_-_acetyl-coenzyme_A_synthetase	0.125275	0.882827	-1.69458	1.46002e-13	-1.17176	0.000128612	0.354228	0.205678	-0.190047	0.601092	-0.543407	0.0308223	-0.347747	0.319851	-0.403916	0.183991	-0.824931	0.000407327	-0.918241	5.37897e-05	1.46002e-13	1.69458
MSMEG_6196(6262025-6263446_-)_-_gaba_permease	-0.162016	0.744682	1.02048	6.29344e-11	0.482355	0.0445001	0.645159	9.01926e-05	0.357489	0.0405242	0.766012	2.8122e-08	0.28728	0.255869	0.561557	0.00206494	-0.0360796	0.909531	0.658628	3.37924e-06	6.29344e-11	1.02048
MSMEG_6208(6274619-6275416_+)_-_palmitoyl-CoA_hydrolase	0.882544	1.1028e-05	1.76721	1.53496e-22	1.03447	1.58434e-05	0.119323	0.753407	0.224984	0.496402	0.935843	1.50856e-06	0.434399	0.18262	0.331735	0.3342	1.31754	6.69801e-13	1.34256	7.25766e-15	1.53496e-22	1.76721
MSMEG_6209(6275481-6275699_+)_-_hypothetical_protein	0.657385	0.076806	2.26097	1.72447e-20	1.91351	4.55478e-06	-0.777724	0.103459	-0.190629	0.790502	0.766664	0.0351242	0.424107	0.426276	-0.0354682	0.977823	1.32792	1.55736e-06	1.48304	2.17326e-08	1.72447e-20	2.26097
MSMEG_6210(6275706-6276398_+)_-_hypothetical_protein	0.855181	0.00232114	2.07414	3.89469e-17	1.40985	2.4403e-05	-0.672195	0.11579	-0.673251	0.103431	0.111122	0.831552	-0.41939	0.482673	-0.487578	0.368771	1.0383	0.000101625	0.957182	0.000667881	3.89469e-17	2.07414
MSMEG_6211(6276404-6276556_-)_-_hypothetical_protein	0.804537	0.0963895	0.43211	0.506484	-1.62669	0.0440246	-0.624288	0.405518	-0.413581	NA	-0.512608	0.500615	-0.057359	NA	-1.11376	NA	0.957088	0.0586986	0.17104	0.83747	0.0440246	1.62669
MSMEG_6212(6276681-6277265_+)_-_hemerythrin_HHE_cation_binding_domain-containing_protein	1.13724	2.47379e-06	0.57495	0.0568489	-1.03759	0.314422	-1.15792	0.00119219	-0.879855	0.00878973	-1.34638	0.000277351	-0.35876	0.496837	-1.2637	0.000172336	0.687488	0.0158542	-0.277205	0.502475	2.47379e-06	1.34638
MSMEG_6213(6277327-6278220_-)_-_manganese_containing_catalase	1.07834	4.68705e-10	0.660433	0.00144902	-1.33588	0.119609	-1.05864	5.73876e-05	-0.491032	0.0507941	-0.873354	0.000230103	-0.685172	0.00723008	-1.2155	2.92499e-07	0.925513	5.5087e-07	0.151161	0.647565	4.68705e-10	1.33588
MSMEG_6218(6281226-6282347_+)_-_hypothetical_protein	-0.103556	0.937302	-1.22518	2.47163e-05	-1.09566	0.00392623	-0.273574	0.490268	-0.348707	0.349833	-0.73509	0.0217166	-0.208092	0.737933	-0.561649	0.104468	-0.447881	0.173985	-0.646665	0.0299386	2.47163e-05	1.22518
MSMEG_6219(6282344-6283315_+)_-_ATPase_AAA	-0.0948874	0.946006	-1.11717	5.11644e-05	-0.950382	0.0081142	-0.693662	0.0333373	-0.532557	0.100398	-0.689657	0.0324127	-0.29079	0.585497	-0.379619	0.331527	-0.475486	0.135994	-0.478144	0.120407	5.11644e-05	1.11717
MSMEG_6220(6283315-6284637_+)_-_lipoprotein	0.135225	0.89838	-1.06941	0.000152551	-1.15799	0.00161137	-0.353505	0.353771	-0.262829	0.535057	-0.736761	0.0234251	-0.228279	0.696639	-0.286517	0.529101	-0.0600053	0.892449	-0.502348	0.131635	0.000152551	1.15799
MSMEG_6223(6286641-6287210_+)_-_TetR_family_transcriptional_regulator	4.48214	8.13027e-135	1.16304	0.00052121	1.09725	0.0165718	0.456892	0.382234	0.586052	0.197634	0.548818	0.243884	0.281285	0.726555	0.138252	0.88633	0.0919335	0.891789	0.227276	0.709963	8.13027e-135	4.48214
MSMEG_6224(6288786-6290105_-)_-_retinal_pigment_epithelial_membrane_protein	0.0434378	0.988481	-1.29876	0.0186956	-1.28911	0.0615462	-0.0238351	0.977172	-0.452231	NA	-0.822865	0.180468	-0.45475	NA	-0.532546	NA	-1.13647	0.0441549	-0.681926	0.249018	0.0186956	1.29876
MSMEG_6225(6287282-6288796_+)_-_proton_antiporter_efflux_pump	4.40838	1.16763e-177	0.974119	0.000994616	0.941081	0.0165718	-0.265495	0.605959	-0.0330742	0.975028	0.00689321	0.990426	-0.388884	0.485642	-0.333746	0.546965	-0.48023	0.242681	-0.49721	0.211689	1.16763e-177	4.40838
MSMEG_6229(6292243-6293760_-)_glpK_glycerol_kinase	-0.334602	0.487981	-0.897149	0.000656871	-1.00748	0.00705579	-0.72272	0.0190154	-0.307881	0.39073	-0.854994	0.00353992	-0.453324	0.213008	-0.327681	0.406857	-0.192375	0.598787	-0.817005	0.00309859	0.000656871	1.00748
MSMEG_6230(6294559-6295710_-)_-_acyltransferase	0.478985	0.0896403	-0.881943	0.000700639	-1.7774	2.97831e-05	-0.882351	0.00150554	-0.657422	0.0123513	-1.18034	1.2517e-05	-0.574811	0.0592406	-0.717984	0.010434	-0.18184	0.595195	-0.586469	0.0250718	1.2517e-05	1.7774
MSMEG_6232(6295741-6297402_-)_katA_catalase_KatA	0.768808	1.99616e-05	-0.550381	0.00984622	-1.48879	0.111756	-1.38629	1.8496e-10	-1.04302	2.43559e-08	-1.92102	2.82339e-20	-0.973543	1.85291e-06	-1.73104	1.15289e-17	0.167423	0.532045	-0.66369	0.00148676	2.82339e-20	1.92102
MSMEG_6233(6297491-6298297_-)_-_hypothetical_protein	0.997339	0.0206066	0.466952	0.510911	-0.662047	0.557796	-0.544137	NA	-0.255249	NA	-1.08255	NA	-0.424985	NA	-0.989943	NA	0.5349	0.446023	-0.00203586	NA	0.0206066	1.08255
MSMEG_6236(6301620-6302270_-)_-_two-component_system,_regulatory_protein	0.173556	0.91214	-2.45726	1.42811e-06	-1.52887	0.0276475	0.375331	0.485331	-0.230332	0.759485	-1.07714	0.036487	0.300301	0.691054	-0.173368	0.858553	-0.48349	0.40696	-0.63491	0.214491	1.42811e-06	2.45726
MSMEG_6237(6300742-6301623_+)_-_hypothetical_protein	-0.299794	0.751756	-1.7357	7.25287e-05	-1.76122	0.00170896	-0.756427	0.1176	-0.588087	0.224023	-1.664	0.000241075	-0.567635	0.274342	-0.591437	0.286311	-0.785904	0.089609	-1.50752	0.000484828	7.25287e-05	1.76122
MSMEG_6238(6302267-6303418_-)_-_two-component_system_sensor_kinase	0.00857573	0.998271	-2.95154	2.19886e-12	-1.75302	0.00309558	0.465934	0.239805	-0.202924	0.735587	-1.87339	6.45607e-06	0.397928	0.411183	-0.437579	0.385057	-1.0323	0.00652975	-1.02274	0.00872322	2.19886e-12	2.95154
MSMEG_6239(6303617-6304816_-)_-_1,3-propanediol_dehydrogenase	-0.487095	0.219477	-2.94746	4.08673e-19	-1.35736	0.154174	0.402159	0.21932	0.173655	0.701954	-1.68385	1.61003e-07	0.16338	0.809361	-0.148136	0.80468	-1.25748	2.45998e-05	-1.67143	5.19055e-08	4.08673e-19	2.94746
MSMEG_6240(6304953-6306446_-)_-_hypothetical_protein	0.347741	0.450801	-3.42598	1.16784e-22	-1.50344	0.0977176	-0.764732	0.0226688	-0.0456141	0.946516	-2.51302	2.90845e-13	0.103388	0.89686	-0.250912	0.606115	-1.16571	6.82512e-05	-0.687847	0.0211143	1.16784e-22	3.42598
MSMEG_6241(6306443-6307501_-)_-_ATPase_AAA	0.340667	0.433227	-4.07789	2.77265e-25	-1.12563	0.260065	-0.887541	0.00549707	-0.0405956	0.95305	-2.70622	8.88027e-15	0.217637	0.695603	-0.305582	0.478424	-1.08433	0.000153787	-0.719134	0.0131319	2.77265e-25	4.07789
MSMEG_6242(6307532-6308803_-)_-_alcohol_dehydrogenase	-0.023162	0.989688	-4.34797	2.8805e-35	-1.22822	0.213914	-0.730588	0.0161016	-0.0880164	0.860245	-2.95412	2.02922e-20	0.10552	0.879634	-0.197102	0.661077	-1.68486	5.73189e-11	-0.970394	0.00013337	2.8805e-35	4.34797
MSMEG_6245(6310092-6311297_-)_-_chloramphenicol_resistance_protein	0.225671	0.782459	3.02024	6.15453e-57	3.18649	5.02559e-32	1.23566	1.26823e-06	1.71335	5.27794e-17	1.7287	3.57952e-15	1.3447	3.79521e-09	1.816	1.82506e-17	1.68171	7.85628e-15	1.90847	9.62818e-21	6.15453e-57	3.18649
MSMEG_6246(6311487-6312602_-)_-_pyridoxal-phosphate-dependent_transferase	-0.106104	0.909236	1.86447	1.13876e-31	1.72133	1.08385e-16	0.770385	8.245e-05	1.82523	2.27884e-40	1.46907	1.14898e-21	1.45454	9.05535e-19	1.75101	3.39312e-30	1.78641	6.74972e-30	2.06467	1.87358e-50	1.87358e-50	2.06467
MSMEG_6247(6312599-6313564_-)_-_hypothetical_protein	0.20936	0.761952	2.19108	2.23356e-35	2.05763	3.45216e-20	1.0015	1.94647e-05	1.89706	1.14925e-29	1.66648	1.36303e-19	1.60741	7.96669e-17	1.96079	2.38659e-28	2.08662	2.85497e-33	2.35444	1.34865e-47	1.34865e-47	2.35444
MSMEG_6248(6313576-6314259_-)_-_hypothetical_protein	-0.0107459	0.992721	2.0598	4.47188e-42	1.93176	8.06624e-29	0.967586	4.92799e-08	1.75411	3.19391e-39	1.52207	4.65945e-23	1.42704	3.89545e-20	1.85436	1.63124e-36	1.85997	1.90622e-38	2.10546	5.28606e-56	5.28606e-56	2.10546
MSMEG_6249(6314259-6315545_-)_-_hypothetical_protein	0.195346	0.630675	2.19375	1.89972e-56	1.95508	2.7876e-35	0.937744	1.0133e-08	1.64448	4.96176e-40	1.51757	4.07478e-30	1.46583	1.08554e-23	1.6602	1.58241e-32	2.08142	9.86133e-56	2.11804	2.25684e-64	2.25684e-64	2.19375
MSMEG_6250(6315542-6316813_-)_-_glutamate--cysteine_ligase	0.118106	0.844889	2.22902	2.17177e-59	2.09529	1.00162e-38	1.0224	1.30391e-10	1.80614	1.28922e-51	1.63796	6.42026e-37	1.43616	4.69913e-23	1.80721	3.87728e-40	1.80922	9.42994e-42	1.86858	5.27867e-51	2.17177e-59	2.22902
MSMEG_6253(6318227-6318691_-)_-_fur_family_protein_transcriptional_regulator	0.187337	0.695187	1.02946	4.34578e-10	0.862527	0.00194411	-0.191839	0.520342	-0.0712429	0.865575	0.400173	0.0474328	0.166765	0.714839	-0.0989154	0.829228	0.241198	0.313621	0.39558	0.0460327	4.34578e-10	1.02946
MSMEG_6256(6320473-6321513_-)_asd_aspartate-semialdehyde_dehydrogenase	-0.0666731	0.926464	1.07945	2.01147e-16	1.04317	7.56632e-08	0.803713	3.92129e-09	0.715666	8.909e-11	0.888209	3.2628e-15	0.789456	5.90177e-09	0.780797	2.2338e-09	0.717421	1.46151e-08	0.589958	7.499e-07	2.01147e-16	1.07945
MSMEG_6265(6330437-6331087_+)_-_transcriptional_regulator	0.192658	0.823643	1.00638	1.43753e-05	0.310071	0.458871	0.00916194	0.986004	-0.0821542	0.904037	-0.00744506	0.988731	-0.0491257	0.950158	0.0434702	0.966922	0.122258	0.787971	0.12952	0.757501	1.43753e-05	1.00638
MSMEG_6281(6345388-6346182_+)_-_N-acetylmuramoyl-L-alanine_amidase	0.149957	0.771608	-0.566106	0.00177746	-0.134083	0.757516	0.6654	0.000629506	-0.0161487	0.977271	0.15812	0.540925	-0.0860149	0.872916	-0.0674921	0.895327	-0.314964	0.153409	-1.04972	2.15504e-09	2.15504e-09	1.04972
MSMEG_6291(6356801-6358051_+)_-_D-amino-acid_dehydrogenase	0.681177	0.101791	1.32049	2.78969e-05	1.12233	0.0106438	-0.213383	0.757418	-0.31847	0.638306	-0.0936631	0.893568	-0.0969681	0.931059	-0.274956	0.727448	0.719662	0.0873184	1.0038	0.00543765	2.78969e-05	1.32049
MSMEG_6294(6359407-6360657_+)_-_caib/baif_family_protein	-0.0726124	NA	-1.59945	0.0295039	-1.1677	0.179579	-0.627636	NA	-0.213026	NA	-0.429245	NA	-0.0707226	NA	-0.350725	NA	-0.641961	NA	-0.961934	NA	0.0295039	1.59945
MSMEG_6296(6362009-6363139_+)_-_5-exo-alcohol_dehydrogenase	0.0343954	0.989688	-1.59005	0.0187818	-1.53754	0.0492895	0.0112411	0.989891	-0.575038	NA	-0.650708	0.365557	-0.122107	NA	-0.416959	NA	-0.464647	NA	-0.238593	0.775166	0.0187818	1.59005
MSMEG_6301(6367237-6368289_-)_ligD_DNA_polymerase_LigD_polymerase_subunit	0.0377544	0.983195	-0.873486	0.00588823	-1.16281	0.0046818	-0.926907	0.0132584	-0.46623	0.240275	-0.752496	0.0375074	-0.468735	0.293396	-0.877376	0.0137884	-0.168465	0.710981	-0.404699	0.2745	0.0046818	1.16281
MSMEG_6303(6370453-6371685_-)_ligC_para-nitrobenzyl_esterase	0.0313854	0.98685	-1.01266	0.000267547	-0.887986	0.0123789	-0.950961	0.00313224	-0.178286	0.710817	-0.664244	0.0361454	-0.501895	0.187894	-0.370586	0.36567	-0.67075	0.0359764	-0.570993	0.0589989	0.000267547	1.01266
MSMEG_6306(6372152-6373030_+)_gltX_glutamyl-Q_tRNA(Asp)_synthetase	0.661671	0.0506032	-0.190889	0.674712	-1.62075	0.00227574	-0.895881	0.0374284	-1.0853	0.00551575	-1.17975	0.00512846	-0.626493	0.185376	-0.95757	0.0205991	0.311349	0.484486	-0.376155	0.407721	0.00227574	1.62075
MSMEG_6307(6373123-6374550_+)_-_glutamine-binding_periplasmic_protein/glutamine_transporter_permease	-0.281717	0.349932	-3.74244	6.91143e-71	-2.81284	5.25115e-20	-2.13081	6.70543e-27	-1.41203	1.43875e-17	-2.9641	2.07749e-46	-1.76928	7.48546e-18	-1.82549	9.06063e-21	-2.16655	3.62126e-31	-2.59522	3.54658e-43	6.91143e-71	3.74244
MSMEG_6309(6374547-6375320_+)_-_ABC_transporter_ATP-binding_protein	-0.0298643	0.98114	-3.0032	2.95659e-38	-2.98497	4.81974e-23	-2.08393	5.35935e-19	-1.49328	3.7547e-14	-2.90529	2.00162e-31	-1.69955	3.70401e-15	-1.85747	5.77292e-18	-1.71161	2.11687e-16	-1.98751	7.68588e-21	2.95659e-38	3.0032
MSMEG_6312(6378073-6379317_-)_-_cytochrome_P450	-0.105202	0.924048	-1.1397	2.47033e-07	-1.25727	4.70456e-06	-0.359952	0.212777	-0.696744	0.00346951	-0.719934	0.00483711	-0.337285	0.327088	-0.549433	0.03797	-0.624879	0.0104023	-0.728278	0.00127006	2.47033e-07	1.25727
MSMEG_6313(6379351-6380595_-)_tgt_queuine_tRNA-ribosyltransferase	-0.17254	0.659021	-1.36372	1.64163e-18	-1.04529	1.35268e-08	-0.26901	0.225829	-0.527245	0.000437896	-0.57161	0.000193717	-0.475562	0.0106041	-0.487439	0.00553961	-0.908803	3.21286e-08	-1.00095	4.73755e-11	1.64163e-18	1.36372
MSMEG_6315(6380664-6381155_+)_-_lipoprotein_LpqH	-0.569609	0.00118637	-2.26421	4.86733e-40	-1.69053	6.29162e-17	-0.93466	1.40924e-07	-0.860692	2.98677e-08	-1.25918	9.03857e-15	-0.781907	2.98175e-05	-0.726354	3.11271e-05	-1.38427	3.04395e-17	-1.60178	5.24992e-24	4.86733e-40	2.26421
MSMEG_6319(6383481-6385259_+)_-_penicillin-binding_protein,_transpeptidase	0.280037	0.379712	-0.886011	9.18712e-06	-1.23833	4.2288e-07	-0.438755	0.0660552	-0.618711	0.00216898	-0.732599	0.000394146	-0.400507	0.132453	-0.564703	0.0116561	-0.0607412	0.84653	-0.669683	0.000724191	4.2288e-07	1.23833
MSMEG_6344(6406923-6407252_+)_-_transcriptional_regulator	0.195862	0.912224	1.68348	6.04922e-06	0.717853	0.260132	0.727018	0.184943	-0.0788222	NA	0.279906	0.700442	-0.111457	NA	0.0127336	NA	-0.110111	0.897254	0.637143	0.239007	6.04922e-06	1.68348
MSMEG_6354(6413230-6413949_+)_-_serine_esterase,_cutinase	0.713285	0.000136727	-0.65853	0.00666033	-1.30172	0.000157883	-1.53525	2.04009e-10	-0.72767	0.000683527	-1.31834	4.97286e-09	-0.652343	0.00701808	-1.03448	4.38506e-06	0.107192	0.73535	-0.720599	0.000653165	2.04009e-10	1.53525
MSMEG_6355(6414246-6414500_+)_-_hypothetical_protein	0.199056	0.920446	-1.12505	0.0184681	-2.14135	0.00197458	-2.22313	1.68536e-05	-0.39863	0.535612	-1.8369	0.000371742	-0.638247	0.261256	-0.881934	0.0928947	-0.466796	0.434348	-0.77886	0.125034	1.68536e-05	2.22313
MSMEG_6362(6418375-6419352_+)_-_quinone_oxidoreductase	-0.214015	0.847536	1.73114	1.25062e-12	1.43387	0.000208256	0.951075	0.00292646	0.972091	0.000695188	1.42628	1.23007e-07	0.805363	0.0124452	1.17753	2.8295e-05	1.07113	0.000189585	1.15296	2.3584e-05	1.25062e-12	1.73114
MSMEG_6382(6436944-6438350_+)_-_oxidoreductase,_FAD-binding	-0.429141	0.0203991	-1.06361	6.0084e-12	-0.574382	0.00564361	-0.259521	0.213536	-0.187967	0.392453	-0.432563	0.00768656	-0.258809	0.321661	-0.341205	0.102715	-0.701093	1.47874e-05	-0.712367	1.40136e-06	6.0084e-12	1.06361
MSMEG_6383(6438415-6438876_+)_-_transcription_regulator_FurA	-0.289034	0.490998	-2.23364	3.6507e-20	-1.69055	5.67996e-10	-0.853933	0.000647652	-1.0068	2.60579e-06	-1.29	7.98976e-08	-0.924343	6.84656e-05	-0.996201	1.46158e-05	-1.12932	4.79902e-06	-1.53937	5.53817e-12	3.6507e-20	2.23364
MSMEG_6384(6438913-6441132_+)_katG_catalase/peroxidase_HPI	-0.242945	0.445304	-2.81604	1.05525e-54	-2.69308	2.04994e-21	-2.08636	1.71973e-29	-1.56463	6.58918e-24	-2.42454	5.01134e-42	-1.33516	1.14256e-13	-1.38762	1.64533e-16	-1.46557	4.21123e-19	-1.80752	6.67521e-29	1.05525e-54	2.81604
MSMEG_6388(6447287-6450529_+)_-_arabinosyltransferase_B	-0.213147	0.492125	-1.16767	4.03389e-14	-0.691246	0.000702814	-0.156427	0.502845	-0.308307	0.0761683	-0.494564	0.00156328	-0.260093	0.300771	-0.368626	0.0515567	-0.664812	1.82818e-05	-0.760595	5.02815e-07	4.03389e-14	1.16767
MSMEG_6390(6453932-6455158_+)_-_transporter_major_facilitator_family_protein	-0.184999	0.831083	-2.16175	3.06254e-12	-1.99943	8.74938e-07	-1.10309	0.000836193	-0.923105	0.00227033	-1.61768	4.93156e-07	-0.978265	0.00107354	-1.31086	1.33736e-05	-1.56483	2.09378e-07	-1.40589	2.79043e-06	3.06254e-12	2.16175
MSMEG_6391(6455190-6456743_-)_-_propionyl-CoA_carboxylase_subunit_beta	-0.340419	0.0583803	-0.537645	0.00028732	-0.182577	0.404126	-1.05809	1.10668e-12	-0.429089	0.00146874	-0.931373	2.90845e-13	-0.375361	0.0341872	-0.452332	0.010304	-0.657224	7.91887e-06	-0.374905	0.00673155	2.90845e-13	1.05809
MSMEG_6392(6456740-6462190_-)_-_polyketide_synthase	-0.247208	0.267589	-0.767784	3.49086e-09	-0.350023	0.0449074	-1.36341	5.52052e-25	-0.506411	5.84072e-06	-1.24551	1.81662e-29	-0.551288	0.000187273	-0.48794	0.000309989	-0.71139	4.62513e-06	-0.235921	0.157523	1.81662e-29	1.36341
MSMEG_6393(6462325-6464217_-)_-_long-chain-fatty-acid--CoA_ligase	0.0301659	0.976208	-0.135705	0.537835	0.0556854	0.854029	-1.26097	9.81349e-19	-0.830925	1.8933e-12	-0.912074	1.85647e-13	-0.486882	0.0100797	-0.667183	2.49604e-06	-0.202105	0.240309	-0.233996	0.114436	9.81349e-19	1.26097
MSMEG_6399(6468235-6469248_-)_-_antigen_85-C	-0.0503362	0.964614	-0.944637	1.38098e-06	-0.70439	0.00375041	-0.627905	0.00427501	-0.78448	2.90088e-05	-0.533298	0.0109088	-0.861049	2.3938e-05	-0.775324	0.000144711	-1.02175	1.28878e-07	-0.821563	1.15859e-05	1.28878e-07	1.02175
MSMEG_6422(6492624-6493169_+)_-_ferritin_family_protein	1.22181	7.22726e-13	2.26463	3.10432e-38	1.04638	2.7044e-06	1.8249	1.15793e-32	-0.39442	0.032322	1.42112	5.23855e-21	0.305432	0.723111	-0.010423	0.989989	1.5565	8.49374e-24	1.49095	2.59051e-26	3.10432e-38	2.26463
MSMEG_6426(6496047-6496190_+)_-_hypothetical_protein	-0.384498	0.498489	-2.43239	1.25062e-12	-2.07851	6.18018e-06	0.778148	0.0157198	0.165244	0.763583	-0.454253	0.280323	-0.230588	0.731963	-0.316756	0.532392	-1.28239	9.18847e-05	-1.29062	8.38162e-05	1.25062e-12	2.43239
MSMEG_6427(6496331-6496954_+)_-_%5BMn%5D_superoxide_dismutase	-0.170234	0.643667	-1.53596	1.03309e-22	-1.61324	1.04015e-20	-2.23556	8.38675e-56	-1.10831	6.82057e-24	-1.69735	7.07699e-48	-0.770173	1.70668e-08	-1.02232	8.47733e-12	-0.917265	3.13775e-13	-1.46484	1.0139e-35	8.38675e-56	2.23556
MSMEG_6431(6498402-6498830_+)_-_hypothetical_protein	-0.610461	0.00525401	0.800783	6.04922e-06	1.0747	2.74677e-07	1.05791	3.54935e-09	0.476117	0.0138158	0.549501	0.00489145	0.556409	0.0166926	0.460996	0.0626204	0.00368169	0.991946	0.0847429	0.774943	3.54935e-09	1.0747
MSMEG_6441(6507325-6507978_+)_-_TetR_family_transcriptional_regulator	0.201223	0.847123	0.811545	0.00493066	1.31993	1.53919e-05	0.0187711	0.975837	-0.0435785	0.962039	0.586384	0.0990275	0.304085	0.613631	0.25655	0.683421	0.415563	0.280966	0.877733	0.00223509	1.53919e-05	1.31993
MSMEG_6445(6509909-6510913_-)_-_hypothetical_protein	0.30826	0.794415	1.93079	1.66747e-07	1.37899	0.00765597	0.332938	0.657314	0.498387	0.431365	0.636186	0.278119	0.579531	NA	0.177606	NA	1.17689	0.00863287	0.938961	0.0555199	1.66747e-07	1.93079
MSMEG_6446(6511011-6512072_+)_-_hypothetical_protein	-0.676446	0.193145	1.37871	4.32066e-06	0.890782	0.0713867	1.43407	6.8888e-06	0.979782	0.00373019	0.804103	0.0373193	0.210147	0.81443	0.651541	0.139353	0.505777	0.26117	0.621278	0.127702	4.32066e-06	1.43407
MSMEG_6447(6512085-6512408_+)_-_hypothetical_protein	-0.741076	0.167733	1.0279	0.00714218	0.364709	0.65317	0.765188	0.104047	0.219605	0.777464	-0.0494962	0.95001	0.197583	0.847226	-0.0603137	0.969858	0.170159	0.810146	0.215302	0.741552	0.00714218	1.0279
MSMEG_6449(6512612-6512932_+)_-_hypothetical_protein	-0.126325	0.954681	1.49824	2.74098e-05	1.4031	0.00113981	1.01692	0.0193884	1.10729	0.00335355	0.882665	0.0511061	0.824814	0.052585	0.740711	0.139353	0.891383	0.0420165	0.627643	0.202791	2.74098e-05	1.49824
MSMEG_6454(6518199-6519053_+)_-_hypothetical_protein	0.488651	0.0712385	0.458166	0.0765954	0.404342	0.306172	-0.637364	0.0366784	-0.495085	0.0631885	-0.306421	0.321518	0.151141	0.785775	-0.23096	0.583118	1.27149	9.64332e-12	1.32862	9.96151e-14	9.96151e-14	1.32862
MSMEG_6455(6519063-6519647_-)_-_hypothetical_protein	0.378261	0.562978	2.12683	2.04759e-16	1.23495	0.00661292	0.626868	0.126154	0.169462	0.810082	0.794966	0.0233672	0.231377	0.767339	0.326443	0.594021	0.799534	0.0213571	0.65892	0.0685262	2.04759e-16	2.12683
MSMEG_6456(6519757-6519897_-)_-_hypothetical_protein	0.575255	0.2849	2.72405	1.21075e-24	1.95002	4.50371e-06	1.01432	0.0132755	0.321257	0.626236	1.07506	0.00578985	0.186944	0.855336	0.481148	0.429996	0.972721	0.0137396	1.10662	0.00286722	1.21075e-24	2.72405
MSMEG_6458(6520673-6522139_-)_gltD_glutamate_synthase_subunit_beta	-0.179312	0.629855	-1.36088	1.81887e-18	-1.46136	6.55313e-15	-1.09787	2.39825e-09	-0.479876	0.00211278	-0.901294	3.20547e-09	-0.515602	0.00694017	-0.422399	0.0256974	-0.623007	8.79336e-05	-0.746434	4.04855e-07	1.81887e-18	1.46136
MSMEG_6459(6522132-6526760_-)_gltD_ferredoxin-dependent_glutamate_synthase_1	-0.329807	0.149075	-1.61689	5.53605e-23	-1.45566	8.19158e-11	-1.2544	3.26754e-13	-0.334461	0.0618926	-1.00759	7.11315e-11	-0.47735	0.0146875	-0.426416	0.0388279	-0.968428	1.88233e-09	-1.06511	1.2838e-12	5.53605e-23	1.61689
MSMEG_6467(6532853-6533404_-)_-_starvation-induced_DNA_protecting_protein	1.04983	3.02124e-12	0.980562	2.94715e-08	-1.01373	0.327989	-0.907583	6.02572e-07	-0.532765	0.00166272	-1.01502	1.07185e-09	-0.447291	0.0359702	-1.35837	2.25181e-15	0.896791	7.64124e-09	0.271812	0.155476	2.25181e-15	1.35837
MSMEG_6469(6534409-6534834_-)_-_hypothetical_protein	1.04787	0.0201937	1.14106	0.0770018	0.65648	0.497969	0.608708	0.425634	0.397624	NA	0.789265	0.25616	0.640948	NA	0.548681	NA	1.89069	7.51142e-05	2.21232	6.7615e-07	6.7615e-07	2.21232
MSMEG_6474(6538024-6539046_-)_-_nucleoside-diphosphate-sugar_epimerase	-0.157567	0.925483	-1.46572	0.000575218	-0.882547	0.121097	-0.205912	0.741758	-0.43436	0.434927	-0.376483	0.486156	-0.126683	0.904542	-0.377945	0.551704	-0.377289	0.473035	-0.698036	0.127466	0.000575218	1.46572
MSMEG_6481(6543906-6544952_-)_-_hypothetical_protein	-0.106051	0.925483	-1.18869	7.90435e-07	-1.11762	0.00282433	-0.280566	0.395639	-0.0930601	0.85109	-0.301352	0.315776	-0.0530405	0.944028	-0.0980162	0.869632	-0.117327	0.759522	-0.354279	0.207221	7.90435e-07	1.18869
MSMEG_6483(6544983-6545705_-)_-_methyltransferase_type_11	-0.233416	0.681621	-1.18581	4.72066e-07	-1.07133	0.000240856	-0.337887	0.279642	-0.0911788	0.850619	-0.368348	0.220839	0.426841	0.5494	-0.0823797	0.88633	-0.362371	0.204612	-0.330059	0.22289	4.72066e-07	1.18581
MSMEG_6497(6559895-6560428_-)_-_hypothetical_protein	-0.4359	0.530319	1.00345	0.00123876	1.02012	0.025976	-0.18237	0.775993	0.236496	0.696966	0.332307	0.491663	0.120615	0.90641	0.160368	0.849176	0.416339	0.351165	0.597443	0.11502	0.00123876	1.02012
MSMEG_6498(6560543-6560836_+)_-_hypothetical_protein	0.567247	0.40524	3.10683	5.18277e-18	2.09531	1.6672e-06	-0.326145	0.712048	-0.498591	NA	0.441948	0.537363	0.24261	NA	-0.179111	NA	2.39179	4.68504e-12	2.28666	9.1206e-11	5.18277e-18	3.10683
MSMEG_6500(6561852-6563714_+)_-_hypothetical_protein	0.655387	0.00238605	-0.0932301	0.793152	-1.05082	0.00470461	-0.361431	0.244286	-0.374167	0.216807	-0.686119	0.00922275	-0.188275	0.726555	-0.4698	0.125395	0.539733	0.0162505	-0.186801	0.551137	0.00238605	1.05082
MSMEG_6502(6563920-6564363_+)_-_hypothetical_protein	-0.48079	0.123751	-1.36334	1.06799e-08	-0.892805	0.00515607	-1.02846	8.72819e-05	-0.776713	0.00192115	-1.46878	1.19724e-07	-0.820564	0.00228612	-0.884261	0.000495599	-1.13594	3.38743e-06	-1.24861	1.89979e-07	1.06799e-08	1.46878
MSMEG_6504(6564360-6565652_+)_-_hypothetical_protein	-0.387592	0.348645	-1.35777	7.32619e-08	-1.10297	0.000376192	-0.60838	0.0368186	-0.668834	0.0117777	-1.17736	1.59801e-05	-0.561656	0.0649849	-0.448262	0.163973	-0.753726	0.0039109	-1.03045	3.89082e-05	7.32619e-08	1.35777
MSMEG_6507(6567776-6569893_+)_glgX_glycogen_debranching_protein_GlgX	0.8765	3.62007e-10	1.75985	6.12031e-46	-0.510857	0.643972	-0.929015	7.29197e-09	-0.506999	2.59477e-05	-0.348537	0.0105893	-0.421243	0.0106041	-0.873033	7.10407e-09	1.14896	2.69926e-22	1.04194	5.32859e-16	6.12031e-46	1.75985
MSMEG_6511(6572351-6573508_+)_-_acyl-CoA_dehydrogenase	1.21357	6.67514e-14	0.397679	0.0784537	-0.777496	0.14137	-0.90936	0.000119049	-0.854723	8.67485e-05	-0.569522	0.0152588	-0.192357	0.696271	-0.568564	0.0333677	0.717066	9.66619e-05	0.607803	0.000985375	6.67514e-14	1.21357
MSMEG_6512(6573517-6574626_+)_-_acyl-CoA_dehydrogenase	1.06202	1.1542e-09	0.0656628	0.82956	-1.10361	0.00408504	-0.989734	8.43824e-05	-0.888439	0.0001106	-0.648638	0.0106236	-0.515983	0.0822288	-0.660432	0.0137665	0.472793	0.0434318	0.433783	0.0438749	1.1542e-09	1.10361
MSMEG_6513(6574647-6576638_-)_-_membrane_transporter	0.3822	0.281643	-1.17273	2.83622e-06	-1.38792	5.62676e-05	-0.83018	0.00413185	-0.448675	0.138593	-0.874666	0.00146785	-0.444905	0.196018	-0.610339	0.0370261	0.00719033	0.98734	-0.404277	0.155189	2.83622e-06	1.38792
MSMEG_6514(6576690-6578015_-)_-_trehalose_synthase-fused_maltokinase	0.48717	0.0035521	-0.743662	3.36732e-06	-1.227	0.00119087	-0.820858	3.09672e-06	-0.451273	0.00536646	-0.879867	1.80633e-08	-0.586026	0.00117497	-0.806954	1.4179e-06	0.0230321	0.935532	-0.31683	0.0780239	1.80633e-08	1.227
MSMEG_6515(6578012-6579793_-)_treS_trehalose_synthase	0.701087	5.91086e-07	-0.124547	0.569838	-1.14026	0.0023776	-0.806779	7.73812e-07	-0.510687	0.000683527	-0.837366	1.82106e-08	-0.435531	0.0194372	-0.81082	1.36759e-07	0.339386	0.0366268	-0.232187	0.195942	1.82106e-08	1.14026
MSMEG_6522(6583066-6583887_-)_-_ABC_transporter_inner_membrane_protein	-0.374761	0.655381	-0.880968	0.0377548	-0.543725	0.394825	-0.770005	0.11188	-0.16879	0.820516	-1.04507	0.0270868	-0.415923	0.513463	-0.0274391	0.984258	-0.217026	0.705732	-0.360614	0.480739	0.0270868	1.04507
MSMEG_6540(6596379-6597620_+)_-_virulence_factor_Mce_family_protein	-0.367875	0.0831844	0.978297	1.77186e-12	0.957091	1.99702e-05	1.07698	3.17727e-14	0.551012	2.69049e-05	1.00777	2.64429e-16	0.479573	0.00484654	0.478177	0.00235761	0.173194	0.384998	0.153571	0.401034	2.64429e-16	1.07698
MSMEG_6542(6598890-6599987_-)_-_B12-binding_domain-containing_protein	0.363215	0.0472931	-0.22978	0.255076	-1.04212	3.17253e-05	-0.672798	7.23885e-05	-0.390741	0.017751	-0.520874	0.000607203	-0.324438	0.127831	-0.54143	0.00120623	0.340592	0.0673208	-0.297684	0.064667	3.17253e-05	1.04212
MSMEG_6547(6603696-6604958_+)_-_amidohydrolase	-0.151752	0.943363	-1.30292	0.0366111	-0.826499	0.294331	-0.909319	0.162627	-0.411916	NA	-0.296619	0.707422	-0.331561	NA	-0.441847	NA	-0.128177	0.875647	-0.478775	0.487288	0.0366111	1.30292
MSMEG_6557(6613539-6614441_-)_-_dehydrogenase	0.012817	0.99137	1.37489	1.9113e-21	1.1498	1.33643e-10	-0.675954	0.000642354	0.240589	0.272997	-0.397416	0.0351797	0.364775	0.113585	0.566792	0.000889968	0.313317	0.116565	0.318301	0.070507	1.9113e-21	1.37489
MSMEG_6559(6614451-6614735_-)_-_hypothetical_protein	-0.214977	0.716575	1.33771	2.25613e-14	1.21323	1.36692e-07	-0.548474	0.0482644	0.0690863	0.900555	-0.124773	0.723601	0.225671	0.610054	0.376159	0.194255	0.119751	0.735734	0.295379	0.263031	2.25613e-14	1.33771
MSMEG_6561(6615249-6616469_-)_-_nonspecific_lipid-transfer_protein	-0.213407	0.859233	-0.983739	0.0162668	-1.17739	0.0669659	-0.84571	0.0748289	-0.46929	0.372999	-1.23449	0.006605	-0.351425	0.609356	-0.531203	0.314043	-0.815381	0.0753699	-0.464683	0.328262	0.006605	1.23449
MSMEG_6562(6616478-6618736_-)_-_acyl-CoA_dehydrogenase	-0.379667	0.605951	-1.80664	5.72595e-06	-1.10677	0.0223183	-1.21417	0.00514813	-0.585598	0.192283	-1.27302	0.0027487	-0.26486	0.723111	-0.771117	0.0801855	-1.43022	0.000351347	-1.00609	0.0120021	5.72595e-06	1.80664
MSMEG_6563(6618733-6619743_-)_-_dihydrokaempferol_4-reductase	-0.420191	0.657589	-1.56939	0.00749815	-0.467389	0.565696	-0.704796	0.279332	-0.164247	NA	-0.749106	0.236375	-0.351498	NA	-0.513465	NA	-1.13017	0.0596346	-1.62156	0.0049139	0.0049139	1.62156
MSMEG_6565(6620411-6621100_-)_-_hypothetical_protein	0.419982	0.241755	1.02443	4.40035e-06	0.378867	0.223717	-0.274261	0.416729	-0.120438	0.792078	0.145529	0.67121	0.0298834	0.966846	-0.151092	0.757997	1.01985	9.18745e-08	0.777433	8.7707e-05	9.18745e-08	1.02443
MSMEG_6566(6621103-6621258_-)_-_hypothetical_protein	0.873792	0.0919142	3.09116	1.9541e-05	1.92493	0.00283468	0.543817	0.511975	0.110053	NA	0.546424	0.516849	0.64503	NA	-0.0357141	NA	2.63707	4.80909e-06	2.36393	7.96871e-05	4.80909e-06	3.09116
MSMEG_6567(6622524-6623729_-)_-_iron-dependent_peroxidase	-0.137092	0.926464	-1.04867	0.00598286	-1.41391	0.00302369	0.195311	0.717877	-0.247949	0.679302	-0.385136	0.42536	-0.506583	0.33072	-0.532181	0.311635	-0.302743	0.531311	-0.643195	0.115575	0.00302369	1.41391
MSMEG_6576(6630646-6631086_-)_-_pyridoxamine_5_-phosphate_oxidase	1.39951	0.000103059	-0.349312	0.670308	0.265837	0.829652	0.505839	0.510757	-0.849207	NA	0.132622	0.881911	0.295485	NA	-0.117163	NA	2.20078	2.2767e-09	1.64404	0.000109728	2.2767e-09	2.20078
MSMEG_6579(6633239-6633637_+)_-_hypothetical_protein	-0.0268558	0.988481	-0.0260189	0.949393	-0.249701	0.619973	-0.714006	0.0173811	-0.856839	0.00164495	-0.0949285	0.813124	-0.739124	0.0111152	-0.852462	0.00257798	-0.398517	0.192591	-1.02904	9.15593e-05	9.15593e-05	1.02904
MSMEG_6582(6636246-6637394_-)_-_pyridine_nucleotide-disulfide_oxidoreductase_domain-containing_protein	-0.18415	0.878234	-1.4599	0.000140016	-1.21581	0.022598	0.0866687	0.888373	0.119694	0.864742	-0.47608	0.313089	0.0614771	0.948706	0.135292	0.869259	-0.480222	0.282119	-0.612692	0.146725	0.000140016	1.4599
MSMEG_6584(6637418-6638608_+)_-_acyl-CoA_dehydrogenase	0.232529	0.761892	-1.90986	2.01734e-08	-1.89789	1.42537e-05	0.0618841	0.908763	-0.413857	0.320785	-1.21882	0.00122019	-0.254017	0.69707	-0.305625	0.570102	-0.915022	0.00863287	-1.11104	0.000977017	2.01734e-08	1.90986
MSMEG_6585(6638601-6639872_+)_-_acyl-CoA_dehydrogenase	0.19427	0.844889	-2.39753	2.47881e-10	-2.36243	4.24112e-06	-0.0500767	0.928848	-0.479813	0.262781	-1.05854	0.00580661	-0.311208	0.617879	-0.470563	0.311635	-0.697013	0.0663111	-0.888469	0.0145603	2.47881e-10	2.39753
MSMEG_6586(6639920-6640762_+)_-_alpha/beta_hydrolase	0.154176	0.926464	-1.32548	0.00607892	-1.86256	0.00665415	-0.298411	0.646909	-0.370132	0.573355	-0.382867	0.522069	-0.453766	0.5085	-0.217599	0.801932	-0.354555	0.552263	-0.658491	0.218866	0.00607892	1.86256
MSMEG_6592(6647198-6648052_+)_-_short-chain_dehydrogenase/reductase_SDR	-0.32652	0.533485	-1.15389	3.38437e-05	-0.741788	0.040568	-0.555026	0.0989268	-0.208585	0.638232	-0.658627	0.0359856	-0.399494	0.333017	-0.329326	0.447222	-0.404319	0.219645	-0.692837	0.0173746	3.38437e-05	1.15389
MSMEG_6601(6657133-6657654_-)_-_hypothetical_protein	0.308594	0.683838	1.209	2.45387e-05	1.20441	0.000745203	1.24415	4.31825e-05	0.152288	0.82863	0.761608	0.0282448	0.368528	0.52461	0.370623	0.480506	0.569652	0.131155	-0.219769	0.68514	2.45387e-05	1.24415
MSMEG_6606(6660569-6661243_-)_-_hypothetical_protein	0.442125	0.523112	-0.650058	0.227596	-2.34812	0.000418452	-0.0374307	0.964043	-0.420051	0.518996	-0.674259	0.241789	-0.556405	0.370211	-0.841451	NA	-0.165138	0.824836	-1.15709	0.0257351	0.000418452	2.34812
MSMEG_6607(6661240-6662100_-)_-_hypothetical_protein	0.454059	0.370703	-1.36966	0.000750493	-2.5881	5.9009e-06	-0.392419	0.467371	-0.507115	0.299555	-0.829279	0.0672889	-0.738863	0.0951505	-1.35127	0.00121776	-0.0296279	0.964179	-0.988601	0.0210567	5.9009e-06	2.5881
MSMEG_6608(6662097-6663047_-)_-_hypothetical_protein	0.698887	0.0396758	-0.871844	0.0264209	-0.856907	0.37868	-0.638759	0.178373	-0.430017	0.415635	-1.11042	0.0103846	-0.73088	0.09211	-1.25144	0.00196369	0.169437	0.750724	-0.487221	0.278531	0.00196369	1.25144
MSMEG_6609(6663038-6663502_-)_-_hypothetical_protein	0.601904	0.225536	-0.425806	0.425368	-0.707069	0.487304	-0.958071	0.0900249	-0.497132	0.408609	-1.77637	0.000832393	-0.734737	NA	-1.16446	NA	0.221017	0.727125	-0.123588	0.857944	0.000832393	1.77637
MSMEG_6610(6663492-6664352_-)_-_hypothetical_protein	0.971252	4.82051e-05	0.221052	0.520259	-0.850754	0.416294	-1.30091	0.000142842	-0.780046	0.017878	-1.17415	0.000498437	-0.85955	0.0091691	-1.5958	6.25745e-07	0.604907	0.0269781	0.105861	0.812374	6.25745e-07	1.5958
MSMEG_6612(6664363-6665364_-)_moxR_ATPase,_MoxR_family_protein	1.21419	7.80669e-11	0.591797	0.020113	-0.990885	0.330092	-0.800514	0.00488216	-0.678042	0.0164321	-0.673847	0.0136068	-0.562367	0.0870982	-1.25498	1.61041e-06	0.832396	8.13904e-05	0.18059	0.565952	7.80669e-11	1.25498
MSMEG_6615(6667571-6668242_-)_-_hypothetical_protein	1.30494	1.53229e-08	-0.00229029	0.998036	-0.260102	0.804662	-1.2538	0.000633965	-0.61605	0.0757286	-1.35722	0.000137294	-0.818635	0.0142722	-1.63805	4.65717e-07	0.979063	3.42865e-05	0.317209	0.337292	1.53229e-08	1.63805
MSMEG_6616(6668245-6669426_-)_-_S-(hydroxymethyl)glutathione_dehydrogenase	1.36322	5.01009e-14	0.515699	0.0399723	-1.15778	0.239514	-1.57688	1.33748e-08	-0.854166	0.000562605	-1.37211	1.83012e-07	-0.916374	0.000400752	-1.50823	3.6191e-09	1.0815	2.93065e-08	0.220652	0.446844	5.01009e-14	1.57688
MSMEG_6629(6681119-6682018_-)_mdcH_malonate_decarboxylase_subunit_epsilon	-0.184661	0.896277	-0.530712	0.241658	-0.558174	0.355234	-1.04785	0.0295194	-0.0273423	0.980659	-0.424989	0.429696	-0.0698573	0.94457	-0.215526	0.792406	-0.324089	0.601341	-0.114741	0.851355	0.0295194	1.04785
MSMEG_6631(6682015-6682620_-)_mdcG_phosphoribosyl-dephospho-CoA_transferase	-0.664269	0.217669	-0.354503	0.531013	-0.394039	0.573919	-1.37088	0.0128613	0.0820627	0.93313	-0.87133	0.099287	-0.301423	0.723111	-0.107399	0.922195	0.0559704	0.936122	-0.148823	0.819317	0.0128613	1.37088
MSMEG_6632(6682617-6684233_-)_mdcG_subunit_beta_of_malonate_decarboxylase	-0.334925	0.668563	-0.404206	0.300318	-0.221303	0.731924	-1.12376	0.00628807	0.395545	0.348365	-0.543013	0.223606	-0.00324696	0.995025	0.402339	0.368771	0.215165	0.649587	0.340227	0.388867	0.00628807	1.12376
MSMEG_6634(6684526-6685389_-)_mdcB_triphosphoribosyl-dephospho-CoA_synthase	-0.0509797	0.982401	-0.387254	0.473468	-0.135155	0.879723	-1.15963	0.0277628	0.353309	0.547093	-0.507818	0.382362	0.227502	0.795268	0.27345	0.710331	0.706223	0.0963433	-0.180375	0.7844	0.0277628	1.15963
MSMEG_6636(6686470-6687090_-)_-_%5BMn%5D_superoxide_dismutase	-0.741079	4.38589e-06	-0.556445	0.000908515	0.715129	0.000590916	-0.299085	0.152235	-0.10925	0.673291	-0.330846	0.0547352	0.154939	0.679684	-0.0409686	0.929897	-0.809698	2.30986e-07	-1.14061	3.67552e-11	3.67552e-11	1.14061
MSMEG_6637(6687242-6687499_+)_-_hypothetical_protein	-1.10345	1.385e-05	-0.787033	0.00337742	0.128639	0.836574	0.211493	0.580584	0.34326	0.24556	0.352189	0.217942	0.250213	0.588797	0.340187	0.303024	-1.4058	1.71973e-07	-1.0707	4.99024e-05	1.71973e-07	1.4058
MSMEG_6638(6687551-6689866_-)_metE_5-methyltetrahydropteroyltriglutamate/homocysteine_S-methyltransferase	-0.395643	0.0506032	-0.276716	0.138682	2.82106	2.46642e-69	-0.659645	0.000236932	0.109874	0.674656	-0.312672	0.0861137	0.455052	0.0200776	0.524532	0.00155629	-0.309371	0.0987979	0.093767	0.67745	2.46642e-69	2.82106
MSMEG_6643(6694441-6695859_-)_-_DNA-binding_protein	-0.0106806	0.995847	0.432277	0.0861664	1.90417	9.67235e-11	0.0965759	0.826306	-0.356483	0.295832	0.141471	0.69887	0.0696887	0.927395	-0.165559	0.748282	0.0373312	0.931725	0.0887541	0.816165	9.67235e-11	1.90417
MSMEG_6645(6695968-6697482_+)_-_2-methylcitrate_dehydratase	0.214437	0.898992	-0.309094	0.692923	7.76075	4.12728e-148	0.0447855	0.963756	0.358958	NA	-0.117819	0.895516	-0.21233	NA	0.279127	NA	-0.339849	NA	-0.0853618	0.927916	4.12728e-148	7.76075
MSMEG_6646(6697479-6698396_+)_prpB_methylisocitrate_lyase	-0.0288288	NA	-0.614969	NA	8.11806	7.68809e-104	0.377411	NA	0.615389	NA	-0.373788	NA	-0.134022	NA	0.149858	NA	-0.334987	NA	-0.38163	NA	7.68809e-104	8.11806
MSMEG_6647(6698393-6699523_+)_prpB_citrate_synthase	-0.264329	0.823643	-0.731981	0.128188	6.29455	7.04004e-133	-0.602171	0.28349	-0.0852033	0.932139	-0.591519	0.289129	-0.549174	0.34727	-0.250826	0.757291	-0.637702	0.229302	-0.733976	0.152003	7.04004e-133	6.29455
MSMEG_6648(6699516-6702911_+)_pyc_pyruvate_carboxylase	-0.0740702	0.968406	-0.252258	0.543818	5.7395	2.45602e-96	-0.565562	0.202513	0.165456	0.78611	-0.133657	0.801711	-0.431504	0.419985	-0.178987	0.799288	-0.444332	0.301915	-0.129452	0.79892	2.45602e-96	5.7395
MSMEG_6649(6702915-6703805_-)_-_hypothetical_protein	-0.707119	0.0069857	-0.663052	0.00333983	1.3687	8.32936e-09	-1.21766	1.18221e-06	0.334464	0.191033	-0.46195	0.0808875	0.298807	0.512685	0.515406	0.030104	-0.733895	0.00214854	-0.0645384	0.850535	8.32936e-09	1.3687
MSMEG_6650(6704173-6704352_+)_-_hypothetical_protein	-0.00876283	NA	0.696311	0.352592	1.95158	0.000998144	0.199075	NA	0.449845	NA	0.880526	0.186674	0.428346	NA	0.595194	NA	0.518446	NA	0.600058	NA	0.000998144	1.95158
MSMEG_6662(6716996-6717841_+)_-_short_chain_dehydrogenase	0.188914	0.823643	-1.13521	0.000152217	-1.57506	3.52966e-05	-0.582113	0.107488	-0.572856	0.0956875	-0.64693	0.0578072	-0.468539	0.264317	-0.655161	0.0667641	-0.349376	0.340767	-0.88094	0.00520623	3.52966e-05	1.57506
MSMEG_6663(6717845-6718588_-)_-_C5-O-methyltransferase	1.10557	1.58229e-07	-0.233335	0.475598	-1.58827	0.000975527	-1.09136	0.000540079	-0.863381	0.00325384	-1.32256	0.000130332	-0.669757	0.0380268	-1.44489	1.91031e-06	0.6975	0.00346688	0.258263	0.418923	1.58229e-07	1.58827
MSMEG_6664(6718615-6719460_-)_-_methylenetetrahydrofolate_reductase	1.69908	7.67815e-24	0.634765	0.00449018	-0.660707	0.568817	-1.11957	1.55577e-05	-0.885578	0.00013735	-1.53335	9.70702e-10	-0.716361	0.00563222	-1.49244	7.42499e-10	1.45544	8.46621e-18	0.469245	0.0406084	7.67815e-24	1.69908
MSMEG_6665(6719637-6719912_-)_-_integral_membrane_protein	1.15928	8.43452e-08	1.07091	2.40698e-06	-1.58765	0.00215172	-0.686022	0.0448039	-1.16326	0.000213458	-1.05298	0.000938916	-0.844038	0.011107	-1.19118	0.000183798	0.930371	6.94842e-05	0.222004	0.543874	8.43452e-08	1.58765
MSMEG_6667(6720444-6720974_-)_-_hypothetical_protein	0.910392	0.00248219	0.0409011	0.94504	-1.33205	0.167114	-1.93406	1.14113e-05	-0.773026	0.0781141	-1.58514	0.00033256	-1.17862	0.00179295	-2.15286	1.09862e-07	0.188647	0.719223	-0.655473	0.124473	1.09862e-07	2.15286
MSMEG_6673(6726242-6727711_+)_-_6-aminohexanoate-cyclic-dimer_hydrolase	-0.108964	0.957678	-1.10474	0.023184	-0.860179	0.187456	-0.3139	0.639019	-0.623068	0.258629	-0.712839	0.201052	-0.348096	0.660516	-0.246554	0.766409	-0.416022	0.479706	-0.918873	0.0757861	0.023184	1.10474
MSMEG_6676(6728933-6729547_+)_-_transmembrane_protein	1.21385	3.1338e-08	1.65447	9.95569e-10	-0.0718667	0.914388	-0.38235	0.373099	-0.627336	0.0918555	0.0519339	0.917435	-0.188318	0.813964	-0.741811	0.0484274	1.44537	5.36455e-11	1.03765	1.49018e-05	5.36455e-11	1.65447
MSMEG_6677(6730109-6730969_-)_-_LysR_family_transcriptional_regulator	0.370735	0.662141	1.40617	2.42377e-05	0.455929	0.513518	-0.348725	0.630497	-0.452483	0.483878	0.0257305	0.976127	0.00625439	0.992284	0.00214402	0.998071	1.55327	3.13751e-06	1.75521	8.08094e-09	8.08094e-09	1.75521
MSMEG_6678(6729674-6730159_+)_-_hypothetical_protein	0.738302	0.149739	1.08965	0.0212903	-0.0368647	0.978134	-0.717958	0.316705	-0.252001	NA	0.380465	0.589643	-0.294919	NA	-0.349253	NA	1.28981	0.003047	1.08959	0.0225884	0.003047	1.28981
MSMEG_6685(6735247-6736599_+)_gabT_4-aminobutyrate_aminotransferase	0.0595875	0.97846	-1.05379	0.00404576	-1.19851	0.0178563	-0.0303806	0.96144	-0.506652	0.271149	-0.697955	0.0978527	-0.240346	0.744438	-0.371013	0.499156	-0.19142	0.712862	-0.804123	0.0383933	0.00404576	1.19851
MSMEG_6686(6736619-6737812_+)_-_glutaryl-CoA_dehydrogenase	0.2434	0.756916	-0.815414	0.018151	-1.14141	0.011053	0.129873	0.809487	-0.0995997	0.887718	-0.646204	0.107561	0.0302687	0.971515	0.127864	0.874719	-0.414756	0.323145	-0.421384	0.304663	0.011053	1.14141
MSMEG_6691(6742679-6743425_-)_-_glutamine_amidotransferase	-0.310445	NA	-1.67085	0.0184228	-0.997157	0.273784	-0.4814	0.550623	-0.590875	NA	-0.872034	NA	-0.589905	NA	-0.858916	NA	-0.349193	NA	-0.962185	NA	0.0184228	1.67085
MSMEG_6703(6753954-6754784_+)_-_N5,N10-_methylenetetrahydromethanopterin_reductase-related_protein	1.02408	0.00789434	1.84805	6.62331e-07	0.741993	0.372067	-0.186706	0.833761	-0.73475	NA	0.336516	0.651176	0.394386	0.6279	0.00797189	NA	2.4138	8.02004e-15	2.38788	1.535e-14	8.02004e-15	2.4138
MSMEG_6705(6754873-6755619_+)_-_regulatory_protein	0.447794	NA	1.0326	0.0791674	0.27434	0.827804	-0.362771	NA	-0.182089	NA	-0.0633751	NA	-0.254721	NA	-0.0109992	NA	1.51745	0.00173193	1.65861	0.000318156	0.000318156	1.65861
MSMEG_6722(6769511-6770410_+)_-_hypothetical_protein	-0.165755	0.921909	-0.548835	0.246738	-1.2527	0.029891	0.977178	0.00770894	-0.0128252	0.992828	0.0780436	0.905164	0.0342421	0.971515	-0.387959	0.564107	-0.261841	0.676414	-0.336999	0.546862	0.00770894	1.2527
MSMEG_6727(6774109-6775455_+)_-_amino_acid_permease	1.01668	1.89667e-07	1.15565	1.71603e-12	-0.600594	0.611763	-0.38318	0.171717	-0.425299	0.0506249	-0.482504	0.022693	-0.519206	0.0294621	-1.00414	1.47332e-06	0.908558	2.08931e-07	0.823951	1.16766e-05	1.71603e-12	1.15565
MSMEG_6728(6775459-6775947_+)_-_hypothetical_protein	1.15702	2.46198e-07	1.06181	3.24733e-07	-0.497246	0.683645	-0.697786	0.0358142	-0.42424	0.221098	-0.457186	0.171551	-0.44952	0.246659	-1.01923	0.0011282	1.07705	4.70012e-07	1.02954	1.8132e-06	2.46198e-07	1.15702
MSMEG_6730(6776043-6776948_+)_-_oxidoreductase_YdbC	0.738528	0.00971002	-0.0193058	0.972123	-2.06143	0.000128612	-0.892295	0.0136215	-0.40112	0.3339	-0.76769	0.0290431	-0.591307	0.134368	-1.31109	5.69667e-05	0.474275	0.135495	0.289443	0.414201	5.69667e-05	2.06143
MSMEG_6740(6786544-6787548_+)_-_1-aminocyclopropane-1-carboxylate_deaminase	0.316297	0.432091	-0.494828	0.054459	-1.26399	0.000118265	-1.30144	6.37459e-07	-0.839135	0.000914739	-0.830013	0.000911771	-0.633519	0.0233065	-0.688088	0.00905538	-0.15934	0.652213	-0.595973	0.0149733	6.37459e-07	1.30144
MSMEG_6742(6788255-6788818_-)_-_hypothetical_protein	0.360346	0.660819	1.04287	0.00279879	0.304349	0.662145	0.148428	0.833761	-0.106587	0.913404	0.362557	0.503707	0.249429	0.76919	0.0709601	0.959786	0.68543	0.112522	0.427786	0.400583	0.00279879	1.04287
MSMEG_6743(6788941-6789396_+)_-_lactoylglutathione_lyase	-0.375387	0.684799	-0.896146	0.0826529	-0.742921	0.282405	-1.135	0.0401509	-0.350085	0.616033	-1.01306	0.0703246	-0.227516	0.82464	-0.436416	NA	-0.845328	0.124315	-0.559965	0.326453	0.0401509	1.135
MSMEG_6747(6792281-6793198_+)_-_oxidoreductase	1.36854	8.99094e-06	2.25835	1.46905e-13	1.26856	0.0616712	-0.183628	0.82331	-0.360991	0.61891	0.63051	0.247064	0.307647	0.742613	0.124019	0.910319	2.6291	1.52133e-08	2.61038	5.07031e-08	1.46905e-13	2.6291
MSMEG_6752(6796297-6797238_-)_-_endoglucanase_A	-0.206032	0.601016	-1.34394	7.75493e-15	-0.95335	3.87549e-06	-0.570724	0.00394612	-0.581135	0.00107358	-0.726632	3.97576e-05	-0.388579	0.0970501	-0.471785	0.0299803	-0.443744	0.0226204	-0.788444	2.30124e-06	7.75493e-15	1.34394
MSMEG_6753(6797368-6798090_+)_-_oxidoreductase,_short_chain_dehydrogenase/reductase	1.09795	7.46253e-05	1.79801	0.000254206	0.963143	0.0533477	-1.01812	0.017354	-0.616236	0.175424	0.12949	0.813124	0.255243	0.741519	-0.391862	0.494484	2.2679	1.29988e-07	2.2594	5.37944e-07	1.29988e-07	2.2679
MSMEG_6755(6799518-6800441_+)_-_isoflavone_reductase	0.39924	0.154256	1.21398	8.89115e-12	0.81551	0.0009681	-0.145079	0.70358	-0.13599	0.736406	-0.067028	0.855658	0.0601646	0.931059	-0.0682091	0.908037	1.09104	1.52133e-08	1.20929	5.75851e-13	5.75851e-13	1.21398
MSMEG_6758(6802924-6803739_+)_-_transport_integral_membrane_protein	-0.26286	0.310936	-2.58863	6.1937e-67	-1.90507	5.28668e-12	0.714638	2.67107e-06	-0.0562352	0.852245	-0.750893	2.99246e-07	-0.114318	0.813964	-0.0507744	0.910319	-1.26155	2.0135e-18	-1.13129	5.45699e-17	6.1937e-67	2.58863
MSMEG_6759(6803763-6805280_+)_glpK_glycerol_kinase	0.0252141	0.98114	-2.17466	7.70558e-63	-1.51883	0.00559865	0.258011	0.169121	-0.284277	0.0407816	-1.03623	4.47494e-19	-0.266631	0.227815	-0.232782	0.237344	-0.815384	1.57517e-08	-0.613502	4.23202e-07	7.70558e-63	2.17466
MSMEG_6761(6805277-6806983_+)_glpK_glycerol-3-phosphate_dehydrogenase	0.143831	0.735064	-1.75697	1.95641e-45	-1.36204	0.0145889	0.197199	0.345303	-0.267453	0.0343616	-0.847837	3.16265e-15	-0.300168	0.0906646	-0.171264	0.379163	-0.625862	4.05745e-05	-0.277523	0.027592	1.95641e-45	1.75697
MSMEG_6762(6807460-6807807_-)_-_transcriptional_regulator	-0.530101	0.468542	-1.23258	0.0251228	-0.85311	0.236333	-0.221308	0.772055	-0.303396	0.685668	0.0238521	0.979016	-0.490924	NA	-0.399823	NA	-0.969386	0.0932459	-0.706619	0.227592	0.0251228	1.23258
MSMEG_6763(6807853-6808677_-)_-_oxidoreductase	-0.524824	0.507123	-1.25416	0.055061	-0.584458	0.501234	-1.25376	0.0443143	-0.584796	NA	-0.826148	0.210336	-0.336521	NA	-0.775644	NA	-1.06594	NA	-0.669993	0.308185	0.0443143	1.25416
MSMEG_6767(6811016-6816496_-)_-_mycocerosic_acid_synthase	0.899588	4.83071e-07	-0.207543	0.389264	-1.19761	0.228669	-0.375831	0.136991	-0.308311	0.226308	-0.838407	4.45092e-05	-0.574414	0.0154947	-1.35387	8.26992e-11	0.439209	0.0356786	-0.0832451	0.786421	8.26992e-11	1.35387
MSMEG_6768(6816577-6818328_-)_-_halogenase	1.25108	8.6896e-13	0.857492	2.46592e-05	-0.759404	0.492394	-0.712152	0.0098671	-0.551042	0.0301122	-1.00095	5.77596e-05	-0.584169	0.0343118	-1.24578	2.42792e-07	1.04027	2.15353e-08	0.386894	0.107037	8.6896e-13	1.25108
MSMEG_6769(6818359-6819639_-)_-_transporter_monovalent_cation:proton_antiporter-2_(CPA2)_family_protein	0.831803	0.0011805	-1.0581	0.000481814	-2.86625	7.08121e-08	-1.55457	1.0843e-05	-0.714646	0.0313657	-1.37357	3.42766e-05	-0.699464	0.0465151	-1.63455	5.68305e-07	0.239396	0.536381	-0.935033	0.0029279	7.08121e-08	2.86625
MSMEG_6772(6820932-6821960_+)_-_hypothetical_protein	-0.203058	0.878234	-0.900597	0.0426951	-0.322806	0.672417	-1.09531	0.0264526	-0.526035	0.324256	-0.90508	0.0638258	-0.356157	0.620539	-0.222368	0.778114	-0.891998	0.0570923	-0.817029	0.0894721	0.0264526	1.09531
MSMEG_6774(6823288-6824070_+)_-_enoyl-CoA_hydratase	0.0150434	NA	2.44068	0.000152205	1.6016	0.04843	1.18788	NA	0.917196	NA	0.877718	NA	0.726432	NA	0.782935	NA	0.994299	NA	1.31304	NA	0.000152205	2.44068
MSMEG_6775(6824092-6825447_+)_-_major_facilitator_superfamily_protein_transporter	-0.196088	NA	2.08883	1.50889e-07	1.32176	0.0194619	1.25161	0.0142258	1.31855	0.00222531	0.866992	0.132958	1.0432	0.0150045	1.09933	NA	1.35515	0.00372148	1.40174	0.00226914	1.50889e-07	2.08883
MSMEG_6780(6828361-6829233_+)_-_phenazine_biosynthesis_protein_PhzF	-0.157467	0.920446	-0.411183	0.342443	-0.847753	0.105707	-1.06784	0.0200962	-0.404445	0.441255	-0.449804	0.365222	-0.265296	0.727169	-0.519968	0.313998	-0.223219	0.68219	-0.181395	0.752227	0.0200962	1.06784
MSMEG_6781(6829246-6830718_-)_-_hypothetical_protein	0.123757	0.925483	-0.689378	0.0385925	-0.545055	0.210527	-1.07059	0.00327285	-0.154572	0.790201	-1.11069	0.00160653	-0.368056	0.472659	-0.301264	0.553418	-0.409661	0.282738	-0.442796	0.212843	0.00160653	1.11069
MSMEG_6783(6831167-6832159_-)_-_integral_membrane_protein	-0.159102	0.834196	-0.901811	0.000100401	-0.761351	0.0144572	-1.16474	6.484e-06	-0.321157	0.272466	-0.959248	0.000151714	-0.630516	0.0178553	-0.566376	0.0323727	-0.774115	0.00148885	-0.684446	0.00350308	6.484e-06	1.16474
MSMEG_6785(6833969-6834760_-)_tpiA_triosephosphate_isomerase	1.0489	3.00811e-05	1.32031	6.67019e-07	0.135045	0.845855	-0.353707	0.466531	0.0712203	0.929813	-0.129005	0.808828	-0.023176	0.975211	-0.193383	0.794173	1.16618	8.5679e-06	1.09977	2.1064e-05	6.67019e-07	1.32031
MSMEG_6787(6834753-6835211_-)_tpiA_ribose_5-phosphate_isomerase	1.11863	0.00055927	1.98436	1.66366e-09	-0.058845	0.953472	-0.441934	0.508603	-0.0357026	0.977781	-0.271262	0.697155	-0.011775	0.987573	-0.260442	NA	1.16153	0.00138086	1.0122	0.00833034	1.66366e-09	1.98436
MSMEG_6789(6837064-6837840_-)_-_GntR_family_transcriptional_regulator	-0.133852	0.944143	0.869443	0.0143586	1.04546	0.0109908	0.366824	0.508139	0.388533	0.474241	0.538814	0.236375	0.488293	0.346199	0.285958	0.682415	0.165069	0.787506	0.132547	0.832024	0.0109908	1.04546
MSMEG_6801(6848197-6849126_-)_frcK_kinase,_pfkB_family_protein	0.287648	0.740238	0.687903	0.0459065	0.646957	0.165848	0.837912	0.0238192	0.746127	0.0301122	0.882226	0.0103271	0.686744	0.0629498	0.804439	0.0220907	0.810491	0.0158877	1.04956	0.000465781	0.000465781	1.04956
MSMEG_6820(6870741-6871520_+)_surE_acid_phosphatase_SurE	0.880147	0.07717	1.07519	0.0696322	-1.16306	NA	-0.193904	NA	0.0555163	NA	-0.389001	NA	-0.0719263	NA	-0.367895	NA	1.37785	0.00681606	1.10873	0.05233	0.00681606	1.37785
MSMEG_6821(6871529-6872626_-)_-_NLP/P60_family_protein	-0.611438	0.00445154	-1.08133	2.83731e-08	-0.312934	0.377494	-0.430978	0.0714889	-0.0171171	0.977781	-0.219906	0.372664	-0.2882	0.383651	-0.158639	0.672407	-0.810475	4.7017e-05	-0.644706	0.000962893	2.83731e-08	1.08133
MSMEG_6824(6874761-6875474_-)_-_MarR_family_transcriptional_regulator	-0.289833	0.781732	-0.733695	0.127909	-0.726432	0.254836	0.104965	0.882558	-0.112965	0.900555	-0.098577	0.882798	-0.0609699	0.95208	0.116942	0.906199	-0.801193	0.109409	-1.11349	0.0219844	0.0219844	1.11349
MSMEG_6848(6897798-6899045_-)_-_oxidoreductase	0.247893	0.84354	0.458295	0.333435	-0.319158	0.688309	0.0194448	0.979788	-0.321277	0.651063	0.0769839	0.91618	-0.0924956	0.938837	-0.222891	NA	1.07502	0.00524442	0.976087	0.0106229	0.00524442	1.07502
MSMEG_6858(6907277-6908395_-)_-_epoxide_hydrolase_1	1.0315	0.00261099	1.23142	0.000513941	0.748039	0.350082	-1.04174	0.053105	-0.911659	0.0704336	-0.394911	0.520549	0.0368604	0.971515	-0.356768	0.636087	2.06986	2.18019e-13	2.36409	4.60646e-19	4.60646e-19	2.36409
MSMEG_6859(6908449-6909201_-)_-_oxidoreductase	0.73818	0.163652	0.936206	0.153465	0.409199	0.571012	-0.855325	0.0424042	-0.888031	0.0194489	-0.0905007	0.917435	0.0565362	0.958962	-0.702184	0.10962	1.7444	0.000102144	1.59556	0.000811401	0.000102144	1.7444
MSMEG_6860(6909291-6909740_-)_-_hypothetical_protein	-0.480912	0.534006	-1.36577	0.0126298	-0.860749	0.250691	-0.694435	0.249328	-1.19072	NA	-1.10923	0.0470154	-0.84361	NA	-1.01751	NA	-0.917192	0.0974518	-0.756295	0.184283	0.0126298	1.36577
MSMEG_6884(6932415-6932957_+)_-_NADP_oxidoreductase,_coenzyme_f420-dependent:6-phosphogluconate_dehydrogenase,_NAD-binding	0.372136	NA	1.65154	0.00550821	0.666283	0.501234	-0.136022	NA	-0.117403	NA	0.615258	NA	0.0064537	NA	0.118327	NA	1.23663	NA	1.44761	0.0132651	0.00550821	1.65154
MSMEG_6885(6933023-6933847_+)_-_MmcI_protein	0.389449	NA	1.50276	0.00920793	0.597802	0.537976	-0.524285	NA	-0.309399	NA	0.198245	NA	0.163393	NA	-0.324878	NA	1.4186	0.0101794	2.00468	1.58374e-05	1.58374e-05	2.00468
MSMEG_6897(6942924-6943196_-)_rpsF_30S_ribosomal_protein_S6	-0.226721	0.534006	-0.658205	0.000255332	-0.0189726	0.969619	-0.28184	0.243611	-0.604408	0.000385523	-0.994924	3.67931e-09	-0.369846	0.140508	-0.373959	0.170548	-1.11801	6.90524e-11	-0.926163	1.64872e-08	6.90524e-11	1.11801
MSMEG_6903(6949596-6950150_+)_-_PadR_family_transcriptional_regulator	-0.85632	0.0799775	-1.54458	0.0030558	-0.97029	0.0133044	-0.961206	0.0714889	-0.654953	0.251919	-0.949541	0.0703246	-0.61443	0.292804	-0.621269	0.313718	-1.52746	0.00175097	-1.38482	0.00460209	0.00175097	1.54458
MSMEG_6904(6950228-6951319_+)_-_myo-inositol-1-phosphate_synthase	-0.611643	0.118847	-1.57756	1.12843e-17	-0.728511	0.0165249	-1.52186	1.88853e-16	-0.83956	0.00874157	-1.32337	5.07486e-05	-0.775273	8.34312e-05	-0.766415	0.0615322	-1.54851	9.01745e-19	-1.68763	6.58967e-08	9.01745e-19	1.68763
MSMEG_6906(6951391-6952305_+)_-_hydrolase	-0.543972	0.0015622	-1.56275	1.07083e-21	-0.95583	9.3028e-06	-1.21524	7.26261e-13	-0.74532	5.79953e-07	-1.38634	1.76272e-18	-0.641593	0.000264305	-0.908764	4.34613e-08	-1.03959	2.70711e-11	-1.33725	7.57722e-19	1.07083e-21	1.56275
MSMEG_6919(6962147-6963091_+)_-_hypothetical_protein	0.174696	0.742092	0.246686	0.263423	0.781615	0.000578264	1.14098	1.34733e-11	0.285934	0.19919	0.645376	0.000181583	0.262821	0.408112	0.302803	0.243274	-0.0977651	0.740717	-0.529713	0.00625088	1.34733e-11	1.14098
MSMEG_6921(6963530-6964135_-)_-_hypothetical_protein	0.0649486	0.954016	1.02327	1.53767e-08	0.665564	0.00586142	0.185867	0.524726	0.190832	0.508644	0.393351	0.0568945	0.216545	0.570374	0.228995	0.454977	0.453128	0.0256611	0.560022	0.00223407	1.53767e-08	1.02327
MSMEG_6922(6964262-6965557_+)_-_transporter_major_facilitator_family_protein	-0.190517	0.709322	2.10031	2.66276e-47	1.79071	1.21385e-23	0.982118	1.01125e-08	1.40695	2.9829e-25	1.48463	1.3325e-24	1.13225	5.17919e-12	1.50152	2.23737e-23	1.37024	1.19246e-19	1.49248	5.49727e-26	2.66276e-47	2.10031
MSMEG_6933(6976965-6977900_+)_trxB_thioredoxin-disulfide_reductase	0.585	0.00196243	2.09675	4.04756e-35	1.32807	1.79881e-10	-0.425897	0.0621067	-0.314189	0.169676	0.154609	0.583874	0.0824303	0.903889	-0.217723	0.50032	1.57315	1.9086e-24	1.77622	5.78001e-30	4.04756e-35	2.09675
MSMEG_6934(6977934-6978266_+)_trx_thioredoxin	0.378703	0.198951	1.58631	1.35794e-18	0.931471	0.000796525	-0.490176	0.081089	-0.59265	0.0262804	-0.0500704	0.892817	-0.11189	0.859801	-0.417204	0.165184	1.1194	3.96264e-10	1.539	5.61576e-19	5.61576e-19	1.58631

## Sheet: clustered data
	DEseq2, fold change, log2
gene	lfrR	rplF	rplO1	rplO2	rplWB intergenic	rplY1	rpsE1	rpsE2	rrnB1	rrnB2
MSMEG_0005(4591-6618_+)_gyrB_DNA_gyrase_subunit_B	0.276382	0.20952	1.22544	0.802815	0.553116	0.0351907	0.143162	0.018283	0.519455	0.859503
MSMEG_0014(14130-15098_-)_-_Formyl_transferase	-0.497365	-1.25867	-1.82149	-1.13169	-0.802277	-0.83008	-0.423985	-0.683049	-1.10697	-2.27465
MSMEG_0017(15525-17252_+)_-_ABC_transporter_permease	-0.387515	-0.637081	-0.797053	-1.19917	-0.901386	-0.273532	-0.478682	-0.294163	-0.402435	-1.09987
MSMEG_0018(17249-19018_+)_-_ABC_transporter_permease	-0.563273	-1.46353	-0.968606	-1.61721	-1.08472	-0.565851	-0.544918	-0.798732	-0.776743	-1.10996
MSMEG_0019(19052-41623_+)_-_amino_acid_adenylation_protein	-0.0623243	-0.81278	-1.20528	-1.78641	-0.956813	-0.376789	-0.277414	-0.452236	-0.252609	-0.393475
MSMEG_0020(41689-42636_-)_-_periplasmic_binding_protein	-0.819645	-1.77302	-1.40702	-1.2532	-1.67409	-0.612672	-0.552662	-0.816201	-1.61295	-1.54061
MSMEG_0022(43366-44688_+)_-_L-ornithine_5-monooxygenase	-0.906904	-1.55076	-1.21064	-0.995517	-1.23804	-0.831965	-0.61112	-0.59084	-1.42824	-1.3599
MSMEG_0025(45854-46261_-)_-_hypothetical_protein	-0.31872	0.761154	0.969752	1.18265	0.582122	0.591497	0.38206	0.485176	0.18453	0.539648
MSMEG_0026(46417-46701_-)_-_septation_inhibitor_protein	0.0210141	0.661062	0.910715	1.11389	0.392108	0.227774	0.212079	0.21997	-0.0505365	0.105736
MSMEG_0051(70234-70527_-)_-_transcription_factor_WhiB_family_protein	-0.433918	1.93699	0.413395	1.32079	1.53051	0.494675	0.186118	0.263354	0.0397703	-0.464346
MSMEG_0074(96469-97935_+)_-_IS1549,_transposase	-0.184219	1.99006	1.36394	0.659431	1.65589	0.965642	0.738547	1.05366	0.230007	0.284828
MSMEG_0077(101776-102093_-)_-_hypothetical_protein	0.0560501	0.688317	0.825723	0.693173	0.667649	1.01675	0.691518	0.770113	0.805619	0.898372
MSMEG_0079(102936-103682_-)_-_hypothetical_protein	-0.0517781	1.00636	1.19956	1.10548	0.97749	1.37693	1.12671	1.25211	1.10274	1.68925
MSMEG_0080(103713-104243_-)_-_hypothetical_protein	-0.0709822	0.869307	1.28043	0.888664	0.855526	1.03459	0.883364	0.770252	0.941309	1.0982
MSMEG_0081(104251-104583_-)_-_hypothetical_protein	-0.200277	0.869664	1.34329	1.13323	0.653157	1.05972	0.907702	0.856529	0.782628	1.10623
MSMEG_0082(104594-105988_-)_-_hypothetical_protein	-0.256559	0.840584	1.11572	0.966601	0.732455	0.816256	0.682364	0.650796	0.807793	0.922346
MSMEG_0083(105985-107334_-)_-_membrane-anchored_mycosin_mycp1	-0.106978	0.971294	1.07352	0.980001	0.846917	0.914408	0.688373	0.809667	0.884604	0.811659
MSMEG_0088(111735-113369_+)_ptsI_phosphoenolpyruvate-protein_phosphotransferase	-0.0877535	0.72234	-2.31027	-1.75339	-0.641272	-0.244799	-0.461838	-0.483124	-0.848289	-1.15378
MSMEG_0089(113433-114407_+)_-_chromosome_condensation_protein	0.00731436	0.238417	-1.36504	-1.06801	-0.649757	-0.0548149	-0.245598	-0.00523916	-0.64057	-0.292152
MSMEG_0090(114447-116594_-)_-_hypothetical_protein	-0.0398448	0.362343	0.945824	0.690522	0.684173	0.55239	0.564548	0.713308	1.239	0.928876
MSMEG_0091(116600-117193_-)_-_transcriptional_regulator	-0.194311	1.06394	1.93164	1.80206	1.41669	1.38398	1.17845	1.28065	1.40814	1.37865
MSMEG_0105(128084-128734_+)_-_LuxR_family_transcriptional_regulator	0.0147908	1.15097	1.21178	1.04043	0.991548	0.655876	0.43224	0.434023	0.215986	0.412969
MSMEG_0109(132711-134153_-)_pntB_NAD(P)_transhydrogenase_subunit_beta	-0.0550269	-0.550451	-1.10351	-0.828531	-0.828145	-0.311158	-0.345526	-0.313109	-0.476921	-0.456774
MSMEG_0113(136950-137810_+)_-_taurine_transporter_permease_TauC	0.0480805	-2.53482	-3.03257	-3.02781	-2.37637	-1.67775	-2.0236	-2.0491	-2.18942	-2.81393
MSMEG_0114(137817-138845_+)_-_extracellular_solute-binding_protein	0.319049	-2.81555	-3.86258	-2.81393	-2.77695	-1.95672	-1.8777	-2.07882	-1.76027	-2.25395
MSMEG_0116(138829-139626_+)_-_taurine_import_ATP-binding_protein_TauB	0.371938	-2.52411	-4.27967	-2.81917	-3.29169	-1.95629	-1.90496	-1.9427	-1.78369	-2.13665
MSMEG_0126(147229-148347_-)_-_mandelate_racemase/muconate_lactonizing_enzyme	-0.408875	-0.685481	-1.18775	-1.12672	-1.22487	-0.653157	-0.2955	-0.475153	-0.74349	-0.795902
MSMEG_0130(150431-151123_-)_-_GntR_family_transcriptional_regulator	-0.289543	0.391231	-2.41938	-1.81701	-0.192526	-0.00806417	0.0218173	-0.0750642	-0.255739	-0.316693
MSMEG_0131(151273-152907_+)_-_long-chain-fatty-acid--CoA_ligase	0.0665947	0.597517	-1.46977	-1.21562	-0.500589	0.0997228	-0.216193	-0.229201	-0.629131	-0.68033
MSMEG_0132(153100-153900_+)_-_hypothetical_protein	-0.0376949	0.529095	-0.681229	-1.06306	0.149248	0.275469	0.143206	0.346217	-0.394713	-0.273272
MSMEG_0133(153902-154771_+)_-_ABC_transporter	-0.167063	0.392547	-0.821335	-1.12976	0.0759271	0.274794	0.0834379	0.221858	-0.407044	-0.359904
MSMEG_0135(156002-157033_+)_-_virulence_factor_Mce_family_protein	-0.0919369	0.240286	-0.431146	-1.0776	-0.0471819	0.174986	0.106881	0.0230104	-0.179955	0.0106858
MSMEG_0136(157030-158604_+)_-_virulence_factor_Mce_family_protein	0.0431283	0.0704498	-0.668939	-1.12681	-0.296328	-0.0528592	-0.0443453	-0.0174777	-0.2688	-0.0282448
MSMEG_0139(161440-162996_+)_-_mce-family_protein_mce1f	-0.0334372	-0.291158	-0.745102	-1.07865	-0.351749	-0.162209	-0.0995038	-0.0312467	-0.410276	-0.0968263
MSMEG_0153(175555-176568_+)_panE_2-dehydropantoate_2-reductase	-0.545334	0.259526	0.964193	1.6534	0.466745	0.490305	0.317821	0.439849	0.565683	0.47577
MSMEG_0154(176579-178012_+)_pyk_pyruvate_kinase	-0.0906321	0.597357	1.30893	1.2988	0.47408	0.831677	0.623768	0.726264	0.793582	0.646205
MSMEG_0156(178631-179557_+)_-_LysR_family_transcriptional_regulator	0.140412	0.82515	1.18047	0.753658	0.489853	0.657062	0.529145	0.639659	0.76985	0.882501
MSMEG_0172(197588-198190_-)_-_transmembrane_protein	-0.10298	1.05383	3.67382	3.61237	2.4921	1.74145	1.65274	1.68545	1.80802	2.25438
MSMEG_0181(204225-205163_+)_-_alpha-ketoglutarate-dependent_taurine_dioxygenase	-0.467506	-0.413531	-1.76272	-1.40827	-0.718091	-0.265575	-0.154002	-0.0339521	-0.0256238	-0.598478
MSMEG_0186(211421-211915_-)_-_MmpS2_protein	0.23195	-1.60395	0.135635	0.0878552	-0.331212	-0.533587	0.130322	-0.236392	0.575515	0.55053
MSMEG_0195(219598-221238_+)_-_steroid_monooxygenase	-0.286277	-1.16679	0.0243556	0.0291826	-0.415331	-0.340415	-0.357429	-0.60448	-0.0538234	0.377802
MSMEG_0200(225160-227712_+)_-_hypothetical_protein	-0.221492	1.68985	0.588566	0.179515	0.222072	0.608561	0.289129	0.396418	0.32888	0.212264
MSMEG_0210(236061-237149_-)_-_LprO_protein	0.0278003	1.48591	0.18209	0.434152	0.726605	0.688906	0.551738	0.532401	0.280021	-0.222751
MSMEG_0217(243477-244601_-)_-_alcohol_dehydrogenase	0.0638192	-0.813576	-1.18977	-0.806671	-0.119779	-0.288371	-0.10597	-0.089242	-0.343191	-0.839225
MSMEG_0219(245271-246293_-)_-_RNA_polymerase_factor_sigma-70	0.320922	-0.179633	-1.06677	-1.10469	-0.386858	-0.238583	-0.481129	-0.313532	-0.235335	-0.509208
MSMEG_0230(259367-259672_+)_-_hypothetical_protein	0.0587746	0.175524	0.946899	1.06625	1.03985	0.342906	0.299002	0.335211	-0.31893	0.200346
MSMEG_0238(267632-268102_-)_-_O-acetylhomoserine/O-acetylserine_sulfhydrylase	-0.167954	-0.601464	-1.38107	-1.39602	-0.664592	-0.221117	0.0108687	0.0160318	-0.626949	-0.830433
MSMEG_0239(268095-269390_-)_-_O-acetylhomoserine/O-acetylserine_sulfhydrylase	-0.365496	-0.637048	-1.37644	-1.03722	-0.79349	-0.152136	-0.160877	-0.216406	-0.736006	-0.905416
MSMEG_0242(273263-273844_+)_-_hypothetical_protein	-0.415499	-0.844225	-1.00651	-0.431729	-0.75798	-0.717954	-0.705926	-0.433159	-1.17268	-0.84115
MSMEG_0263(296866-298137_+)_-_amidohydrolase	-0.462063	-0.286201	-1.16313	-1.15603	-0.526643	-0.0937177	-0.235804	-0.209783	-0.310183	-0.379799
MSMEG_0265(300761-301390_-)_-_uracil_DNA_glycosylase_superfamily_protein	0.850854	-0.796947	2.01612	-0.71834	-0.583321	-0.223098	-0.0901787	-0.872066	1.4692	1.06437
MSMEG_0266(299314-300771_+)_-_arginine_decarboxylase	1.24803	-0.463126	1.31764	-0.809642	-0.516432	-0.193127	-0.387944	-0.77632	1.21161	0.794581
MSMEG_0267(301478-302494_+)_-_esterase	1.30484	-0.274788	2.04863	-0.796916	-0.449145	-0.365974	-0.274136	-1.14885	1.66885	0.712444
MSMEG_0278(312095-312322_-)_-_hypothetical_protein	1.27177	-1.20528	-1.18533	-1.17285	-1.13838	-0.423066	-0.50735	-0.596312	0.97678	0.0121911
MSMEG_0280(312359-313258_-)_-_alpha/beta_hydrolase	1.49372	-0.886798	-0.944134	-0.685822	-1.50505	-0.856605	-0.76028	-1.06945	0.916291	0.0631842
MSMEG_0300(330792-331799_+)_-_amidohydrolase	0.458231	1.01953	1.86893	1.09478	0.888541	-0.0764566	0.4937	0.202234	0.571958	1.09423
MSMEG_0303(333272-334264_+)_-_alcohol_dehydrogenase	0.850065	-1.10385	1.126	0.517823	0.0195755	-0.755876	0.00319319	-0.662213	2.2237	2.01571
MSMEG_0307(338897-339805_+)_-_AraC_family_transcriptional_regulator	-0.008601	1.67655	1.77459	1.73946	1.80457	1.65922	1.19155	1.4939	1.64687	1.24973
MSMEG_0308(339809-340336_+)_-_dihydrofolate_reductase	0.0170516	1.26886	1.54551	0.984054	0.743541	0.983523	1.28017	1.33965	1.24328	1.13824
MSMEG_0309(340411-341904_-)_-_aldehyde_dehydrogenase	-0.158674	-0.485291	-0.848521	-1.38777	-0.549482	-0.192923	-0.223859	-0.428939	-0.344853	-0.457366
MSMEG_0311(342748-343923_+)_-_glycosyltransferase	-0.151442	0.124289	-0.763424	-1.52544	-0.172234	-0.132272	-0.252959	-0.31127	-0.328841	-0.531962
MSMEG_0312(343930-344559_-)_eda_2-dehydro-3-deoxyphosphogluconate_aldolase	0.242194	0.669728	0.930001	1.02099	0.855568	0.113669	0.0721547	0.317454	0.319648	0.472463
MSMEG_0314(346382-347869_-)_zwf_glucose-6-phosphate_1-dehydrogenase	0.560594	0.659909	0.98613	1.0879	0.748801	-0.0366745	-0.0332666	0.154076	0.449437	0.548742
MSMEG_0317(350874-352070_-)_-_hypothetical_protein	-0.24279	1.03766	0.362364	0.574569	0.685442	0.326675	0.203165	0.193098	-0.139118	-0.248548
MSMEG_0318(353392-354879_-)_-_AMP-dependent_synthetase/ligase	0.0137116	-0.241301	-0.666972	-1.40488	-0.518674	-0.240403	-0.411424	-0.553602	-0.385101	-0.311847
MSMEG_0320(354881-355858_-)_-_phosphotriesterase	0.0151726	-0.425479	-1.22724	-0.889304	-0.815713	-0.444786	-0.376208	-0.65377	-0.625908	-0.512076
MSMEG_0330(365798-366985_-)_-_LuxR_family_transcriptional_regulator	0.0605295	0.948534	-2.55707	-2.14936	-0.789694	-0.0232069	0.111063	-0.110891	-0.520644	-0.730894
[truncated: 1,369 more rows]
