# Supplementary material for: Ribosomal mutations promote the evolution of antibiotic resistance in a multidrug environment
Source: eLife. 2017 Feb 21;6:e20420. doi: 10.7554/eLife.20420 (PMC5319836; doi:10.7554/eLife.20420)
Supplement: Supplementary file 1. — DOI: http://dx.doi.org/10.7554/eLife.20420.019 [file elife-20420-supp1.xlsx]

## Sheet: primers
primer name	sequence
lfrR F1	TTCGCCCCGCCCAGGTGAG
lfrR R1	CGCCAGCACGGTGTTGTC
rplF F1	GCGACGGGTTTCCAAGCC
rplF R1	GAGCCACGGTGCCTTCAGTC
rplO F1	GCGTGAGGGATCGGCATAAC
rplO R1	CAGACGGTCCTGCTCAACCC
ctc F1	CGGGCGGAGTTTCTTTGC
ctc R1	TCGGCGGGAGCCTCTTCGG
Ms rplF AXF	GCTTAATTAAGTTCAACTACGCCAACGTCA
ms rplF AXR	GCGGCGCGCCTCACTTGCCAACCTCCTCT
Ms rplY AXF	GCTTAATTAACCGTCGCGAAGAAGTAAGA
Ms rplY AXR	GCGGCGCGCCATCTGGTCCTCAAACCGTTG
Ms rplW/B AXF	GCTTAATTAATACTGTTCGGGTTGCCTTG
Ms rplW/B AXR	GCGGCGCGCCGTCGTCCTTGATGTGACCCT
gyrA QRDR F1	CGCTTCCTGGATGTTTAACCC
gyrA QRDR R1	CTGGACTGGTCCTCGATGTTTG
gyrB QRDR F1	TGACATCCGTGAGGGTTTGG
gyrB QRDR R1	CCCACAACTCCTTGGCGTC
MSMEG_2758_L	CTTGTTGATCACCTCGACCA
MSMEG_2758_R	CCAAGGGCTACAAGTTCTCG
lfrA qRT L	ATCTCGCAGCACCTTCAGTT
lfrA qRT R	CGGAACAACAGGATCATCAG
MSMEG_6384_L2	AACTACCTGGGCAAGGGTTC
MSMEG_6384_R3	GATCTGCTCGTAGATCGGGT
MSMEG_2752_L2	GGTTCTGGTGCATCTCACG
MSMEG_2752_R2	AAGTTCTCCACGTACGCCAC
MSMEG_2752_R3	TCGACTACACCAAGGGCTTC
MS_rplO_AX F	GCTTAATTAATTACGAGGGTGAGCAGATCC
MS_rplO_AX R	GCGGCGCGCCATGACTTTTCACATGCGTGC
Ms_rpsE_AX F	GCTTAATTAAGCTACATCTCCGATTACCGC
Ms_rpsE_AX R	GCGGCGCGCCTCAAGAACTACCTCACCCGC
MS_rplO_5'_wt	GCTTAATTAAGAAGGAGATATACATATGAGCGTCATCAAGCTGCACGACC
MS_rplO_orf_3'	GCGATATCTGATCAGAGTTCGGTGGCCGAACCG
MSMEG_6834_Pac1-F	GCGCTTAATTAAGAAGGAGATATACATATGCCTGAGGATCGCCCGATCG
MSMEG_6834_EcoRV-R	GCGCGATATCTGATCAGGCGACGTCGAAGCGGTCGGCGTCCAT
Ms_whiB7KO_USr2_Pac1	GCT TAA TTA ACG GAG CAG TCA TCG CAA TGG ACA
Ms_whiB7KO_USf2_Asc1	GCGGCGCGCCTGCCGCATCTGCAACGC
Ms_whiB7KO_DSf1_Not1	GCGCGGCCGCAGGATTCCGGCGGCAACCC
Ms_whiB7KO_DSr1_Pme1	GCGTTTAAACGCCGACATCCAAGGTGTGG
rrl-F1	ACACACTATTGGGCCCTGAG
rrlA-R1	AACGGAAGTCTCACGGGTTA
rrlB-R1	CGCTTACAATCCGTCAGAGC
rrnb_s1	GCCAGTTTTGGTGTCGTTTT
rrnb_s2	GCAGTAACTGACGCTGAGGA
rrnb_s3	GGGACGAAGTCGTAACAAGG

## Sheet: plasmids
Plasmid name	description	reference
pUV3583cGFP	pUV15tetORm derivative in which the tetracycline-regulated promoter pMyc1 is replaced by the M. tuberculosis Rv3583c (carD) promoter	Stanley SA, et al. 2012. Identification of novel inhibitors of M. tuberculosis growth using whole cell based high-throughput screening. ACS Chem Biol. 2012 7(8):1377-84.
pIkatG	pUV15tetORm derivative in which the tetracycline-regulated gfp is replaced by MSMEG_6384 (katG)	this manuscript
pUV15tet-rplO	pUV15tetORm derivative in which the tetracycline-regulated gfp is replaced by MSMEG_1474 (rplO)	this manuscript
pUV15whiB7	pUV15tetORm derivative in which gfp is replaced by MSMEG_1953 (whiB7) and tetR has been removed	this manuscript
