# Supplementary material for: Ribosomal mutations promote the evolution of antibiotic resistance in a multidrug environment
Source: eLife. 2017 Feb 21;6:e20420. doi: 10.7554/eLife.20420 (PMC5319836; doi:10.7554/eLife.20420)
Supplement: Supplementary file 2. — DOI: http://dx.doi.org/10.7554/eLife.20420.020 [file elife-20420-supp2.xlsx]

## Sheet: 227 common genes
	lfrR		rplO2 (L15)		rplO1 (L15)		rplF (L5)		rplY1 (L25)		rplWB intergenic		rpsE1 (S6)		rpsE2 (S6)		rrnB1 (23S)		rrnB2 (23S)
locus	fold chnge (log2)	padj	fold chnge (log2)	padj	fold chnge (log2)	padj	fold chnge (log2)	padj	fold chnge (log2)	padj	fold chnge (log2)	padj	fold chnge (log2)	padj	fold chnge (log2)	padj	fold chnge (log2)	padj	fold chnge (log2)	padj
MSMEG_0077(101776-102093_-)_-_hypothetical_protein	0.0560501	0.976849	0.693173	0.0495675	0.825723	0.00130531	0.688317	0.023024	1.01675	2.04132e-05	0.667649	0.0217907	0.691518	0.0255191	0.770113	0.00643103	0.805619	0.00238915	0.898372	0.000369098
MSMEG_0079(102936-103682_-)_-_hypothetical_protein	-0.0517781	0.979761	1.10548	6.88938e-05	1.19956	2.34277e-08	1.00636	6.56899e-05	1.37693	4.60328e-12	0.97749	4.61936e-05	1.12671	3.33903e-07	1.25211	1.15467e-08	1.10274	1.42002e-06	1.68925	1.86781e-18
MSMEG_0080(103713-104243_-)_-_hypothetical_protein	-0.0709822	0.962749	0.888664	0.00040078	1.28043	8.5706e-11	0.869307	0.000154464	1.03459	2.07356e-07	0.855526	8.82775e-05	0.883364	5.62866e-05	0.770252	0.000881626	0.941309	6.4667e-06	1.0982	1.54085e-08
MSMEG_0081(104251-104583_-)_-_hypothetical_protein	-0.200277	0.832216	1.13323	3.22214e-05	1.34329	1.21288e-08	0.869664	0.00188982	1.05972	3.84536e-06	0.653157	0.019937	0.907702	0.000395452	0.856529	0.000932025	0.782628	0.00235677	1.10623	1.31642e-06
MSMEG_0082(104594-105988_-)_-_hypothetical_protein	-0.256559	0.532193	0.966601	5.8467e-06	1.11572	3.28127e-11	0.840584	4.56952e-06	0.816256	4.41443e-07	0.732455	1.75333e-05	0.682364	0.000371006	0.650796	0.000498295	0.807793	2.02313e-06	0.922346	4.5593e-09
MSMEG_0083(105985-107334_-)_-_membrane-anchored_mycosin_mycp1	-0.106978	0.903252	0.980001	5.49182e-07	1.07352	4.25932e-10	0.971294	5.87481e-08	0.914408	8.26786e-09	0.846917	4.9744e-07	0.688373	0.000385773	0.809667	7.37826e-06	0.884604	2.12722e-07	0.811659	2.17448e-06
MSMEG_0091(116600-117193_-)_-_transcriptional_regulator	-0.194311	0.695449	1.80206	3.95329e-22	1.93164	1.15321e-40	1.06394	3.53251e-10	1.38398	9.07203e-24	1.41669	3.45336e-23	1.17845	3.36746e-13	1.28065	4.34607e-17	1.40814	1.24839e-21	1.37865	2.84698e-22
MSMEG_0113(136950-137810_+)_-_taurine_transporter_permease_TauC	0.0480805	0.981078	-3.02781	5.29191e-10	-3.03257	1.72997e-16	-2.53482	3.44194e-11	-1.67775	1.55337e-07	-2.37637	2.03922e-10	-2.0236	7.50559e-11	-2.0491	1.12723e-09	-2.18942	4.11198e-10	-2.81393	3.34304e-14
MSMEG_0114(137817-138845_+)_-_extracellular_solute-binding_protein	0.319049	0.626777	-2.81393	5.00471e-08	-3.86258	2.03901e-16	-2.81555	2.69873e-10	-1.95672	7.85864e-08	-2.77695	3.70328e-10	-1.8777	2.98801e-08	-2.07882	3.65216e-08	-1.76027	4.80221e-06	-2.25395	1.40211e-08
MSMEG_0116(138829-139626_+)_-_taurine_import_ATP-binding_protein_TauB	0.371938	0.613296	-2.81917	1.76944e-06	-4.27967	1.74879e-13	-2.52411	2.70025e-07	-1.95629	1.49428e-06	-3.29169	3.32765e-10	-1.90496	3.18841e-07	-1.9427	5.11727e-06	-1.78369	4.62743e-05	-2.13665	2.17411e-06
MSMEG_0172(197588-198190_-)_-_transmembrane_protein	-0.10298	0.920726	3.61237	6.29325e-49	3.67382	1.0026e-129	1.05383	1.30433e-08	1.74145	1.46253e-34	2.4921	3.16171e-74	1.65274	1.13574e-23	1.68545	4.69478e-27	1.80802	2.28842e-32	2.25438	4.91986e-56
MSMEG_0307(338897-339805_+)_-_AraC_family_transcriptional_regulator	-0.008601	0.998314	1.73946	1.90194e-05	1.77459	1.80366e-07	1.67655	3.65872e-06	1.65922	2.89352e-07	1.80457	2.6982e-07	1.19155	0.000923977	1.4939	1.78347e-05	1.64687	2.05519e-06	1.24973	0.00129537
MSMEG_0389(438130-439398_+)_-_glycosyl_transferase_family_protein	-0.338201	0.124598	-1.07848	2.39236e-06	-1.32316	1.26135e-14	-0.614031	0.000477347	-0.540779	0.000338354	-0.971901	2.23073e-10	-0.465839	0.041921	-0.459229	0.0102592	-0.799621	2.7282e-07	-0.934225	1.1231e-10
MSMEG_0409(482813-484234_+)_-_condensation_domain-containing_protein	-0.310533	0.167599	-0.897186	6.63535e-06	-1.35623	3.30593e-18	-1.2242	7.02298e-13	-0.463509	0.00301123	-0.95621	6.08321e-10	-0.536266	0.00493508	-0.478906	0.0068698	-1.01683	2.05357e-11	-1.01265	7.05435e-12
MSMEG_0422(497010-497777_+)_-_transferase	-0.248019	0.542531	2.6358	2.42244e-53	2.82149	2.66115e-87	1.77829	1.25503e-32	2.37758	5.56003e-91	2.26251	3.3357e-69	1.92531	2.92917e-34	2.34692	1.58147e-66	1.94125	1.91817e-41	2.1853	1.62043e-69
MSMEG_0423(497860-498360_+)_-_hypothetical_protein	0.145805	0.889469	2.63552	8.43442e-39	2.86273	1.46884e-51	1.37179	1.44981e-08	2.16238	1.51877e-35	1.91012	1.66846e-23	1.73818	3.73231e-19	2.09959	5.54963e-29	2.38227	1.16013e-39	1.92118	4.73883e-25
MSMEG_0473(550350-551168_+)_-_LuxR_family_transcriptional_regulator	0.0561485	0.98114	2.80575	2.47348e-25	3.28712	8.82926e-50	3.03819	1.75457e-38	2.96162	3.9255e-45	2.72223	1.83242e-29	2.40775	3.39179e-24	2.87501	4.5412e-37	2.35014	3.55728e-21	2.37343	4.39713e-21
MSMEG_0474(551334-553121_+)_-_glucosamine--fructose-6-phosphate_aminotransferase_(isomerizing)	0.243667	0.844889	1.72634	3.82576e-06	2.84696	9.54264e-29	2.15832	3.2403e-13	2.21961	1.54166e-17	1.92734	1.71728e-10	1.85578	8.18977e-12	2.21146	2.30859e-16	2.59178	6.19882e-23	2.11782	4.12703e-14
MSMEG_0475(553181-554419_+)_-_nucleotide-sugar_dehydrogenase	0.011573	0.99799	2.16306	1.33288e-10	3.17183	2.69605e-36	2.28334	1.37678e-14	2.27556	8.34718e-18	2.3097	2.89073e-15	1.78477	2.04966e-10	2.17982	8.99627e-15	2.6936	2.61883e-24	2.18102	6.89861e-14
MSMEG_0476(554422-555717_+)_-_chitin_synthase	0.127748	NA	2.86135	1.98865e-12	3.98293	2.6178e-40	2.58802	6.35111e-13	2.85252	1.24906e-21	2.68204	3.14785e-14	2.08846	1.81692e-10	2.72391	2.39702e-17	3.11536	3.00119e-22	3.0106	4.72294e-20
MSMEG_0478(555747-557249_+)_-_hypothetical_protein	0.327903	0.767027	2.28788	1.01862e-11	3.18578	3.06426e-44	2.1792	8.92513e-15	2.36868	3.44009e-23	2.43644	5.34483e-22	1.98398	3.92699e-14	2.37144	6.44276e-21	2.58406	2.91188e-26	2.45742	1.19941e-23
MSMEG_0479(557252-557959_+)_-_hypothetical_protein	-0.3885	0.696068	1.34756	0.00641227	2.30198	1.28675e-13	1.48278	8.3997e-05	1.49605	7.25646e-06	2.09821	7.18379e-11	0.979972	0.0122109	1.66557	4.49713e-07	1.94334	1.36544e-09	1.6714	1.15316e-06
MSMEG_0545(622986-623513_-)_-_LuxR_family_transcriptional_regulator	0.341432	0.653337	3.87974	8.66336e-48	3.88639	1.00376e-85	2.47543	5.35636e-25	2.57293	8.44094e-34	2.66985	7.13089e-33	2.15572	4.09274e-21	2.58792	2.25057e-30	3.02706	1.33967e-45	2.78222	2.062e-38
MSMEG_0546(623786-624613_-)_-_hypothetical_protein	-0.0799054	0.925273	3.55597	1.38467e-77	3.5966	4.00214e-158	2.71451	6.34148e-87	2.93659	4.77382e-144	3.18598	4.20262e-161	2.53883	1.69653e-80	2.94586	5.27287e-118	2.77327	4.21557e-103	2.98611	8.03494e-137
MSMEG_0548(624722-625600_+)_-_chromosome_replication_initiation_inhibitor_protein	-0.436077	0.482269	1.43238	3.14287e-06	1.21956	5.59534e-06	1.11122	0.000133449	1.34869	3.55518e-08	1.45464	2.11653e-08	1.03196	0.000179143	1.47993	1.9672e-09	1.02946	0.000236828	1.17142	8.86885e-06
MSMEG_0552(629360-629854_+)_-_hypothetical_protein	0.0505568	0.98114	2.12947	2.06006e-18	2.15611	1.49344e-25	0.689799	0.026008	1.5315	5.77962e-13	1.34446	1.40883e-08	1.30928	1.37002e-08	1.52952	8.09831e-12	1.64466	4.4928e-13	1.892	1.34227e-20
MSMEG_0559(634899-635102_-)_-_hypothetical_protein	0.0106439	0.992105	1.64156	7.64117e-24	1.80579	4.85396e-44	1.24339	6.40162e-19	0.611233	2.17629e-07	1.44506	4.81041e-27	0.682137	1.17767e-06	0.56222	8.0781e-05	0.655883	4.40202e-06	0.907824	9.30431e-15
MSMEG_0651(732984-733664_+)_-_hypothetical_protein	-0.198833	0.88803	2.78132	1.66101e-18	2.30499	2.59581e-20	3.48858	2.26235e-57	2.17411	1.41985e-19	2.77871	6.65049e-34	1.7559	3.9115e-12	2.05317	3.25783e-16	1.30586	1.97654e-05	1.40242	3.47723e-06
MSMEG_0687(770334-771569_-)_-_hypothetical_protein	-0.0344357	0.979869	2.57622	8.74502e-55	2.72924	4.08937e-85	2.65319	5.28582e-81	2.44385	2.19e-95	2.64304	5.72861e-103	2.15483	3.26441e-54	2.53978	1.2622e-77	2.21245	1.36669e-61	2.33214	7.3711e-75
MSMEG_0688(771588-772862_-)_-_aminotransferase	-0.0158595	0.989688	3.1268	4.85747e-68	3.15605	2.63367e-137	2.73521	8.38884e-97	2.59685	1.32291e-121	2.72965	6.90926e-131	2.1974	6.72864e-60	2.49105	1.03331e-83	2.13326	1.01475e-65	2.26401	1.41589e-83
MSMEG_0693(781358-781909_+)_-_hypothetical_protein	-0.654316	0.0177252	-1.59403	1.72006e-06	-2.6269	6.92831e-21	-1.86397	8.99847e-11	-2.25847	1.87439e-17	-1.25163	3.32154e-06	-1.90734	1.14256e-13	-2.26796	2.64284e-16	-2.3118	4.83675e-17	-2.38865	6.97668e-18
MSMEG_0695(783439-785247_+)_-_isoniazid_inductible_protein_IniA	-0.486403	0.0963895	-1.14957	0.000101572	-1.27071	8.36414e-08	-1.51891	4.42665e-09	-1.24009	6.40028e-08	-1.2624	6.79807e-07	-1.19152	5.05773e-07	-1.11453	7.50707e-06	-1.1905	4.53971e-07	-1.22343	1.19191e-07
MSMEG_0821(906142-907605_+)_-_glutamyl-tRNA(Gln)_amidotransferase_subunit_A	0.390724	0.662529	1.76737	2.62693e-05	2.14869	5.28435e-11	0.960668	0.0421278	1.31713	0.000344905	0.987338	0.0318143	1.17717	0.00119969	1.60155	3.92359e-06	1.63289	7.44575e-06	1.73057	9.2313e-07
MSMEG_0828(915135-916205_-)_-_immunogenic_protein_MPT63	-0.0854418	0.954681	0.659079	0.0340128	1.03916	2.32341e-06	0.887153	0.000672123	1.0311	5.56815e-06	0.705663	0.00585474	0.827275	0.000861231	0.791056	0.00268643	0.84209	0.000490819	0.566929	0.031034
MSMEG_0846(928673-930268_-)_-_monovalent_cation/H+_antiporter_subunit_D	-0.300115	0.212775	0.721211	3.68777e-05	0.75512	2.36199e-07	0.444515	0.0115477	0.40842	0.0075126	0.583825	3.99666e-05	0.409189	0.0331714	0.496322	0.00299984	0.361326	0.0307821	0.451834	0.00211732
MSMEG_0848(930732-933611_-)_-_monovalent_cation/H+_antiporter_subunit_A	-0.0895554	0.884412	0.900986	3.22804e-05	0.916606	1.6524e-11	0.476042	0.00342406	0.435211	0.00133223	0.648962	4.80236e-07	0.402194	0.0314559	0.519448	0.000574817	0.363242	0.0210112	0.466591	0.00068922
MSMEG_0903(989521-990915_+)_lpdA_dihydrolipoamide_dehydrogenase	-0.0058574	0.997225	-0.574275	0.00300598	-0.572731	9.09512e-05	-0.70812	2.67107e-06	-0.553223	1.41333e-05	-0.769555	2.81469e-09	-0.559844	0.000358426	-0.668346	8.85573e-06	-0.610103	1.37494e-05	-0.773539	1.10773e-09
MSMEG_0911(995201-996487_+)_aceA_isocitrate_lyase	-0.127881	0.844249	2.63103	5.63227e-26	2.17555	2.12599e-51	2.31798	1.53985e-59	0.764095	3.00914e-07	1.06221	5.32333e-13	0.881014	1.05411e-07	1.23798	2.57475e-16	0.673006	6.95491e-05	0.98404	7.12311e-11
MSMEG_0932(1012561-1013760_+)_-_ROK_family_protein	-0.433437	0.00762414	-1.71468	0.00170896	-2.56918	1.90344e-87	-0.82214	1.51203e-07	-0.606742	7.881e-08	-2.26006	1.99755e-86	-0.595802	0.00020525	-1.02197	1.59974e-16	-0.566132	0.000642192	-0.704085	2.62036e-09
MSMEG_0933(1013771-1015075_+)_-_hypothetical_protein	0.0590531	0.941533	-1.5209	8.364e-10	-1.70221	5.03478e-34	-0.967166	2.98071e-09	-0.607175	1.38957e-06	-1.58246	1.11639e-35	-0.653337	3.71788e-05	-0.923995	2.00393e-11	-0.350694	0.0378993	-0.798851	4.61487e-10
MSMEG_1008(1077699-1078190_+)_-_hypothetical_protein	-0.0218572	0.988481	2.48545	1.96311e-22	2.57688	1.62021e-66	2.00098	1.63717e-31	1.20228	8.45577e-17	1.89704	2.80771e-36	1.1203	1.18046e-11	1.08776	1.52299e-11	0.78255	2.69762e-05	1.29265	3.76024e-17
MSMEG_1026(1093566-1094417_+)_-_acetyltransferase	0.168501	0.769305	3.57507	5.04346e-71	3.80964	1.22483e-168	2.21446	6.72084e-47	2.76276	3.22609e-108	2.77425	1.40509e-98	2.31581	2.3919e-56	2.90303	2.64174e-99	2.65981	1.90384e-81	2.89483	1.56677e-95
MSMEG_1169(1230896-1232140_+)_-_integral_membrane_transporter	0.158516	0.782957	3.17818	1.0802e-79	3.19337	2.20134e-112	2.37237	9.28009e-56	3.12503	6.78588e-147	2.94762	5.06092e-114	2.73613	2.37104e-84	3.03436	1.10102e-110	3.08894	8.86567e-116	3.17347	3.75456e-137
MSMEG_1170(1232200-1232415_+)_-_hypothetical_protein	0.253049	NA	2.70695	1.25601e-07	3.05648	4.79326e-14	1.37675	0.0127454	2.90398	4.17164e-18	2.44053	9.35496e-09	2.26106	9.82138e-12	2.70679	2.51896e-14	3.38026	2.27949e-21	3.29382	1.05792e-19
MSMEG_1192(1257963-1259165_-)_-_M23_peptidase_domain-containing_protein	0.062439	NA	2.66176	6.93415e-06	2.72544	4.10416e-07	1.4637	0.0169396	2.02577	NA	2.49697	3.95428e-07	1.30813	NA	1.86322	NA	2.21413	2.04711e-05	2.08441	0.000117808
MSMEG_1193(1259580-1261274_+)_-_TROVE_domain-containing_protein	0.148052	0.769305	5.49638	2.91451e-163	5.95016	0	4.46339	3.22367e-260	4.32096	0	5.15191	0	3.70472	2.01873e-187	4.2769	1.73279e-271	4.2266	1.08986e-265	4.58109	0
MSMEG_1236(1306698-1307345_-)_-_Mpr_protein	0.0628964	0.964614	-2.31527	2.02829e-10	-2.08833	2.16674e-14	-2.97717	5.34277e-21	-0.96552	0.000158935	-1.4977	2.97437e-08	-0.957756	0.000375997	-0.842895	0.0023933	-1.85151	2.38289e-12	-0.92957	0.00041322
MSMEG_1237(1307514-1307831_+)_-_hypothetical_protein	-0.0480412	0.979869	-1.94005	5.84698e-05	-1.8965	4.96067e-11	-3.20876	1.18399e-17	-1.23126	1.38523e-05	-1.65954	1.7618e-07	-1.36262	1.31634e-06	-1.49718	4.96516e-07	-1.48335	3.64757e-07	-1.64383	2.98073e-08
MSMEG_1263(1352309-1352833_-)_-_hypothetical_protein	-0.517787	0.190503	-2.83894	3.24484e-11	-3.01281	4.64429e-18	-3.01189	3.29536e-14	-1.38974	4.8818e-06	-2.69049	6.0092e-13	-1.58005	1.40064e-07	-1.56823	5.58283e-07	-1.87353	2.99962e-08	-2.88909	7.53417e-16
MSMEG_1264(1353580-1353978_+)_-_prophage_Lp1_protein_5	0.242357	0.684799	-1.9415	1.72006e-06	-1.94292	1.25332e-11	-3.45839	3.10636e-19	-0.918954	0.00167051	-1.8079	7.97903e-09	-0.971994	0.000837161	-0.972629	0.00108094	-1.41888	1.23175e-06	-1.28757	5.9877e-06
MSMEG_1312(1406153-1406749_+)_-_hypothetical_protein	0.390157	0.375713	-1.48137	0.00214711	-2.15994	5.83219e-11	-2.44733	1.4057e-10	-1.17314	0.000218343	-1.59217	4.88279e-06	-1.18742	0.000170144	-1.03808	0.00179331	-0.946527	0.00359541	-1.05994	0.00106075
MSMEG_1313(1406859-1409201_+)_-_hypothetical_protein	-0.112566	0.920446	-1.3538	3.58601e-06	-1.56549	4.72757e-11	-1.56409	1.7913e-08	-0.645239	0.0101953	-1.29847	4.80212e-07	-0.727238	0.00804861	-0.719631	0.00593051	-0.824289	0.000680494	-1.0709	6.45737e-06
MSMEG_1328(1425333-1428596_-)_recC_exodeoxyribonuclease_V_subunit_gamma	0.00877364	0.994424	-1.2308	6.38303e-07	-1.45914	2.65091e-15	-0.557819	0.0107122	-0.528768	0.00473233	-0.569955	0.00415856	-0.503118	0.0220153	-0.752463	9.11102e-05	-0.459687	0.0238006	-0.700954	8.54475e-05
MSMEG_1349(1442005-1442700_-)_-_DGPF_domain-containing_protein	-0.34297	0.146462	-0.942738	1.06252e-05	-1.37096	1.53899e-15	-0.998094	8.09653e-08	-0.780464	1.84047e-06	-1.01843	1.842e-09	-0.755611	7.17245e-05	-0.68939	0.000115184	-0.890343	3.24623e-07	-0.993799	9.31535e-10
MSMEG_1350(1442825-1443685_-)_-_cyclopropane-fatty-acyl-phospholipid_synthase	-0.277575	0.232168	-0.65245	0.00435248	-1.13162	1.69566e-14	-0.835825	3.55128e-07	-0.553439	6.33545e-05	-0.712475	4.93156e-07	-0.595075	0.000643957	-0.51852	0.00515129	-0.987371	3.04233e-12	-1.09428	2.4404e-16
MSMEG_1369(1469221-1470270_-)_-_LacI_family_transcriptional_regulator	0.24919	0.742143	2.10314	5.37514e-15	2.3919	1.43062e-31	0.757598	0.0110166	1.14007	1.01483e-06	1.29867	5.35576e-08	0.877659	0.00140648	0.978416	0.000171907	1.77381	1.70148e-16	1.97141	8.71716e-23
MSMEG_1403(1503848-1504765_+)_-_cutinase	0.0745464	0.933535	-0.749427	0.000108042	-0.675423	9.31269e-05	-0.648381	0.000268458	-0.576077	0.000110872	-0.548108	0.000414653	-0.559704	0.0055722	-0.404403	0.0306697	-0.58947	0.000178344	-0.629583	4.26891e-05
MSMEG_1417(1519642-1520925_-)_-_glyoxalase	0.374521	0.552423	1.51016	1.86737e-06	1.9779	9.52968e-17	1.8459	4.89382e-13	1.66607	3.66188e-12	1.98756	7.05427e-16	1.52172	1.1141e-09	1.80857	7.40361e-14	2.95262	5.09837e-48	1.67358	1.69448e-11
MSMEG_1418(1520922-1521446_-)_-_RNA_polymerase_ECF-type_sigma_factor	0.220315	0.872538	1.33149	0.00183404	1.69685	1.2203e-07	1.6153	2.38581e-06	1.35621	3.49198e-05	1.86512	2.2584e-09	1.19466	0.000497712	1.36714	9.28979e-05	2.44192	2.04202e-19	1.47649	8.51777e-06
MSMEG_1419(1521559-1522269_+)_-_hypothetical_protein	0.0233721	0.988493	3.43488	1.86043e-65	3.73873	1.59136e-133	2.445	5.75617e-49	2.93615	2.47807e-96	2.97392	1.21722e-94	2.52253	2.05136e-57	2.82606	2.91338e-77	2.96498	2.86881e-85	3.06823	1.66033e-99
MSMEG_1514(1604864-1605760_-)_-_hypothetical_protein	0.331024	0.199569	0.978494	5.05527e-05	1.10528	1.00217e-12	0.609395	0.00176062	0.976579	3.26574e-12	0.922396	6.20175e-10	0.728319	3.56729e-05	0.945539	1.90514e-09	1.41411	4.17327e-21	1.47076	5.62831e-27
MSMEG_1515(1605862-1607334_-)_-_two-component_sensor_histidine_kinase	0.254883	0.268434	1.46456	4.04153e-20	1.54327	6.38732e-33	1.31705	1.73368e-23	1.26507	1.09222e-30	1.41938	4.40145e-37	1.09637	4.54588e-17	1.12848	1.95475e-19	1.59097	2.14625e-39	1.56532	2.87593e-44
MSMEG_1516(1607344-1609002_-)_-_thioredoxin_reductase	0.142089	0.693246	1.73597	4.21814e-32	1.77746	2.67103e-46	1.73113	1.12123e-43	1.4771	2.87134e-49	1.76301	1.42867e-63	1.25958	1.39148e-23	1.4056	3.15953e-32	1.58664	1.08154e-42	1.55155	1.01147e-46
MSMEG_1526(1616339-1617031_-)_truA_cutinase	0.00659636	0.997225	2.22865	3.84726e-40	2.30406	5.00714e-70	1.63493	3.77126e-26	1.40442	8.28902e-35	1.816	1.86145e-50	1.09393	2.9212e-11	1.29296	2.95689e-22	1.56169	1.28563e-30	1.53354	1.07222e-34
MSMEG_1528(1617095-1617769_-)_-_cutinase	-0.0148418	0.990727	0.868474	0.000272113	0.88646	3.35826e-07	0.842482	1.19827e-05	0.564336	0.0013396	0.77672	2.36314e-06	0.540463	0.0104953	0.572895	0.0030536	0.732629	2.52149e-05	0.737799	7.70985e-06
MSMEG_1529(1617806-1618441_-)_-_serine_esterase,_cutinase	-0.121037	0.841648	2.3697	1.84782e-29	2.08159	9.8131e-52	1.2773	1.69709e-18	1.14842	7.32093e-21	1.42193	1.93515e-29	1.0973	1.98913e-14	1.12838	2.96766e-16	1.12745	2.42161e-16	1.06356	2.44504e-16
MSMEG_1530(1618493-1619572_-)_-_integral_membrane_protein	-0.26192	0.512537	3.92317	5.30791e-49	3.23273	1.15571e-113	2.3903	1.08773e-56	1.69651	2.6483e-36	2.21776	1.7162e-61	1.4384	1.39746e-19	1.91282	4.55681e-39	1.45705	5.726e-22	1.31761	4.08803e-19
MSMEG_1547(1636718-1638430_+)_-_glycerol_dehydratase_large_subunit	0.636524	0.000246324	-1.2253	1.7001e-06	-1.47551	2.91435e-15	-0.489119	0.0264526	-1.17697	4.5183e-11	-1.10413	7.94829e-09	-1.09901	1.9394e-08	-1.11762	9.54095e-09	-0.599155	0.00186796	-0.711702	0.000160911
MSMEG_1576(1666901-1667959_+)_-_alpha/beta_hydrolase	0.204219	0.662141	0.554837	0.0193374	0.652842	0.000486776	0.759382	8.30384e-05	0.497954	0.0105648	0.66833	0.000233197	0.469226	0.0429317	0.461483	0.0410112	0.545262	0.0048331	0.720017	3.14282e-05
MSMEG_1617(1706845-1708497_-)_-_kumamolisin	-0.179252	0.617091	1.12675	5.01288e-12	1.22487	9.09112e-22	0.866986	1.39369e-09	0.662392	7.74971e-09	0.699661	7.85454e-09	0.616791	8.49082e-05	0.842593	3.28254e-10	0.639506	9.19367e-07	0.68413	1.25249e-08
MSMEG_1618(1708535-1708825_-)_-_hypothetical_protein	-0.196014	0.550323	1.61034	1.00005e-19	1.50177	7.02854e-25	0.86909	8.49984e-09	0.829824	1.35647e-11	0.928109	3.55335e-13	0.757998	5.05773e-07	0.905876	7.46852e-09	0.520361	0.00064126	0.688149	2.23418e-07
MSMEG_1632(1725589-1726479_-)_dnaE2_hypothetical_protein	-0.0747358	0.957422	-1.26781	0.000200215	-1.82652	7.49884e-12	-1.36351	1.07941e-05	-0.70516	0.0117674	-1.45208	2.91389e-07	-0.750252	0.00999243	-0.889559	0.00153194	-1.25549	2.42995e-06	-1.40449	1.34256e-07
MSMEG_1646(1741293-1742453_-)_-_ribosomal_RNA_adenine_dimethylase	-0.14154	0.92187	4.27977	3.43985e-56	3.7718	1.92209e-77	2.1376	1.37675e-20	3.01797	1.47109e-71	2.86278	5.73474e-49	2.43882	3.09695e-37	2.95178	8.55164e-57	2.11349	2.38941e-24	2.65169	1.24787e-45
MSMEG_1722(1817135-1817806_-)_-_hypothetical_protein	-0.0541198	0.979869	2.1545	2.2715e-14	2.23556	4.37906e-24	0.985676	0.000797907	1.45885	1.76722e-10	1.3487	1.25056e-07	1.37462	6.5589e-09	1.60816	6.37542e-12	1.51782	1.16951e-10	1.41411	7.33231e-09
MSMEG_1738(1831699-1832286_-)_-_transmembrane_protein	-0.0679546	0.926464	1.61579	3.73909e-27	1.64557	5.14735e-38	1.31486	2.64799e-23	0.895166	4.17051e-15	1.25685	1.25904e-26	0.843238	1.69253e-09	0.895214	8.8287e-12	0.840613	7.45663e-11	0.963364	2.44504e-16
MSMEG_1885(1963982-1965133_+)_-_2Fe-2S_iron-sulfur_cluster_binding_domain-containing_protein	0.0895204	0.883325	2.19618	4.75697e-34	2.06814	2.25441e-51	1.96515	8.92056e-51	1.19486	7.55825e-25	1.59553	4.63663e-43	1.23215	5.14196e-20	1.129	3.92911e-17	1.41709	2.70914e-29	1.45857	4.38702e-35
MSMEG_1886(1965203-1966459_+)_-_Fatty_acid_desaturase	0.330554	0.122967	1.64864	7.55235e-22	2.57959	1.72698e-72	2.24712	2.37479e-45	1.46705	8.37387e-45	1.6103	1.56299e-44	1.46624	1.02057e-23	1.38433	3.71e-28	1.8551	1.9054e-45	2.00044	1.30448e-73
MSMEG_1887(1966654-1967082_+)_-_hypothetical_protein	0.00883369	0.998314	0.952747	0.0195024	2.17065	3.12961e-15	1.6301	4.09027e-08	1.01071	0.00193265	0.938624	0.00954546	0.782309	0.0390428	0.895036	0.0133891	1.45285	2.97952e-06	1.32574	1.07629e-05
MSMEG_1953(2031777-2032088_+)_-_transcription_factor_WhiB	0.00117672	0.999323	2.99523	2.53807e-59	2.88343	4.37542e-104	1.99315	1.69109e-40	1.24481	1.86978e-21	1.7709	2.49525e-37	0.939012	1.34789e-08	1.42199	4.0585e-23	0.766761	2.07031e-06	1.1034	2.34382e-15
MSMEG_1970(2050786-2052537_-)_-_sigma_factor	0.46803	0.40524	2.78714	7.91661e-26	2.9905	3.7683e-42	1.52736	2.22157e-07	1.84039	1.13087e-13	2.34828	1.17104e-22	1.55137	2.19818e-09	2.00062	9.71143e-16	2.22336	2.80807e-20	2.26665	8.55201e-22
MSMEG_1980(2061887-2063062_-)_-_hypothetical_protein	0.425892	0.662141	1.61993	1.77443e-18	2.25299	6.38029e-56	0.678335	0.000801784	1.07487	8.99261e-14	0.962676	9.64994e-10	0.909014	6.72685e-08	1.27773	1.21779e-16	1.35597	1.34178e-19	1.52596	7.9878e-28
MSMEG_1981(2063059-2063547_-)_-_hypothetical_protein	-0.116528	0.880677	1.37597	6.52915e-11	2.08426	5.0885e-46	0.528029	0.0114284	0.909173	1.8311e-08	0.861649	2.53691e-07	0.816934	8.29921e-06	1.09339	6.45904e-11	0.987708	2.3131e-09	1.25318	3.05949e-17
MSMEG_2044(2121822-2123135_+)_-_integral_membrane_transporter	0.1919	0.566077	-2.6919	6.60585e-40	-3.25183	2.93318e-75	-1.73367	2.90219e-23	-1.85657	1.40225e-31	-2.84891	7.91565e-55	-1.91335	2.24356e-31	-2.04092	4.1686e-35	-1.89586	5.51884e-33	-2.21944	7.05176e-42
MSMEG_2045(2123135-2124499_+)_-_monoxygenase	0.253092	0.367512	-0.861202	7.23161e-06	-1.20147	3.03982e-14	-0.87399	3.38073e-07	-0.77038	1.36541e-07	-1.14895	6.8558e-14	-0.896465	3.96949e-08	-0.82854	2.66869e-07	-0.94567	6.85613e-09	-1.08099	2.67518e-13
MSMEG_2046(2124514-2125188_+)_-_GlcNAc-PI_de-N-acetylase	0.301998	0.346818	-0.916331	0.00370353	-0.802181	0.000104815	-1.00596	1.36365e-05	-0.680258	0.00155781	-1.06077	1.0019e-06	-0.661611	0.00509111	-0.942597	1.40606e-05	-0.662308	0.00352208	-1.08175	1.70189e-07
MSMEG_2092(2168040-2169143_+)_-_D-aminopeptidase	-0.0130937	0.99137	1.22308	6.62215e-13	1.3789	5.673e-21	0.691807	0.000118189	1.14334	2.82262e-17	0.929185	4.61572e-10	0.873808	8.75652e-08	1.16793	3.54522e-15	1.09382	3.07669e-13	1.12137	8.51855e-16
MSMEG_2093(2169257-2169625_+)_-_sRNA	0.0416504	0.963336	1.62682	6.49931e-23	1.67737	2.08198e-33	1.34498	3.16653e-16	0.849073	5.21038e-14	1.40941	2.53932e-35	0.853643	3.09918e-10	1.03054	1.27835e-15	0.782378	9.4574e-10	1.22026	4.73883e-25
MSMEG_2121(2197776-2200202_-)_-_multiphosphoryl_transfer_protein_(MTP)	0.11552	0.921909	-1.47113	0.000176619	-1.56213	6.6428e-09	-1.78662	2.57084e-09	-0.912151	0.00107543	-1.82601	5.49487e-10	-1.1698	2.43726e-05	-0.737509	0.0142993	-1.05263	0.00014078	-1.01927	0.00017214
MSMEG_2123(2200833-2201831_-)_dhaK_dihydroxyacetone_kinase_subunit_DhaK	-0.0736082	0.967404	-1.38156	0.000764338	-1.5985	1.50435e-06	-2.01088	1.82361e-07	-1.13476	0.000708665	-1.96578	2.49581e-07	-0.980237	0.00402328	-1.00102	0.00445934	-1.36926	6.50994e-05	-0.920982	0.00631767
MSMEG_2124(2201841-2202608_-)_-_glycerol_uptake_facilitator,_MIP_channel	-0.291303	0.720811	-1.65203	0.000934594	-2.59335	1.35354e-10	-1.90533	5.62613e-06	-1.2332	0.000914739	-1.98358	2.05662e-06	-1.40449	7.16027e-05	-1.29107	0.000694708	-1.6612	1.50443e-05	-1.68998	1.58373e-05
MSMEG_2125(2202762-2203508_+)_-_glycerol_operon_regulatory_protein	-0.269821	0.662141	-1.32632	0.000107111	-1.75281	2.30966e-10	-1.30926	2.40723e-05	-1.06641	0.00011576	-1.42467	3.10997e-06	-1.02969	0.000415544	-0.745662	0.0154018	-1.48063	2.63223e-07	-1.58235	2.00473e-08
MSMEG_2188(2267604-2268578_-)_atzF_integral_membrane_protein	-0.0635821	0.946735	2.74512	7.05489e-80	2.79673	8.00514e-88	2.41179	2.95111e-65	2.90063	2.77915e-166	2.93928	1.96995e-153	2.43081	6.35964e-76	2.92561	7.17161e-113	2.47061	1.65777e-87	2.54743	1.07844e-109
MSMEG_2288(2370961-2371452_+)_-_hypothetical_protein	-0.219629	0.64259	2.58403	1.5114e-28	2.58211	2.84613e-70	2.00246	3.3457e-28	1.29109	7.61519e-20	2.01327	3.46499e-44	1.05856	1.98221e-10	1.17782	9.94706e-14	0.775542	8.9272e-05	1.25833	1.9806e-15
MSMEG_2306(2386828-2387679_+)_-_acetyltransferase	0.175906	0.754292	3.50566	7.79731e-69	3.7657	4.19024e-161	2.14818	4.7393e-44	2.67465	3.62258e-101	2.63989	1.0105e-87	2.22147	2.20632e-48	2.82595	8.76768e-93	2.56548	2.91524e-75	2.86193	6.96978e-100
MSMEG_2380(2463113-2464348_-)_-_sugar_transporter_family_protein	-0.0195826	0.990727	1.78758	3.38963e-17	2.02048	1.11744e-26	1.55943	5.92149e-15	1.91728	1.35744e-31	2.16531	5.52899e-39	1.45923	3.90255e-14	1.82279	2.96014e-24	1.70468	3.45709e-21	1.80634	3.7359e-26
MSMEG_2527(2614912-2615016_+)_-_hypothetical_protein	0.148147	0.943363	3.42029	1.2008e-23	3.86519	1.71309e-53	1.72357	1.49958e-06	2.39762	1.84913e-16	2.66767	2.72525e-19	1.62925	1.83195e-07	1.81939	3.59638e-07	2.19958	6.2973e-11	2.91448	8.95077e-27
MSMEG_2528(2615039-2616163_-)_-_glycerate_kinase	-0.152178	0.738244	-1.68862	1.1331e-17	-1.70007	2.26445e-24	-0.92738	2.64478e-07	-0.505116	0.00198326	-0.991835	9.13228e-10	-0.535963	0.00495575	-0.640604	0.000232656	-0.753255	4.04554e-06	-1.01327	1.13602e-10
MSMEG_2542(2627136-2628050_-)_cdsA_hypothetical_protein	-0.19707	0.761892	3.71256	6.07365e-65	3.78875	1.3497e-138	2.15794	2.12912e-37	2.91446	1.20475e-103	3.093	7.29409e-107	2.55158	1.98333e-61	2.87536	2.13351e-82	2.82981	3.43716e-78	2.86593	8.78742e-88
MSMEG_2650(2730551-2731765_-)_-_acyl-CoA_dehydrogenase	0.221805	0.720811	-2.7459	8.11463e-13	-2.87824	1.24882e-19	-1.47457	1.13026e-06	-1.07375	8.42206e-05	-1.35524	5.25703e-06	-1.22214	9.80875e-06	-1.45806	3.07916e-07	-1.12428	6.44891e-05	-1.51605	8.45647e-08
MSMEG_2651(2731781-2732938_-)_-_alkanesulfonate_monooxygenase	0.329029	0.313418	-1.39071	1.41788e-06	-1.79377	3.4782e-14	-0.663344	0.0106086	-0.607793	0.0118256	-0.966917	5.2265e-05	-0.720944	0.00495575	-0.907897	0.000158426	-0.657841	0.00587963	-1.10213	1.16893e-06
MSMEG_2684(2761296-2762198_+)_dapA_dihydrodipicolinate_synthase	0.151369	0.767027	0.79555	6.48042e-05	0.862772	3.08754e-08	1.23655	1.37575e-15	0.43073	0.0153355	0.856456	9.33781e-09	0.449419	0.041921	0.417868	0.0354005	0.500835	0.00371947	0.621784	6.76273e-05
MSMEG_2691(2768315-2768797_-)_-_N-acetylglutamate_synthase	-0.396704	0.295596	1.8977	3.6628e-15	1.26595	7.62017e-12	1.23001	1.01292e-08	1.42335	1.68812e-17	1.33242	1.83331e-13	1.18569	6.17349e-10	1.31285	1.0428e-12	0.852954	3.22753e-05	0.814228	4.63925e-05
MSMEG_2731(2799515-2800879_-)_-_DNA_repair_ATPase	-0.116981	0.85954	1.71589	6.13154e-15	1.91197	1.07927e-39	1.62432	1.97884e-25	1.27211	8.21972e-22	1.54724	7.05191e-31	1.13755	9.80412e-13	1.21311	2.06116e-16	1.32465	1.18293e-19	1.26763	2.79641e-20
MSMEG_2733(2801903-2802589_+)_-_hypothetical_protein	0.292225	0.626362	1.00165	0.000858344	0.971692	3.18875e-05	0.740602	0.0100024	0.830628	0.000758869	1.12888	1.20424e-06	0.836557	0.00119549	0.944775	0.000147948	0.870838	0.000400528	1.01565	1.36517e-05
MSMEG_2736(2804420-2805832_+)_-_GTP-binding_protein	0.13146	0.751755	2.39934	7.62386e-57	2.51937	1.98941e-88	2.28149	5.47008e-71	2.22553	1.03629e-97	2.48066	7.37231e-114	1.88869	5.34897e-48	2.12597	2.68813e-70	2.15817	3.30198e-74	2.26952	1.1658e-93
MSMEG_2795(2860101-2861342_+)_-_transmembrane_transporter	-0.050204	0.973656	1.75127	5.35876e-14	2.00374	6.78384e-31	1.51188	2.9107e-16	1.00484	2.84778e-08	1.42663	2.61564e-16	0.757538	0.000819483	1.25544	1.25962e-11	0.929025	1.57012e-06	1.10689	9.00593e-10
MSMEG_2937(2999713-3000624_+)_-_pyridoxal_biosynthesis_lyase_PdxS	-0.074922	0.926464	1.20661	4.3311e-11	1.29417	1.78312e-20	1.14125	4.67789e-15	0.827169	6.98842e-11	1.1541	1.07334e-19	0.68211	0.000112656	0.870495	9.04295e-09	0.532836	0.00068343	0.801535	1.4657e-09
MSMEG_2938(3000634-3001485_+)_tesB_acyl-CoA_thioesterase	0.0125891	0.990727	0.883688	4.17148e-08	0.98926	1.26421e-12	0.795848	1.1406e-07	0.69236	7.77693e-08	0.781437	2.42043e-09	0.480927	0.00572945	0.691202	3.43642e-06	0.576643	0.000393207	0.707194	7.22716e-08
MSMEG_2976(3041591-3042871_+)_hisS_histidyl-tRNA_synthetase	0.259737	0.341482	0.875336	1.24472e-06	1.00575	4.26548e-12	0.751484	3.07945e-06	0.563636	0.000125042	0.803151	1.03161e-08	0.512522	0.0060939	0.588488	0.000286575	0.766461	1.72804e-07	0.87471	1.24577e-10
MSMEG_3055(3127746-3128945_+)_metK_S-adenosylmethionine_synthetase	-0.0597239	0.935998	-0.594465	0.000478246	-1.02383	8.49986e-14	-0.524336	0.000835415	-0.462128	0.000392528	-0.658796	1.68286e-07	-0.547	0.000386926	-0.483363	0.000932025	-0.640463	1.55804e-06	-0.800757	2.86993e-10
MSMEG_3056(3129093-3130088_+)_-_ABC_transporter_ATP-binding_protein	-0.321727	0.310723	-2.13872	6.81375e-16	-2.62912	1.93145e-32	-1.80043	6.0528e-15	-1.34223	2.19303e-10	-1.74714	7.32783e-16	-1.44941	1.66672e-12	-1.33078	2.09241e-10	-1.55149	3.94766e-14	-1.92287	5.0788e-20
MSMEG_3057(3130085-3130825_+)_-_metal_ABC_transporter_permease	-0.0897669	0.934211	-1.96523	3.44236e-11	-2.65319	7.60717e-27	-1.77457	3.46968e-12	-1.23296	3.2583e-08	-1.75226	1.24425e-12	-1.12551	1.94213e-06	-1.37374	3.90151e-09	-1.27768	3.06084e-08	-1.67228	2.68259e-11
MSMEG_3058(3130870-3131709_+)_-_lipoprotein,_nlpa_family_protein	-0.099075	0.894209	-2.01834	4.9635e-24	-2.68012	2.25128e-55	-2.04103	1.86984e-27	-1.48831	7.77143e-24	-1.99854	6.12198e-32	-1.16234	9.80412e-13	-1.47634	1.10522e-18	-1.71293	1.22076e-25	-2.02674	2.7782e-37
MSMEG_3140(3213101-3214729_+)_-_ABC_transporter_ATP-binding_protein	-0.101226	0.869855	2.27325	6.72939e-26	2.23764	5.46503e-62	1.41885	5.30729e-24	1.49319	1.71379e-38	1.75528	1.09346e-46	1.21495	4.65881e-18	1.50099	1.69675e-30	1.20747	7.36446e-20	1.31725	2.72726e-26
MSMEG_3202(3281139-3282659_-)_-_hypothetical_protein	0.468329	0.480794	3.00048	1.05769e-26	3.23712	1.28401e-41	1.49603	1.35239e-05	2.19171	1.37052e-17	2.00241	8.23619e-12	1.54866	6.80027e-08	2.26409	8.89332e-18	2.67368	8.51209e-26	2.3036	5.72282e-18
MSMEG_3203(3283047-3283682_-)_-_transporter_LysE_family_protein	-0.0568524	0.972742	2.6507	9.09481e-24	2.70653	3.59508e-60	1.93077	5.52052e-25	1.97637	9.45335e-35	2.27847	2.55805e-44	1.6635	7.23601e-18	1.98053	6.90791e-30	1.98886	2.07034e-29	1.98878	1.79968e-32
MSMEG_3205(3284200-3285537_+)_hisD_histidinol_dehydrogenase	0.384236	0.0417963	1.55338	6.33784e-12	2.01001	5.35233e-45	1.59817	1.7043e-27	0.865378	1.66131e-10	1.54046	2.48634e-36	0.846218	5.05773e-07	0.873703	1.12723e-09	1.37433	1.13893e-24	1.24585	8.71716e-23
MSMEG_3206(3285537-3286676_+)_hisC_histidinol-phosphate_aminotransferase	0.411489	0.0492141	1.39641	9.84903e-12	1.87466	6.93822e-36	1.47699	1.02544e-21	0.858099	3.05753e-09	1.39782	4.79258e-24	0.792417	4.2483e-06	0.84335	1.12774e-07	1.40826	4.18213e-22	1.4159	1.1774e-24
MSMEG_3207(3286673-3287293_+)_hisB_imidazoleglycerol-phosphate_dehydratase	0.513001	0.0111199	1.55482	1.69945e-19	1.92026	3.02487e-38	1.56464	2.95669e-23	0.996983	2.13631e-11	1.48647	5.02446e-25	0.775591	1.47435e-05	0.983059	2.2338e-09	1.20566	8.91258e-14	1.53216	1.52235e-26
MSMEG_3208(3287290-3287907_+)_hisH_imidazole_glycerol_phosphate_synthase_subunit_HisH	0.398071	0.125344	1.54496	1.1474e-16	1.96395	2.99477e-29	1.63637	2.90219e-23	1.16883	2.2318e-13	1.47813	1.17807e-20	0.833587	2.1639e-05	1.035	1.14938e-08	1.33238	3.41487e-16	1.61141	2.96637e-27
MSMEG_3209(3287922-3288698_+)_-_phosphoribosyl_isomerase_A	0.162338	0.821014	1.25255	1.3881e-07	1.61434	4.37007e-17	1.49442	1.24966e-16	0.994274	6.33983e-09	1.32367	4.01215e-15	0.771277	0.000203673	1.03673	1.71658e-08	1.18588	2.82148e-11	1.37445	9.55398e-17
MSMEG_3210(3288695-3289525_+)_-_inositol_monophosphate_phosphatase	0.136595	0.799778	1.33693	2.46562e-16	1.64347	1.39151e-28	1.58688	7.75731e-28	1.25842	2.12695e-23	1.5489	1.07915e-33	0.921569	3.63827e-09	1.25033	2.6705e-18	1.15727	1.40065e-12	1.45455	5.78001e-30
MSMEG_3211(3289522-3290307_+)_hisF_imidazole_glycerol_phosphate_synthase_subunit_HisF	0.0206563	0.988481	1.09303	1.96524e-09	1.33908	3.42963e-14	1.52601	1.67084e-22	1.10607	1.28956e-13	1.33906	7.21501e-20	0.8489	7.32091e-07	1.05559	4.15546e-11	0.907743	1.0915e-07	1.30288	6.07283e-20
MSMEG_3212(3290318-3290665_+)_hisI_phosphoribosyl-AMP_cyclohydrolase	-0.0853137	0.94138	1.20241	1.88629e-09	1.4377	5.39336e-17	1.5109	8.67591e-18	1.14314	1.93718e-12	1.45124	1.28313e-18	0.75213	0.000215712	1.04949	1.66653e-08	0.877223	7.58877e-06	1.4063	7.34924e-19
MSMEG_3233(3316161-3317624_-)_-_cytochrome_D_ubiquinol_oxidase_subunit_1	0.478056	0.00640807	1.15127	9.9435e-11	1.77865	3.23685e-36	0.642071	0.000574802	0.757896	1.80429e-08	0.86657	3.20856e-10	0.683386	2.43726e-05	0.963164	7.79302e-11	1.20703	2.63778e-18	1.32253	9.01931e-22
MSMEG_3234(3317720-3318295_-)_-_integral_membrane_protein	-0.0509723	0.964614	1.23912	5.96142e-12	1.27397	4.95592e-16	0.675621	0.000324942	0.858868	4.74848e-08	0.912454	1.37191e-08	0.715311	8.95245e-05	0.91621	3.61388e-08	0.748836	2.5026e-05	0.790491	8.06085e-07
MSMEG_3244(3327095-3328519_+)_-_hypothetical_protein	0.113064	0.912224	1.03266	3.36652e-06	1.30625	4.26382e-13	1.04362	2.1443e-07	0.575067	0.0081575	0.979203	2.72369e-07	0.551957	0.0370822	0.595645	0.0103003	0.808952	5.06227e-05	0.783005	5.62932e-05
MSMEG_3248(3330998-3332035_+)_-_branched-chain_amino_acid_ABC_transporter_permease	-0.375631	0.115835	-1.20605	1.83281e-07	-1.40954	7.05018e-13	-1.42718	4.1135e-13	-0.533161	0.00313456	-1.17162	4.35585e-11	-0.480679	0.0331714	-0.513976	0.0111502	-0.907052	3.10567e-07	-1.00994	2.3225e-09
MSMEG_3249(3332032-3333246_+)_-_branched-chain_amino_acid_ABC_transporter_permease	-0.351568	0.163573	-1.14605	0.000242627	-1.31081	4.23908e-13	-1.31799	2.46714e-11	-0.40931	0.0397813	-0.996129	4.82848e-08	-0.494106	0.0264356	-0.463583	0.0340696	-0.731429	0.000313734	-0.694158	8.34717e-05
MSMEG_3276(3358295-3359179_+)_-_integral_membrane_protein	0.266203	0.575179	1.90327	3.27219e-23	2.37579	4.47797e-51	1.39846	3.64636e-14	2.2465	7.1068e-57	2.22237	3.09678e-48	1.94312	8.75236e-32	2.30703	1.02782e-50	2.53885	1.97728e-62	2.30074	1.67329e-52
MSMEG_3278(3359219-3359566_+)_-_hypothetical_protein	0.0734607	0.957985	1.09407	3.39407e-05	1.35507	3.59934e-12	0.680912	0.0108086	1.32634	3.10995e-13	1.25254	2.21696e-10	1.06997	2.95758e-07	1.47827	4.56711e-15	1.61189	1.35399e-18	1.41707	1.222e-14
MSMEG_3305(3384988-3385890_+)_-_hypothetical_protein	0.32674	0.341482	3.24754	1.05525e-56	3.34489	2.29281e-114	2.22391	4.19327e-41	2.80034	8.28703e-99	2.81337	7.29066e-91	2.31459	2.0575e-47	2.80198	2.30993e-80	2.89383	7.20855e-89	2.80468	6.14316e-91
MSMEG_3306(3386138-3387082_+)_-_zinc-binding_alcohol_dehydrogenase	-0.106966	0.943363	2.47365	2.68289e-32	2.40729	2.23396e-36	1.18651	2.53901e-06	2.212	5.48379e-37	1.67202	3.11303e-16	1.48162	7.13684e-12	2.2022	4.15204e-32	1.92748	2.13121e-20	2.19059	2.81044e-33
MSMEG_3313(3391777-3392985_-)_-_xylose_repressor	0.261262	0.679741	1.59717	1.17865e-07	1.57513	2.21211e-15	1.77934	1.03838e-17	1.73684	2.48928e-22	1.77858	3.90004e-21	1.47441	2.10712e-11	1.41821	2.36927e-12	1.12575	3.90275e-07	1.31567	3.084e-10
MSMEG_3314(3393017-3394192_+)_-_transporter	0.311359	0.123932	1.9843	6.20029e-32	2.14279	1.0255e-60	1.6861	6.0156e-37	1.68975	4.89012e-54	1.88904	7.59352e-60	1.42195	8.7038e-23	1.64318	1.28101e-39	1.5266	6.93734e-33	1.6484	4.75975e-46
MSMEG_3483(3548528-3549193_+)_-_mosc_domain-containing_protein	-0.0197953	0.988481	1.58887	1.24921e-12	1.63574	8.79453e-29	0.767769	5.47025e-05	0.847704	1.90622e-08	0.94553	9.45956e-10	0.745253	4.05552e-05	0.985116	6.42122e-10	1.01235	1.16835e-10	0.893686	3.71178e-09
MSMEG_3512(3575284-3576576_-)_-_competence_damage-inducible_protein_A	0.115206	0.844889	1.31272	1.22696e-15	1.1695	3.62691e-16	1.49536	2.46689e-23	1.72855	1.09263e-50	1.68649	3.87682e-43	1.46056	7.02601e-26	1.56368	5.53718e-32	1.56151	9.24876e-33	1.26709	3.29517e-23
MSMEG_3513(3576626-3577834_-)_-_hypothetical_protein	-0.117718	0.825969	1.97289	7.77098e-24	1.85306	4.8667e-43	1.93997	2.29526e-42	1.84866	6.07913e-63	2.07658	3.20533e-78	1.74875	2.08981e-43	1.78788	9.97739e-46	1.72898	1.06392e-40	1.5136	3.90489e-39
MSMEG_3639(3702226-3703254_+)_-_hypothetical_protein	-0.153425	0.845268	0.756123	0.00370237	0.66313	0.00130638	0.7881	0.000281235	0.682427	0.000760663	0.854787	2.13244e-05	0.682617	0.00264114	0.695885	0.00120164	0.478232	0.0385382	0.729102	0.00024463
MSMEG_3735(3800703-3801659_-)_-_hypothetical_protein	-0.281246	0.431534	-1.01507	0.000199961	-1.3146	3.62219e-11	-1.13324	1.92054e-07	-1.31715	4.79782e-12	-1.40273	9.34332e-12	-1.00282	1.43954e-06	-1.1569	1.63277e-08	-1.28505	1.79402e-10	-1.43389	3.84882e-13
MSMEG_3741(3805614-3806444_-)_-_transcriptional_regulator	-0.0173844	0.990727	1.02738	0.000380472	0.974724	5.4042e-07	0.774598	0.000808931	0.568663	0.0071166	0.992068	2.98812e-07	0.606161	0.00967241	0.599952	0.00742436	0.517369	0.0208231	0.552123	0.0084623
MSMEG_3742(3806453-3807355_-)_scpA_segregation_and_condensation_protein_A	0.147669	0.823643	0.921294	5.89509e-06	0.748889	2.74062e-05	1.00194	3.49351e-08	0.711907	3.98021e-05	1.02273	7.88674e-10	0.650624	0.00132745	0.575337	0.00467608	0.598929	0.00163322	0.758078	1.09773e-05
MSMEG_3777(3845187-3847685_-)_pheT_phenylalanyl-tRNA_synthetase_subunit_beta	-0.108606	0.8256	1.03893	1.93914e-10	0.865709	1.27313e-10	1.03645	1.72488e-14	0.867361	3.92462e-15	0.959443	9.11335e-17	0.814162	2.92927e-09	0.917925	1.20759e-11	0.730227	1.68886e-08	0.725773	1.1676e-09
MSMEG_3778(3847685-3848755_-)_pheS_phenylalanyl-tRNA_synthetase_subunit_alpha	-0.191446	0.65862	1.47749	3.01454e-16	1.1309	9.42545e-14	1.11152	1.02579e-12	1.03342	5.4504e-15	1.12445	3.65112e-16	0.881806	3.40538e-08	1.05459	1.60772e-12	0.728774	3.84787e-06	0.826417	7.60402e-09
MSMEG_3854(3925654-3926445_-)_-_aliphatic_sulfonates_transport_permease_SsuC	0.339642	0.697298	-3.54219	1.28084e-07	-2.73085	4.75534e-08	-1.86766	0.000126117	-1.91096	9.30401e-06	-2.5396	6.77301e-07	-1.90005	NA	-2.36378	NA	-1.63337	0.000408536	-1.86175	0.000100717
MSMEG_3962(4031670-4032854_-)_-_lactate_2-monooxygenase	-0.298651	0.534006	-2.24602	9.66279e-08	-2.85798	1.32094e-23	-1.25043	1.8851e-05	-1.32266	1.45915e-07	-1.90497	2.31281e-11	-0.921961	0.00053039	-0.723782	0.00975199	-1.4815	1.46151e-08	-1.47322	9.57577e-09
MSMEG_4214(4297888-4298610_+)_-_glutamine_amidotransferase	-0.065133	0.953381	1.49744	4.50567e-11	1.95579	2.76457e-41	0.962646	1.61019e-08	0.522462	0.00335355	1.03716	5.63611e-12	0.648113	0.00058581	0.444536	0.0320615	0.892507	2.04046e-08	0.914339	1.2604e-09
MSMEG_4276(4359885-4360991_-)_ilvE_branched-chain_amino_acid_aminotransferase	0.316079	0.0956224	1.09464	7.27231e-11	1.00625	2.0931e-13	1.06444	4.14082e-15	0.68697	2.98957e-09	1.02651	5.12544e-19	0.646787	1.5148e-05	0.622095	7.40258e-06	0.890106	1.68383e-12	0.748073	5.87516e-10
MSMEG_4303(4393133-4394689_-)_-_methyltransferase	0.0820635	0.963651	1.39761	4.27855e-06	1.87925	3.59916e-16	1.32664	2.39428e-06	1.49785	3.64297e-10	1.45928	1.00444e-08	1.42658	7.09918e-09	1.8494	4.82666e-16	1.58945	1.25511e-10	1.47801	2.1256e-09
MSMEG_4340(4428679-4429770_+)_-_NAD/mycothiol-dependent_formaldehyde_dehydrogenase	-0.14162	0.769029	-1.19126	1.51747e-09	-1.02488	2.76914e-10	-0.783129	1.0624e-05	-0.729855	1.76398e-06	-0.972297	1.01954e-09	-0.570731	0.00268605	-0.651272	0.000176583	-0.726697	8.3314e-06	-0.997114	9.32177e-11
MSMEG_4344(4430791-4432173_+)_-_monooxygenase	-0.572655	0.192532	-2.09272	6.93415e-06	-3.05107	1.98682e-13	-1.47837	0.000174519	-1.16107	0.00110675	-1.83332	4.12084e-06	-1.15866	0.000875802	-1.30236	0.000370739	-1.61874	1.11982e-05	-2.49488	5.18601e-10
MSMEG_4396(4487275-4488018_-)_-_isochorismatase_hydrolase	0.0063907	0.997225	-1.9466	1.06335e-10	-3.2047	1.62977e-55	-0.999623	2.16268e-07	-0.802115	4.0047e-06	-2.50631	5.99349e-35	-1.02041	2.3066e-08	-1.34016	9.16365e-14	-0.728237	4.77659e-05	-1.2712	2.40594e-13
MSMEG_4493(4574188-4575093_-)_era_GTP-binding_protein_Era	0.137818	0.789954	1.27722	8.00396e-12	1.2684	5.07504e-17	1.18287	1.98952e-13	1.14979	2.21586e-19	1.33484	1.0736e-25	0.899624	3.4065e-09	1.11908	1.95551e-15	1.05832	2.96015e-13	1.41255	3.92949e-29
MSMEG_4494(4575100-4575417_-)_-_hypothetical_protein	0.132767	0.873497	1.03027	3.25073e-06	1.30072	1.26095e-12	0.992085	1.29888e-06	0.889483	2.74394e-06	1.09943	1.89924e-09	0.645861	0.0081466	0.877918	3.70638e-05	0.929475	3.42985e-06	1.3907	3.19566e-16
MSMEG_4495(4575410-4576780_-)_-_hypothetical_protein	0.196052	0.569205	0.90818	3.21865e-06	0.985902	1.67025e-11	0.989558	3.4642e-11	0.812077	5.00833e-10	1.11039	4.91451e-18	0.653712	4.50082e-05	0.785636	6.85483e-08	1.11156	3.53155e-16	1.31421	3.39005e-24
MSMEG_4496(4576777-4577313_-)_-_metalloprotease	0.504241	0.00673223	1.1459	5.94804e-10	1.46306	5.63353e-23	0.91529	6.64415e-09	0.654244	5.16993e-06	1.00222	3.40724e-12	0.633563	0.000536284	0.645628	6.29839e-05	1.24562	5.03565e-19	1.23193	4.75622e-21
MSMEG_4497(4577310-4578356_-)_-_PhoH_family_protein	0.390594	0.0387295	1.40768	8.34817e-14	1.83511	2.11859e-30	0.806517	1.23775e-07	0.496654	0.000496086	1.04813	4.94144e-16	0.660195	8.95245e-05	0.614369	5.88599e-05	1.1403	5.9515e-17	1.19322	2.10164e-20
MSMEG_4525(4612935-4614107_-)_-_coproporphyrinogen_III_oxidase	-0.0390701	0.982158	1.16955	0.000145501	1.33437	6.32859e-10	1.00753	6.80992e-05	0.767982	0.00232204	1.00844	3.02464e-05	0.696938	0.0170455	0.705122	0.01229	0.958839	6.90957e-05	0.923014	0.000100845
MSMEG_4535(4622057-4624063_+)_-_glycoside_hydrolase	-0.150417	0.70756	1.62725	3.1198e-14	1.44089	4.65829e-28	0.40792	0.0127613	0.672529	7.77693e-08	0.68241	6.12396e-08	0.532829	0.000703866	0.393878	0.0164743	0.607632	1.75941e-05	0.653074	2.85853e-07
MSMEG_4536(4624067-4625287_-)_-_hypothetical_protein	-0.488361	0.0108104	-2.0835	1.06988e-23	-2.77337	1.51068e-53	-3.17062	6.19439e-52	-2.03097	4.17975e-36	-3.53377	1.45071e-62	-1.61534	7.8062e-21	-2.1407	4.3051e-31	-2.38219	4.07782e-41	-2.20852	1.88948e-36
MSMEG_4540(4629448-4630668_+)_-_hypothetical_protein	0.070546	0.972742	1.82043	2.05567e-10	1.91524	1.19881e-15	1.14507	8.86103e-05	1.56147	1.80235e-11	1.45606	1.52453e-08	1.20394	6.24391e-06	1.86592	1.65593e-15	1.49168	1.67579e-09	1.39872	2.48148e-08
MSMEG_4694(4778559-4779137_-)_-_HNH_endonuclease	0.299567	0.389748	2.43547	2.57484e-28	2.50514	4.43924e-68	1.82054	6.98451e-27	1.94779	2.91069e-48	2.24775	1.74972e-60	1.63283	7.00366e-24	2.06332	3.11042e-45	1.80263	3.96201e-31	1.89161	3.83267e-40
MSMEG_4720(4812497-4813300_+)_-_hypothetical_protein	0.156775	0.878234	1.36809	9.03936e-07	0.887248	0.000385352	0.850137	0.0017286	0.904049	0.000245317	0.981212	9.00467e-05	0.866235	0.000820081	0.770164	0.00498983	0.825645	0.00187716	0.581085	0.0388849
MSMEG_4734(4833240-4835093_-)_-_hypothetical_protein	-0.360177	0.117262	-0.725784	0.000292875	-1.23519	9.23346e-13	-0.518644	0.00454568	-0.596938	0.000107063	-1.07567	4.50741e-12	-0.57965	0.0113112	-0.466625	0.011445	-1.20648	1.32944e-14	-1.10988	3.12596e-12
MSMEG_4757(4852999-4862268_-)_-_fatty_acid_synthase	-0.541805	6.06793e-05	2.26521	7.26535e-30	-1.02591	1.07764e-13	-1.40675	4.47909e-25	-0.525304	1.6101e-06	-1.41401	5.58709e-39	-0.460271	0.00171616	-0.477414	0.00235339	-0.9052	2.21465e-10	-0.620778	1.1632e-05
MSMEG_4765(4867557-4868219_-)_-_MerR_family_transcriptional_regulator	-0.0715501	0.967404	1.52309	2.34768e-08	2.25821	1.37293e-30	1.31612	9.52115e-08	0.673783	0.0200231	1.41706	7.04099e-10	0.670058	0.0351123	0.810308	0.00415912	0.949582	0.000248761	1.18173	4.29228e-07
MSMEG_4908(4999233-5000252_-)_-_endo-type_6-aminohexanoate_oligomer_hydrolase	0.259006	0.430487	0.837225	0.000252677	0.854083	1.99729e-06	0.543958	0.00565173	0.802502	3.64466e-08	0.787943	2.63461e-07	0.543016	0.00475373	0.91755	6.52775e-09	0.8026	2.22942e-06	0.94831	4.21486e-11
MSMEG_4910(5000844-5001146_-)_clpS_ATP-dependent_Clp_protease_adaptor_protein_ClpS	0.11651	0.913015	1.77261	3.14717e-12	1.85491	2.70556e-26	0.556503	0.0322108	0.71088	0.000974391	1.02351	3.55444e-07	0.558741	0.0345218	0.594173	0.0203894	0.536035	0.0258916	0.885447	1.46273e-05
MSMEG_4920(5015379-5016614_-)_-_acetyl-CoA_acetyltransferase	-0.225579	0.449538	0.688347	0.000123916	1.11814	2.04132e-14	0.804579	1.14506e-07	0.943303	2.66745e-14	1.04092	1.09249e-15	0.817931	9.88513e-07	0.77811	7.74889e-08	0.470923	0.00251908	0.642606	1.87811e-06
MSMEG_4968(5065204-5066415_+)_-_two-component_system_sensor_kinase	0.168304	0.909236	1.57062	8.69035e-06	2.29824	2.05437e-20	0.937709	0.00853012	1.15004	8.07616e-05	1.2911	1.81017e-05	0.979597	0.00238177	1.34529	2.34624e-06	1.82202	2.16292e-12	1.69665	8.03627e-11
MSMEG_4969(5066403-5067047_+)_-_two-component_system_response_regulator	0.264018	0.855071	1.89776	1.76352e-05	2.74367	9.39148e-17	1.102	0.0235104	1.31481	0.000974391	1.12178	0.0197411	1.29654	0.000436927	1.43387	0.000275847	2.10247	5.12946e-09	2.12153	1.79689e-09
MSMEG_4970(5067065-5067952_+)_-_hypothetical_protein	0.39612	0.61595	1.8523	6.62572e-08	2.35582	2.39174e-18	1.35731	0.000103434	1.6766	4.73941e-09	1.65414	1.89071e-07	1.41033	5.01199e-06	1.77199	1.12723e-09	1.99928	1.7501e-12	2.13997	4.12657e-14
MSMEG_4971(5067953-5068975_-)_-_oxidoreductase	0.0499539	0.965485	2.022	3.49658e-33	2.32035	6.15996e-57	1.38191	3.79931e-17	1.63766	2.25965e-35	1.71504	4.36224e-35	1.32941	8.64052e-18	1.66506	3.39312e-30	1.82976	7.62482e-36	1.85067	4.05857e-43
MSMEG_4972(5068972-5069505_-)_-_acetyltransferase	-0.122753	0.904226	1.95546	4.33281e-19	2.15296	8.28646e-37	1.06416	3.63052e-07	1.24088	4.29041e-12	1.42264	9.32718e-15	1.0134	4.48166e-07	1.37524	9.66355e-14	1.38248	2.1112e-14	1.42579	2.66785e-16
MSMEG_4985(5080106-5080597_-)_-_carbonic_anhydrase	-0.306781	0.596792	-1.82483	3.28225e-06	-2.12331	2.1675e-12	-1.08768	0.00071511	-1.2155	2.78168e-05	-1.52929	2.14167e-06	-0.713988	0.0381034	-1.21398	6.13509e-05	-1.42516	2.07031e-06	-1.53772	3.08048e-07
MSMEG_5046(5143822-5145528_-)_-_drug_transporter	-0.080974	0.933535	1.06646	2.50243e-08	0.995972	2.47881e-10	0.967751	6.84238e-08	0.986865	2.40099e-12	0.963532	1.4971e-10	0.759314	4.31416e-05	1.16632	1.75431e-14	0.73861	5.83139e-05	0.97404	2.2602e-11
MSMEG_5047(5145619-5146872_-)_-_drug_resistance_transporter_Bcr/CflA_subfamily_protein	0.048796	0.962749	2.29142	1.37941e-53	2.34684	8.72776e-70	2.04182	9.62208e-49	2.06317	6.67058e-73	2.26511	3.71755e-79	1.91882	3.00993e-47	2.20087	9.20194e-66	1.90697	1.34075e-48	2.15849	1.27903e-72
MSMEG_5051(5151761-5153071_+)_-_major_facilitator_superfamily_protein	-0.0481767	0.969307	-2.18092	2.09753e-16	-2.7994	2.23416e-35	-2.2589	1.44927e-21	-1.51825	7.13395e-15	-2.30949	4.16782e-24	-1.61698	7.24903e-15	-1.71282	2.64488e-16	-1.25414	3.56375e-10	-1.67578	7.01324e-17
MSMEG_5072(5172290-5173063_-)_-_RNA_polymerase_sigma_factor_SigE	0.435004	0.00711972	1.36014	8.70661e-22	1.89241	9.95759e-45	0.578965	0.000866247	0.485811	0.00013735	1.11863	6.64074e-22	0.691542	1.74235e-06	0.693317	3.6593e-07	1.33654	4.44888e-28	1.56662	7.14502e-43
MSMEG_5085(5183268-5184143_-)_folP_dihydropteroate_synthase	0.143425	0.873315	0.788609	0.00291709	1.17387	4.4089e-09	0.748645	0.00169845	0.909909	2.91636e-06	0.976087	1.33249e-06	0.771553	0.00197157	1.17582	2.18694e-09	1.22651	7.02564e-11	1.11971	2.66596e-09
MSMEG_5086(5184162-5185940_-)_-_long-chain-acyl-CoA_synthetase	0.255081	0.353988	2.00679	5.64395e-27	2.58607	3.37939e-87	1.62601	7.33835e-21	1.99917	3.95375e-83	2.01013	1.15284e-73	1.82454	7.22707e-40	2.22074	1.2622e-77	2.22882	7.53523e-57	2.35355	7.92826e-103
MSMEG_5087(5186042-5186626_-)_-_hypothetical_protein	0.316473	0.255645	2.50582	8.53312e-63	3.12259	9.00655e-116	1.83057	2.21815e-25	2.07625	6.11292e-66	2.12515	2.93855e-55	1.91388	2.24934e-41	2.24495	6.08592e-64	2.37945	1.86384e-60	2.49244	7.82714e-85
MSMEG_5100(5199494-5202979_-)_-_indolepyruvate_ferredoxin_oxidoreductase	0.130553	0.832216	4.28333	5.7169e-204	4.26906	6.81834e-254	2.43853	1.11974e-48	3.34038	6.81543e-220	3.3735	1.99178e-196	2.81244	8.88094e-89	3.33003	3.41548e-159	2.22556	7.17541e-55	3.4013	6.22763e-183
MSMEG_5102(5203097-5204719_-)_-_ABC_transporter_ATP-binding_protein	0.18373	0.655921	3.89546	2.00974e-60	3.6348	1.00569e-165	2.45807	1.14003e-70	2.63038	4.82302e-118	2.94529	9.00133e-138	2.22996	2.08901e-61	2.595	7.26328e-90	1.68294	4.16065e-34	2.16027	8.30457e-68
MSMEG_5127(5228643-5229797_+)_-_hypothetical_protein	-0.252321	0.487981	1.82406	1.19881e-29	1.68809	5.66802e-31	1.28396	4.73585e-16	1.65321	4.3836e-38	1.71757	1.46168e-37	1.34318	4.05418e-19	1.60953	4.5775e-29	1.35038	1.3266e-20	1.37564	4.76518e-23
MSMEG_5158(5259912-5261111_+)_-_sensor_histidine_kinase	0.0374372	0.98114	0.924252	0.000911477	1.01249	8.67058e-08	0.777276	0.00146832	0.699107	0.000629686	0.973116	4.65225e-07	0.554252	0.041921	0.690694	0.00185528	0.858708	2.54509e-05	0.697611	0.000577984
MSMEG_5161(5262257-5263999_+)_-_transmembrane_transporter	-0.0462268	0.98114	0.969768	0.00105137	1.01483	2.79483e-05	1.03889	7.98941e-05	1.16833	3.60532e-07	0.819346	0.00282088	0.778199	0.00663032	1.12718	3.92638e-06	0.964372	0.000120153	1.0202	2.86577e-05
MSMEG_5187(5286339-5287598_+)_-_tetracycline-resistance_determinant_TetV	0.196326	0.534006	2.4688	9.76086e-43	2.22048	1.11903e-62	2.07262	1.6236e-56	1.89085	4.80337e-69	2.20113	2.08275e-84	1.817	1.16325e-36	1.96715	1.33986e-58	1.87583	4.08519e-51	1.84053	5.5473e-59
MSMEG_5292(5384572-5384877_+)_-_hypothetical_protein	0.404842	0.159325	2.63232	1.2651e-26	3.08468	5.25835e-90	1.05281	9.05609e-09	1.35195	4.34528e-21	1.73458	1.28648e-33	1.28555	1.61294e-11	1.32975	6.26124e-15	1.98938	2.36676e-43	1.9057	4.01358e-42
MSMEG_5293(5384778-5384888_+)_-_hypothetical_protein	0.328242	0.745938	2.20293	4.36771e-07	3.15164	7.61447e-29	1.2403	0.00198638	1.3827	5.00688e-05	1.86716	1.82106e-08	0.995224	0.0104401	1.28164	0.000464848	1.78609	5.82288e-08	1.99609	1.66599e-10
MSMEG_5294(5385097-5385258_+)_-_hypothetical_protein	0.660537	0.0876337	2.38822	6.62215e-13	3.02909	4.74461e-43	1.04025	0.00116597	1.02942	0.000562605	1.20014	4.64027e-05	0.998847	0.00289134	1.41686	1.25992e-07	2.21445	5.1944e-22	1.82352	6.14293e-14
MSMEG_5308(5398656-5399762_-)_-_hypothetical_protein	-0.00207501	0.998469	1.52831	1.16997e-09	1.25728	3.68597e-19	1.00633	6.27661e-10	0.633396	1.73354e-06	1.17062	7.32637e-21	0.618489	0.000111662	0.561904	0.000347218	0.655574	2.15606e-05	0.386965	0.00929543
MSMEG_5421(5501007-5503937_+)_-_hypothetical_protein	0.206256	0.626777	-2.93429	8.42901e-22	-2.87455	2.14231e-44	-3.2643	9.03988e-38	-1.23292	7.72226e-12	-2.72481	3.16225e-35	-1.41893	7.3262e-12	-1.48804	6.46361e-15	-0.946145	7.35858e-07	-2.16067	1.79332e-26
MSMEG_5607(5693137-5693385_+)_-_hypothetical_protein	-0.202301	0.662141	2.08796	3.20062e-31	2.50072	2.3871e-67	0.712811	0.000112974	0.787049	6.62661e-06	1.14603	7.8789e-11	0.666254	0.000377509	0.838858	9.8523e-07	1.43371	6.63402e-18	2.05263	1.42897e-52
MSMEG_5612(5697737-5698330_-)_-_amino-acid_acetyltransferase	-0.0608437	0.954681	3.51797	2.00754e-85	3.53926	2.03792e-157	2.29018	9.90024e-55	3.07607	4.5115e-148	2.85539	2.07854e-117	2.75299	1.02003e-84	3.17369	2.18446e-115	2.72751	1.38591e-95	3.03183	7.08829e-140
MSMEG_5613(5698339-5698731_-)_-_transmembrane_protein	-0.135011	0.939592	1.37146	5.58322e-05	1.59593	5.15353e-09	0.91177	0.0141246	1.48713	2.98677e-08	1.26272	8.24509e-05	0.876552	0.00898468	1.20656	5.61799e-05	1.17574	9.66619e-05	1.23649	2.91609e-05
MSMEG_5646(5735881-5736054_+)_-_hypothetical_protein	-0.26239	0.740635	2.72592	3.76063e-30	2.21537	5.06264e-29	1.72267	3.41471e-14	1.67986	8.45577e-17	2.36571	2.84026e-35	1.46778	1.58007e-11	1.86821	3.06436e-19	0.934513	0.000584879	1.27484	5.0162e-08
MSMEG_5659(5749605-5751437_-)_-_ABC_transporter_ATP-binding_protein	0.00737372	0.997122	2.62684	2.09723e-46	2.57261	2.38522e-79	2.39604	1.79153e-66	2.38144	1.363e-93	2.46501	2.79779e-91	2.05323	1.37917e-47	2.28852	9.55369e-65	2.03352	7.73406e-47	2.11358	3.83529e-65
MSMEG_5660(5751434-5753386_-)_-_ABC_transporter_ATP-binding_protein	-0.0389242	0.968178	2.75795	1.27263e-70	2.61568	3.76564e-86	2.19315	1.01865e-62	2.38303	1.22496e-99	2.37129	1.01695e-98	1.97571	1.29543e-50	2.40703	1.4397e-80	1.77635	4.82175e-47	2.13138	2.27668e-77
MSMEG_5753(5831541-5832110_+)_-_serine/threonine_specific_protein_phosphatase	-0.107376	0.955392	2.08495	3.90493e-10	2.0713	4.53632e-16	1.2891	2.95093e-05	1.89243	1.64773e-15	1.42712	1.33249e-06	1.54722	1.41212e-09	1.94278	4.46985e-15	1.23568	2.8602e-05	1.38121	8.75327e-07
MSMEG_5816(5882145-5883410_+)_-_hypothetical_protein	-0.31235	0.237761	1.67333	2.10083e-24	1.95361	7.27362e-45	1.30874	6.33112e-18	2.19704	1.51433e-79	1.57437	2.3994e-33	1.90758	2.87128e-43	2.22455	1.53242e-58	1.94789	4.3268e-49	1.87258	2.87343e-46
MSMEG_5822(5885977-5887236_+)_-_hypothetical_protein	0.308157	0.693902	1.06238	0.00423213	1.13613	0.000104532	0.762336	0.0396586	1.09616	0.000173777	0.841063	0.0144821	0.834408	0.0123108	1.01917	0.00136087	1.14694	9.74009e-05	1.1267	0.000167859
MSMEG_5887(5948845-5949216_+)_-_intersectin-EH_binding_protein_Ibp1	0.251928	0.606185	-1.2976	9.08792e-06	-1.51163	1.06911e-07	-1.41021	5.16306e-08	-1.14231	7.66567e-07	-1.88423	7.13956e-13	-0.953918	0.000385773	-1.48847	9.31819e-10	-0.536742	0.0318028	-1.0619	9.54653e-06
MSMEG_5941(6000020-6001720_+)_-_3-ketosteroid-delta-1-dehydrogenase	-0.301635	0.546123	-1.47706	0.000219478	-1.98042	1.59774e-13	-1.49767	7.48906e-07	-1.24875	1.89358e-06	-1.77117	9.47503e-10	-0.865874	0.00186093	-1.15587	2.14017e-05	-1.13686	1.93555e-05	-1.88474	7.29247e-12
MSMEG_5956(6016202-6017173_-)_-_NAD_dependent_epimerase/dehydratase	-0.128832	0.851142	0.782283	0.000859566	1.52014	5.95129e-24	0.487332	0.0224852	0.659801	5.94917e-05	0.632725	0.000226598	0.502555	0.0167162	0.715783	5.298e-05	0.509901	0.00644534	0.706863	1.34713e-05
MSMEG_6033(6100369-6101910_-)_-_hypothetical_protein	-0.223542	0.781732	-1.26995	0.00147381	-1.32458	1.49416e-05	-2.3539	2.33511e-10	-1.3124	3.09767e-05	-1.19182	0.000691326	-1.10853	0.000482113	-1.24932	0.000568472	-1.23441	0.00010153	-1.37184	1.6042e-05
MSMEG_6245(6310092-6311297_-)_-_chloramphenicol_resistance_protein	0.225671	0.782459	3.18649	5.02559e-32	3.02024	6.15453e-57	1.23566	1.26823e-06	1.71335	5.27794e-17	1.7287	3.57952e-15	1.3447	3.79521e-09	1.816	1.82506e-17	1.68171	7.85628e-15	1.90847	9.62818e-21
MSMEG_6246(6311487-6312602_-)_-_pyridoxal-phosphate-dependent_transferase	-0.106104	0.909236	1.72133	1.08385e-16	1.86447	1.13876e-31	0.770385	8.245e-05	1.82523	2.27884e-40	1.46907	1.14898e-21	1.45454	9.05535e-19	1.75101	3.39312e-30	1.78641	6.74972e-30	2.06467	1.87358e-50
MSMEG_6247(6312599-6313564_-)_-_hypothetical_protein	0.20936	0.761952	2.05763	3.45216e-20	2.19108	2.23356e-35	1.0015	1.94647e-05	1.89706	1.14925e-29	1.66648	1.36303e-19	1.60741	7.96669e-17	1.96079	2.38659e-28	2.08662	2.85497e-33	2.35444	1.34865e-47
MSMEG_6248(6313576-6314259_-)_-_hypothetical_protein	-0.0107459	0.992721	1.93176	8.06624e-29	2.0598	4.47188e-42	0.967586	4.92799e-08	1.75411	3.19391e-39	1.52207	4.65945e-23	1.42704	3.89545e-20	1.85436	1.63124e-36	1.85997	1.90622e-38	2.10546	5.28606e-56
MSMEG_6249(6314259-6315545_-)_-_hypothetical_protein	0.195346	0.630675	1.95508	2.7876e-35	2.19375	1.89972e-56	0.937744	1.0133e-08	1.64448	4.96176e-40	1.51757	4.07478e-30	1.46583	1.08554e-23	1.6602	1.58241e-32	2.08142	9.86133e-56	2.11804	2.25684e-64
MSMEG_6250(6315542-6316813_-)_-_glutamate--cysteine_ligase	0.118106	0.844889	2.09529	1.00162e-38	2.22902	2.17177e-59	1.0224	1.30391e-10	1.80614	1.28922e-51	1.63796	6.42026e-37	1.43616	4.69913e-23	1.80721	3.87728e-40	1.80922	9.42994e-42	1.86858	5.27867e-51
MSMEG_6255(6319355-6320461_-)_-_hypothetical_protein	0.0370667	0.968958	0.97452	1.56953e-08	0.953273	4.24837e-10	0.699083	3.47728e-06	0.642531	2.16404e-07	0.558124	2.99822e-05	0.648828	1.48572e-05	0.657336	1.00938e-05	0.792296	2.52843e-09	0.434616	0.00164916
MSMEG_6256(6320473-6321513_-)_asd_aspartate-semialdehyde_dehydrogenase	-0.0666731	0.926464	1.04317	7.56632e-08	1.07945	2.01147e-16	0.803713	3.92129e-09	0.715666	8.909e-11	0.888209	3.2628e-15	0.789456	5.90177e-09	0.780797	2.2338e-09	0.717421	1.46151e-08	0.589958	7.499e-07
MSMEG_6307(6373123-6374550_+)_-_glutamine-binding_periplasmic_protein/glutamine_transporter_permease	-0.281717	0.349932	-2.81284	5.25115e-20	-3.74244	6.91143e-71	-2.13081	6.70543e-27	-1.41203	1.43875e-17	-2.9641	2.07749e-46	-1.76928	7.48546e-18	-1.82549	9.06063e-21	-2.16655	3.62126e-31	-2.59522	3.54658e-43
MSMEG_6309(6374547-6375320_+)_-_ABC_transporter_ATP-binding_protein	-0.0298643	0.98114	-2.98497	4.81974e-23	-3.0032	2.95659e-38	-2.08393	5.35935e-19	-1.49328	3.7547e-14	-2.90529	2.00162e-31	-1.69955	3.70401e-15	-1.85747	5.77292e-18	-1.71161	2.11687e-16	-1.98751	7.68588e-21
MSMEG_6315(6380664-6381155_+)_-_lipoprotein_LpqH	-0.569609	0.00118637	-1.69053	6.29162e-17	-2.26421	4.86733e-40	-0.93466	1.40924e-07	-0.860692	2.98677e-08	-1.25918	9.03857e-15	-0.781907	2.98175e-05	-0.726354	3.11271e-05	-1.38427	3.04395e-17	-1.60178	5.24992e-24
MSMEG_6362(6418375-6419352_+)_-_quinone_oxidoreductase	-0.214015	0.847536	1.43387	0.000208256	1.73114	1.25062e-12	0.951075	0.00292646	0.972091	0.000695188	1.42628	1.23007e-07	0.805363	0.0124452	1.17753	2.8295e-05	1.07113	0.000189585	1.15296	2.3584e-05
MSMEG_6383(6438415-6438876_+)_-_transcription_regulator_FurA	-0.289034	0.490998	-1.69055	5.67996e-10	-2.23364	3.6507e-20	-0.853933	0.000647652	-1.0068	2.60579e-06	-1.29	7.98976e-08	-0.924343	6.84656e-05	-0.996201	1.46158e-05	-1.12932	4.79902e-06	-1.53937	5.53817e-12
MSMEG_6384(6438913-6441132_+)_katG_catalase/peroxidase_HPI	-0.242945	0.445304	-2.69308	2.04994e-21	-2.81604	1.05525e-54	-2.08636	1.71973e-29	-1.56463	6.58918e-24	-2.42454	5.01134e-42	-1.33516	1.14256e-13	-1.38762	1.64533e-16	-1.46557	4.21123e-19	-1.80752	6.67521e-29
MSMEG_6390(6453932-6455158_+)_-_transporter_major_facilitator_family_protein	-0.184999	0.831083	-1.99943	8.74938e-07	-2.16175	3.06254e-12	-1.10309	0.000836193	-0.923105	0.00227033	-1.61768	4.93156e-07	-0.978265	0.00107354	-1.31086	1.33736e-05	-1.56483	2.09378e-07	-1.40589	2.79043e-06
MSMEG_6399(6468235-6469248_-)_-_antigen_85-C	-0.0503362	0.964614	-0.70439	0.00375041	-0.944637	1.38098e-06	-0.627905	0.00427501	-0.78448	2.90088e-05	-0.533298	0.0109088	-0.861049	2.3938e-05	-0.775324	0.000144711	-1.02175	1.28878e-07	-0.821563	1.15859e-05
MSMEG_6427(6496331-6496954_+)_-_%5BMn%5D_superoxide_dismutase	-0.170234	0.643667	-1.61324	1.04015e-20	-1.53596	1.03309e-22	-2.23556	8.38675e-56	-1.10831	6.82057e-24	-1.69735	7.07699e-48	-0.770173	1.70668e-08	-1.02232	8.47733e-12	-0.917265	3.13775e-13	-1.46484	1.0139e-35
MSMEG_6458(6520673-6522139_-)_gltD_glutamate_synthase_subunit_beta	-0.179312	0.629855	-1.46136	6.55313e-15	-1.36088	1.81887e-18	-1.09787	2.39825e-09	-0.479876	0.00211278	-0.901294	3.20547e-09	-0.515602	0.00694017	-0.422399	0.0256974	-0.623007	8.79336e-05	-0.746434	4.04855e-07
MSMEG_6502(6563920-6564363_+)_-_hypothetical_protein	-0.48079	0.123751	-0.892805	0.00515607	-1.36334	1.06799e-08	-1.02846	8.72819e-05	-0.776713	0.00192115	-1.46878	1.19724e-07	-0.820564	0.00228612	-0.884261	0.000495599	-1.13594	3.38743e-06	-1.24861	1.89979e-07
MSMEG_6906(6951391-6952305_+)_-_hydrolase	-0.543972	0.0015622	-0.95583	9.3028e-06	-1.56275	1.07083e-21	-1.21524	7.26261e-13	-0.74532	5.79953e-07	-1.38634	1.76272e-18	-0.641593	0.000264305	-0.908764	4.34613e-08	-1.03959	2.70711e-11	-1.33725	7.57722e-19
MSMEG_6922(6964262-6965557_+)_-_transporter_major_facilitator_family_protein	-0.190517	0.709322	1.79071	1.21385e-23	2.10031	2.66276e-47	0.982118	1.01125e-08	1.40695	2.9829e-25	1.48463	1.3325e-24	1.13225	5.17919e-12	1.50152	2.23737e-23	1.37024	1.19246e-19	1.49248	5.49727e-26
