# Supplementary material for: Ribosomal mutations promote the evolution of antibiotic resistance in a multidrug environment
Source: eLife. 2017 Feb 21;6:e20420. doi: 10.7554/eLife.20420 (PMC5319836; doi:10.7554/eLife.20420)
Supplement: Supplementary file 3. — DOI: http://dx.doi.org/10.7554/eLife.20420.021 [file elife-20420-supp3.xlsx]

## Sheet: 2X up 
Transcripts/proteins upregulated >2 fold in rplO-1 mutant
gene	log2 induction, RNA	pAdj, RNA	log2 induction, protein	pAdj, protein	putative function
MSMEG_0080	1.28043	8.5706e-11	1	0.00058809	hypothetical protein
MSMEG_0091	1.93164	1.15321e-40	1.05	0.000315	putative transcriptional regulator
MSMEG_0308	1.54551	0.000463365	1.83	0.000315	dihydrofolate reductase
MSMEG_0422	2.82149	2.66115e-87	1.2	0.00035	transferase
MSMEG_0473	3.28712	8.82926e-50	1.33	0.000279	LuxR family transcriptional regulator
MSMEG_0479	2.30198	1.28675e-13	1.73	0.000265	hypothetical protein
MSMEG_0546	3.5966	4.00214e-158	1.91	0.000254	S-adenosylmethionine-dependent methyltransferase
MSMEG_0552	2.15611	1.49344e-25	1.01	0.000553	Organic hydroperoxide reductase
MSMEG_0559	1.80579	4.85396e-44	1.49	0.00093	Cold-Shock Protein
MSMEG_0688	3.15605	2.63367e-137	2.2	0.000254	aspartate aminotransferase
MSMEG_0819	1.77812	9.45847e-10	1.05	0.00057	N-carbamoyl-L-amino acid amidohydrolase
MSMEG_0828	1.03916	2.32341e-06	1.2	0.000315	immunogenic protein MPT63
MSMEG_0842	1.24843	2.93321e-11	1.18	0.000279474	hypothetical protein
MSMEG_0911	2.17555	2.12599e-51	1.06	0.0004	isocitrate lyase
MSMEG_1026	3.80964	1.22483e-168	1.45	0.000279	acetyltransferase
MSMEG_1114	1.50093	4.89441e-08	1.2	0.000311	short chain dehydrogenase
MSMEG_1193	5.95016	0	2.16	0.000254	TROVE domain-containing protein
MSMEG_1419	3.73873	1.59136e-133	1.94	0.000254	2OG-Fe(II) oxygenase superfamily
MSMEG_1516	1.77746	2.67103e-46	1.16	0.000279	thioredoxin reductase
MSMEG_1526	2.30406	5.00714e-70	1.64	0.000265	cutinase
MSMEG_1529	2.08159	9.8131e-52	1.03	0.0004	serine esterase, cutinase family protein
MSMEG_1530	3.23273	1.15571e-113	1.15	0.000496	EamA-like transporter family
MSMEG_1722	2.23556	4.37906e-24	1.15	0.000279	hypothetical protein
MSMEG_1953	2.88343	4.37542e-104	2.58	0.000254	whiB7
MSMEG_1980	2.25299	6.38029e-56	1.11	0.000315	monooxygenase
MSMEG_1999	1.23224	5.82923e-13	1.32925	0.000279474	hypothetical protein
MSMEG_2007	2.01164	4.60455e-24	1.19	0.000346	HpcE decarboxylase/ isomerase
MSMEG_2027	2.227	3.37803e-08	1.04	0.000431	hypothetical protein
MSMEG_2188	2.79673	8.00514e-88	1.5	0.000279	EamA-like transporter family
MSMEG_2542	3.78875	1.3497e-138	2.4	0.000279	EamA-like transporter family
MSMEG_2691	1.26595	7.62017e-12	1.64	0.000265	N-acetylglutamate synthase
MSMEG_2847	1.06994	0.163207	1.13	0.00126	extracellular solute-binding protein
MSMEG_3140	2.23764	5.46503e-62	1.18	0.000279	ABC transporter ATP-binding protein
MSMEG_3306	2.40729	2.23396e-36	1.43	0.000279	zinc-binding alcohol dehydrogenase
MSMEG_3313	1.57513	2.21211e-15	1.04025	0.000510245	xylose repressor, putative
MSMEG_3513	1.85306	4.8667e-43	1.25	0.000315	N-Acyltransferase superfamily
MSMEG_3819	1.48607	6.24168e-16	1.38	0.000279	conserved hypothetical protein
MSMEG_4141	3.02229	1.46833e-06	1.22	0.000294	probable F420-dependent oxidoreductase
MSMEG_4298	5.17075	2.94796e-274	1.3	0.000279	3-methyl-2-oxobutanoate hydroxymethyltransferase
MSMEG_4303	1.87925	3.59916e-16	1.16	0.000279	Thioredoxin reductase/methyltransferase
MSMEG_4540	1.91524	1.19881e-15	1.35	0.00035	Acetyltransferase, gnat family protein
MSMEG_4694	2.50514	4.43924e-68	1.54	0.000279	HNH endonuclease
MSMEG_4765	2.25821	1.37293e-30	1.38	0.000279	MerR family transcriptional regulator
MSMEG_4969	2.74367	9.39148e-17	1.36	0.000279	two-component system response regulator
MSMEG_4970	2.35582	2.39174e-18	1.08	0.0004	hypothetical protein
MSMEG_4971	2.32035	6.15996e-57	1.43	0.000279	2-Nitropropane dioxygenase family
MSMEG_4972	2.15296	8.28646e-37	1.23	0.000279	N-Acyltransferase superfamily
MSMEG_5100	4.26906	6.81834e-254	1.76	0.000265	pyruvate ferredoxin/flavodoxin oxidoreductase family protein
MSMEG_5102	3.6348	1.00569e-165	1.82	0.00035	ATP-binding protein
MSMEG_5119	2.77728	3.35826e-07	1.75	0.000269	1-pyrroline-5-carboxylate dehydrogenase
MSMEG_5179	2.4452	1.03217e-15	1.48	0.000279	Predicted membrane protein, DoxX subfamily
MSMEG_5187	2.22048	1.11903e-62	1.76	0.000286	tetracycline-resistance determinant TetV
MSMEG_5612	3.53926	2.03792e-157	1.59	0.000279	amino-acid acetyltransferase
MSMEG_5659	2.57261	2.38522e-79	1.52	0.000345	ABC transporter ATP-binding protein
MSMEG_5660	2.61568	3.76564e-86	1.54	0.000279	ABC transporter ATP-binding protein
MSMEG_6097	1.47823	5.64617e-16	1.00625	0.000451125	pantoate--beta-alanine ligase
MSMEG_6098	1.48921	1.08157e-13	1.17975	0.000279474	chalcone/stilbene synthase family protein
MSMEG_6248	2.0598	4.47188e-42	1.29	0.00035	Amidohydrolase EgtC, ergothioneine biosynthesis
MSMEG_6362	1.73114	1.25062e-12	1.02	0.000345	putative NAD(P)H quinone oxidoreductase
MSMEG_6445	1.93079	1.66747e-07	1.05	0.000338	hypothetical protein
MSMEG_6449	1.49824	2.74098e-05	1.05	0.000345	hypothetical protein
MSMEG_6498	3.10683	5.18277e-18	1.2	0.0004	hypothetical protein
MSMEG_6747	2.25835	1.46905e-13	1.06	0.000345	alcohol dehydrogenase and quinone reductase-like medium chain degydrogenases/reductase
MSMEG_6755	1.21398	8.89115e-12	1.01	0.000434	isoflavone reductase

## Sheet: 2X down
Transcripts/proteins downregulated >2 fold in rplO-1 mutant.
gene	log2 induction, RNA	pAdj, RNA	log2 induction, protein	pAdj, protein	putative function
MSMEG_0014	-1.82149	0.000627632	-1.03	0.00035	Methionyl-tRNA formyltransferase
MSMEG_0088	-2.31027	1.17224e-10	-1.04	0.000343	phosphoenolpyruvate-protein phosphotransferase PtsA
MSMEG_0114	-3.86258	2.03901e-16	-1.28	0.000279	extracellular solute-binding protein
MSMEG_0131	-1.46977	4.60176e-08	-1.15	0.000285	long-chain-fatty-acid--CoA ligase
MSMEG_0356	-1.53932	0.00367518	-1.22775	0.000279474	acetyltransferase
MSMEG_0603	-2.06861	1.29994e-07	-1.15	0.000432	acyl-CoA dehydrogenase
MSMEG_0894	-2.31146	7.058e-06	-1.13	0.00031	dihydrodipicolinate reductase
MSMEG_1597	-1.01401	0.0001826	-1.41	0.000279	whiB3
MSMEG_2122	-1.94039	3.28065e-06	-1.04	0.0004	dihydroxyacetone kinase subunit DhaL
MSMEG_2123	-1.5985	1.50435e-06	-1.24	0.000279	dihydroxyacetone kinase subunit DhaK
MSMEG_2462	-1.3775	1.09268e-05	-1.2	0.000588	Aerobic-type carbon monoxide dehydrogenase
MSMEG_2532	-1.54412	0.00151505	-1.9	0.000254	dehydroquinase dehydratase, type II
MSMEG_2536	-1.6502	0.000267229	-1.23	0.000279	3-oxoacyl-ACP reductase fabG
MSMEG_2651	-1.79377	3.4782e-14	-1.04925	0.000399853	alkanesulfonate monooxygenase family protein
MSMEG_3057	-2.65319	7.60717e-27	-1.57	0.000279	metal ABC transporter permease
MSMEG_3058	-2.68012	2.25128e-55	-1.31	0.000478	Periplasmic_Binding_Protein_Type_2
MSMEG_3094	-1.70435	0.000843526	-1.28	0.000279	oxidoreductase, zinc-binding dehydrogenase
MSMEG_3962	-2.85798	1.32094e-23	-1.61	0.000279	lactate 2-monooxygenase
MSMEG_4299	-2.36023	6.53191e-14	-1.82	0.000254	enoyl-CoA hydratase/isomerase
MSMEG_4342	-1.00427	1.75179e-07	-1.05375	0.000314894	metallo-beta-lactamase family protein
MSMEG_4350	-1.73179	0.00166638	-1.12	0.000324	dihydrodipicolinate reductase
MSMEG_4396	-3.2047	1.62977e-55	-1.02	0.000346	isochorismatase hydrolase
MSMEG_4985	-2.12331	2.1675e-12	-1.04	0.000324	carbonic anhydrase
MSMEG_5020	-1.3814	0.0856702	-1.09	0.000624	acetoin(diacetyl) reductase
MSMEG_5051	-2.7994	2.23416e-35	-1.45	0.000605	major facilitator superfamily protein
MSMEG_5302	-1.7687	3.73636e-29	-1.59	0.0004	aerobic C4-dicarboxylate transporter
MSMEG_5656	-1.38439	0.0722952	-1.09	0.000294	histidinol dehydrogenase
MSMEG_5717	-1.49433	1.03361e-05	-1.18	0.0003	pyridoxamine 5'-phosphate oxidase
MSMEG_5887	-1.51163	1.06911e-07	-1.37575	0.000953423	intersectin-EH binding protein Ibp1
MSMEG_5923	-1.07434	0.0261055	-1.02125	0.000345359	acetyl-CoA acetyltransferase
MSMEG_6021	-2.0334	0.000400866	-1.24	0.000279	xylose isomerase
MSMEG_6236	-2.45726	1.42811e-06	-1.36	0.000279	two-component system, regulatory protein
MSMEG_6239	-2.94746	4.08673e-19	-1.42	0.000324	1,3-propanediol dehydrogenase
MSMEG_6242	-4.34797	2.8805e-35	-1.69	0.000279	alcohol dehydrogenase
MSMEG_6309	-3.0032	2.95659e-38	-1.09	0.0004	ABC transporter ATP-binding protein
MSMEG_6384	-2.81604	1.05525e-54	-1.43	0.000279	catalase_peroxidase KatG
MSMEG_6458	-1.36088	1.81887e-18	-1.10125	0.00029426	glutamate synthase subunit beta
MSMEG_6459	-1.61689	5.53605e-23	-1.11	0.00029	ferredoxin-dependent glutamate synthase 1
MSMEG_6584	-1.90986	2.01734e-08	-1.35	0.000279	acyl-CoA dehydrogenase
MSMEG_6585	-2.39753	2.47881e-10	-1.39	0.000279	acyl-CoA dehydrogenase
MSMEG_6758	-2.58863	6.1937e-67	-1.29	0.000279	transport integral membrane protein
